# Supplementary material for: PBMCs transcriptome profiles identified breed-specific transcriptome signatures for PRRSV vaccination in German Landrace and Pietrain pigs
Source: PLoS One. 2019 Sep 19;14(9):e0222513. doi: 10.1371/journal.pone.0222513 (PMC6752781; doi:10.1371/journal.pone.0222513)
Supplement: S1 Table — (XLSX) [file pone.0222513.s001.xlsx]

## Sheet: Table S1
Table S1: List of DEGs expressed in PBMCs of both DL and Pi pigs at 24 h post PRRSV vaccination compared to their respective controls
					German Landrace PBMCs at 24h post PRRSV vaccination						Pietrain PBMCs at 24h post PRRSV vaccination
Affy. Transcript ID	Accession Nr.	Gene symbol	Gene name	ENTREZ ID	log Fold Change	AveExpr	t	P.Value	adj.P.Val	B	log Fold Change	AveExpr	t	P.Value	adj.P.Val	B
15272831	ADG45821	TPO	thyroid peroxidase	445522	3.35829	5.19139	7.44313	1.52793e-06	2.11843e-05	5.3984	-2.0765	5.19139	-4.60224	0.000305313	0.00568166	0.3962
15324474	AAS55905	ABCG2	ATP-binding cassette, sub-family G (WHITE), member 2	397073	2.73406	3.89122	10.1028	2.73961e-08	1.59504e-06	9.43051	-1.5645	10.8295	-5.43198	5.82938e-05	0.00245534	2.00401
15200655	AK237805	DCAF12	DDB1 and CUL4 associated factor 12	100523013	2.69857	4.72583	5.12779	0.000105976	0.000581146	1.1136	-3.51679	4.72583	-6.68257	5.67655e-06	0.00098345	4.25234
15316916	XM_001928832	C7H15orf27	chromosome 7 open reading frame, human C15orf27	100152648	2.61542	6.93698	7.67847	1.03401e-06	1.60148e-05	5.79242	-1.83251	6.93698	-5.37997	6.45134e-05	0.0026367	1.90567
15228769	AK232485	BAG3	BCL2-associated athanogene 3	100156989	2.59394	6.03728	9.44296	6.88885e-08	2.65478e-06	8.51224	-1.66431	6.03728	-6.05874	1.76668e-05	0.0014411	3.15957
15200668	XM_005668065	UBAP2	ubiquitin associated protein 2	100525603	2.57893	5.29266	6.57142	6.92203e-06	6.5975e-05	3.87138	-2.67863	5.29266	-6.82547	4.40952e-06	0.00088087	4.49436
15275925	XM_003125006	NAT8	N-acetyltransferase 8 (GCN5-related, putative)	100516363	2.53861	8.58972	8.00533	6.08364e-07	1.08568e-05	6.32706	-1.95431	8.58972	-6.16277	1.45655e-05	0.00134843	3.34586
15267975	ABK55624	ATP5J2	ATP synthase, H+ transporting, mitochondrial Fo complex, subunit F2	100037979	2.46816	3.73039	5.25793	8.19487e-05	0.000473175	1.37294	-1.93081	5.27096	-5.35341	6.79501e-05	0.00269829	1.85532
15272758	XM_005662762	ASAP2	ArfGAP with SH3 domain, ankyrin repeat and PH domain 2	100513350	2.43469	3.38489	4.8169	0.000197459	0.000948161	0.486835	-2.46964	3.38489	-4.88605	0.00017177	0.00408124	0.954854
15267967	XM_003124308	ZNF789	zinc finger protein 789	100519827	2.43469	3.38489	4.8169	0.000197459	0.000948161	0.486835	-2.46964	3.38489	-4.88605	0.00017177	0.00408124	0.954854
15316906	XM_005653530	LOC100738227	40S ribosomal protein S29-like	100738227	2.38941	5.89988	7.912	7.0686e-07	1.20963e-05	6.17589	-1.50283	5.89988	-4.9763	0.00014332	0.00376615	1.13074
15283841	AB081454	LY96	lymphocyte antigen 96	100125555	2.38383	5.99472	6.9023	3.85407e-06	4.22223e-05	4.46359	-1.89249	5.99472	-5.47963	5.31387e-05	0.0023565	2.0938
15216988	ADC38889	ZBTB38	zinc finger and BTB domain containing 38	100337656	2.36667	8.16979	7.97415	6.39557e-07	1.12494e-05	6.27669	-1.67071	8.16979	-5.62921	3.98134e-05	0.00205267	2.37363
15233111	AK347822	FRMPD2	FERM and PDZ domain containing 2	100524830	2.36354	4.40379	7.7081	9.849e-07	1.54251e-05	5.8415	-1.71178	4.40379	-5.58255	4.35519e-05	0.00208975	2.28666
15270271	AAD56407	SLC9A2	solute carrier family 9, subfamily A (NHE2, cation proton antiporter 2), member 2	100101921	2.33985	4.1152	6.87085	4.07205e-06	4.40113e-05	4.40796	-2.12635	4.41411	-5.06909	0.000119088	0.00337544	1.31063
15227170	AK231481	WDFY4	WDFY family member 4	100157904	2.28073	5.1142	8.61148	2.35694e-07	5.81132e-06	7.28063	-1.66437	5.1142	-6.28427	1.16472e-05	0.00125976	3.56141
15264516	XM_003123340	NACC1	nucleus accumbens associated 1, BEN and BTB (POZ) domain containing	100524850	2.21562	3.81079	7.52931	1.32324e-06	1.92746e-05	5.54358	-1.60745	3.81079	-5.46259	5.49254e-05	0.00238441	2.06173
15278618	AK234384	LOC100155449	protein CBFA2T1-like	100155449	2.20226	5.35799	7.90096	7.1957e-07	1.22389e-05	6.15793	-1.56242	5.35799	-5.60546	4.16734e-05	0.00207946	2.32939
15275081	AK343519	LOC100519475	transmembrane protein 87B-like	100519475	2.11998	7.23504	5.06663	0.000119673	0.000639772	0.991068	-1.96769	7.23504	-4.70268	0.000248849	0.00511001	0.594791
15233852	AK232759	CPN1	carboxypeptidase N, polypeptide 1	100157984	2.10703	6.34847	7.26236	2.07258e-06	2.63883e-05	5.09051	-1.67863	6.34847	-5.78579	2.95226e-05	0.00184065	2.6632
15215036	XM_003132135	ZBTB47	zinc finger and BTB domain containing 47	100523512	2.1061	3.89889	7.65529	1.0742e-06	1.65068e-05	5.75395	-1.5036	3.89889	-5.46534	5.46338e-05	0.00238211	2.06689
15272796	XM_003481306	ALLC	allantoicase	100514832	2.10157	6.84538	7.96219	6.51969e-07	1.14137e-05	6.25733	-1.733	6.84538	-6.5658	6.99216e-06	0.00104674	4.05228
15267938	AK348576	BUD31	BUD31 homolog (S. cerevisiae)	100520297	2.10157	6.84538	7.96219	6.51969e-07	1.14137e-05	6.25733	-1.733	6.84538	-6.5658	6.99216e-06	0.00104674	4.05228
15272787	AAF74525	RSAD2	radical S-adenosyl methionine domain-containing protein 2	396752	2.0893	5.27096	5.79283	2.91301e-05	0.000207149	2.41779	-1.93081	5.27096	-5.35341	6.79501e-05	0.00269829	1.85532
15206395	AY610267	ATP5H	ATP synthase, H+ transporting, mitochondrial Fo complex, subunit d	100512624	2.08236	5.37029	7.69491	1.00645e-06	1.56998e-05	5.81967	-2.38609	5.37029	-8.81726	1.72555e-07	0.000326666	7.55033
15297872	XM_003127376	IGLON5	IgLON family member 5	100512905	2.07336	8.24958	7.28064	2.00927e-06	2.58277e-05	5.12185	-2.05088	8.24958	-7.2017	2.29811e-06	0.000624861	5.11665
15191530	AK234919	RBFA	ribosome binding factor A (putative)	100158215	2.05509	3.0174	9.53885	6.00768e-08	2.44454e-06	8.64883	-1.54724	3.0174	-7.18163	2.37827e-06	0.000636339	5.08399
15223295	AK232327	SLC25A37	solute carrier family 25 (mitochondrial iron transporter), member 37	100153622	2.04724	3.78847	5.68016	3.6109e-05	0.000246997	2.20067	-1.6328	3.78847	-4.53027	0.000353717	0.0060509	0.253321
15319505	AJ539380	UGPP	UDP-sugar diphosphatase	397008	2.02287	4.13748	3.88818	0.0013385	0.00436422	-1.42753	-2.32068	4.13748	-4.4606	0.00040805	0.00647036	0.114618
15188615	XM_003121872	LOC100511361	equatorin-like	100511361	2.01052	4.26325	7.45247	1.50422e-06	2.10193e-05	5.41419	-1.75406	4.26325	-6.50184	7.84408e-06	0.00106641	3.94182
15196334	XM_003121803	DNAAF2	dynein, axonemal, assembly factor 2	100521173	2.00879	5.21663	5.16491	9.84623e-05	0.000548477	1.18776	-1.63098	5.21663	-4.1935	0.00070837	0.00881053	-0.420289
15184293	XM_003121274	FAM135A	family with sequence similarity 135, member A	100513127	2.00839	6.52267	9.07641	1.17335e-07	3.68273e-06	7.97986	-1.81758	6.52267	-8.21409	4.36631e-07	0.000385229	6.68577
15284018	XM_003125604	RRS1	RRS1 ribosome biogenesis regulator homolog (S. cerevisiae)	100521788	2.00501	4.44019	6.96462	3.45738e-06	3.89891e-05	4.5734	-1.61884	4.44019	-5.62321	4.02751e-05	0.00205267	2.36246
15297885	XM_005653322	LOC100516084	cytoplasmic tRNA 2-thiolation protein 1-like	100516084	1.97927	8.17675	7.30888	1.91538e-06	2.49318e-05	5.17018	-2.01118	8.17675	-7.42675	1.57046e-06	0.000553165	5.47862
15212368	AEW10524	TEX14	testis expressed 14	100737915	1.97343	4.28573	9.45084	6.81153e-08	2.64582e-06	8.5235	-1.51825	4.28573	-7.27095	2.04259e-06	0.000615195	5.22885
15217025	AAL33881	GRK7	G protein-coupled receptor kinase 7	397114	1.93636	7.50626	6.57465	6.88213e-06	6.57869e-05	3.87723	-2.40281	7.50626	-8.15843	4.76751e-07	0.000385229	6.6034
15283876	XM_001924668	XKR9	XK, Kell blood group complex subunit-related family, member 9	100154419	1.92302	6.90337	7.27307	2.03525e-06	2.60759e-05	5.10888	-2.09883	6.90337	-7.93802	6.77825e-07	0.000393938	6.27285
15275791	XM_003124985	SEMA4F	sema domain, immunoglobulin domain (Ig), transmembrane domain (TM) and short cytoplasmic domain, (semaphorin) 4F	100512275	1.84487	4.85239	7.9368	6.79161e-07	1.17455e-05	6.21616	-1.85525	4.85239	-7.98144	6.32123e-07	0.000393938	6.33852
15258546	AK350010	PAPD4	PAP associated domain containing 4	100512336	1.78629	5.79119	5.98249	2.0371e-05	0.000156026	2.77947	-2.73802	5.79119	-9.16995	1.02279e-07	0.000326666	8.03278
15200593	XM_003130656	DCTN3	dynactin 3 (p22)	100521815	1.77979	5.65765	6.74931	5.04312e-06	5.18808e-05	4.19169	-1.52165	5.65765	-5.77038	3.03998e-05	0.0018774	2.63486
15267935	ACG50181	ARPC1B	actin related protein 2/3 complex, subunit 1B, 41kDa	100174964	1.76944	6.25243	4.37608	0.000485562	0.00192387	-0.416237	-1.76361	6.25243	-4.36166	0.000500217	0.0072378	-0.0829805
15272810	XM_005662771	DCDC2C	doublecortin domain containing 2C	100515022	1.76944	6.25243	4.37608	0.000485562	0.00192387	-0.416237	-1.76361	6.25243	-4.36166	0.000500217	0.0072378	-0.0829805
15283018	XM_001925514	EBAG9	estrogen receptor binding site associated, antigen, 9	100156275	1.76777	5.03648	8.29848	3.82431e-07	8.02377e-06	6.79428	-1.51212	5.03648	-7.09835	2.74342e-06	0.000671349	4.94784
15241904	XM_003133759	ACKR3	atypical chemokine receptor 3	100515346	1.72017	5.81938	3.83811	0.00148637	0.00471693	-1.53154	-2.00097	5.81938	-4.46465	0.000404669	0.00645164	0.122693
15306525	AK344137	ALG6	ALG6, alpha-1,3-glucosyltransferase	100521457	1.71076	6.24144	7.14266	2.54234e-06	3.07926e-05	4.88412	-1.61884	6.24144	-6.75888	4.95853e-06	0.000928369	4.38198
15195291	AB529855	IVD	isovaleryl-CoA dehydrogenase	100156047	1.69741	6.33869	5.38637	6.37128e-05	0.000386975	1.62701	-1.54564	6.33869	-4.90477	0.000165427	0.00401841	0.991402
15242239	AK230981	TNFAIP6	tumor necrosis factor, alpha-induced protein 6	100286870	1.66663	5.93817	6.23426	1.27669e-05	0.000107871	3.25212	-1.845	5.93817	-6.90146	3.85973e-06	0.000795388	4.62179
15193322	XM_001925580	USP45	ubiquitin specific peptidase 45	100152458	1.6575	5.79132	7.34688	1.79627e-06	2.37285e-05	5.23503	-1.57898	5.79132	-6.99883	3.25795e-06	0.000738396	4.78378
15258531	XM_005661514	JMY	junction mediating and regulatory protein, p53 cofactor	100510894	1.61445	5.84522	3.4326	0.00347932	0.00925152	-2.37115	-2.18092	5.84522	-4.63703	0.000284404	0.00546934	0.465088
15258610	AK233347	FAM151B	family with sequence similarity 151, member B	100511985	1.60184	5.55333	4.92101	0.000160118	0.000804163	0.697789	-1.84454	5.55333	-5.6666	3.70583e-05	0.00202651	2.44309
15204225	XM_005668477	LOC100739847	SLAIN motif-containing protein 1-like	100739847	1.56124	3.22157	4.96038	0.000147961	0.000759674	0.777297	-1.53122	3.22157	-4.86501	0.000179202	0.00417647	0.913708
15251216	AK232648	INMT	indolethylamine N-methyltransferase	100512997	1.54691	3.65557	6.42735	8.97442e-06	8.12262e-05	3.60871	-1.5699	3.65557	-6.52286	7.55278e-06	0.00105615	3.97819
15184615	NA	LOC100512875	kelch-like protein 32-like	100512875	1.54281	5.88163	5.8342	2.69331e-05	0.000193778	2.49708	-1.65336	5.88163	-6.25225	1.23516e-05	0.0012794	3.50483
15189144	XM_005674485	TMEM2	transmembrane protein 2	100516588	-1.61324	3.07614	-5.13898	0.00010365	0.00057015	1.13597	1.58358	3.07614	5.0445	0.000125067	0.00345788	1.26305
15187474	XM_005652692	LOC100737813	tolloid-like protein 2-like	100737813	-1.69538	3.39909	-4.03751	0.000979896	0.00340324	-1.1174	2.16812	3.39909	5.16333	9.87696e-05	0.00308923	1.49228
15318419	XM_001926259	DNAL1	dynein, axonemal, light chain 1	100156521	-1.72841	6.72003	-5.15018	0.000101375	0.000560629	1.15835	-3.11485	6.72003	-9.28143	8.695e-08	0.000326666	8.18183
15299502	AK232367	EIF3I	eukaryotic translation initiation factor 3, subunit I	100521499	-1.74284	2.94906	-6.47994	8.16011e-06	7.5283e-05	3.70493	1.77141	2.94906	6.58617	6.74158e-06	0.00104674	4.08733
15220050	XM_003132214	UBA7	ubiquitin-like modifier activating enzyme 7	100512631	-2.12851	5.80242	-7.45962	1.48635e-06	2.0844e-05	5.42625	1.87201	5.80242	6.56067	7.05676e-06	0.00104674	4.04345
15270404	XM_003124892	TXNDC9	thioredoxin domain containing 9	100520954	-2.14577	5.30423	-6.89707	3.88948e-06	4.24912e-05	4.45435	-1.74325	5.30423	-5.60325	4.18504e-05	0.00207946	2.32528
15322024	ABV22548	CSN2	casein beta	404088	-3.04158	5.59877	-9.37857	7.55627e-08	2.8177e-06	8.41989	-1.53417	5.59877	-4.73054	0.000235167	0.00493448	0.649715
