# Supplementary material for: PBMCs transcriptome profiles identified breed-specific transcriptome signatures for PRRSV vaccination in German Landrace and Pietrain pigs
Source: PLoS One. 2019 Sep 19;14(9):e0222513. doi: 10.1371/journal.pone.0222513 (PMC6752781; doi:10.1371/journal.pone.0222513)
Supplement: S2 Table — (XLSX) [file pone.0222513.s002.xlsx]

## Sheet: Table S2
Table S2: DEGs more abundant in vaccinated PBMCs of DL pigs compared to that of Pi pigs
Affy. Transcripts ID	Entrez ID	Gene symbol	Gene Name		Fold Change	FDR
15258697	100154394	ROMO1	reactive oxygen species modulator 1		6.80313	1.55246e-10
15275944	100037981	PET100	PET100 homolog (S. cerevisiae)		6.4736	7.08456e-09
15291483	100048945	MAEL	maelstrom homolog (Drosophila)		6.40131	1.35011e-06
15321998	100049679	RABGGTA	Rab geranylgeranyltransferase, alpha subunit		5.56849	7.82876e-06
15259635	100144536	VAPB	VAMP (vesicle-associated membrane protein)-associated protein B and C		5.45196	1.32872e-07
15227966	396903	LOC396903	myosin		4.89982	5.2553e-07
15248766	397136	PPP2CB	protein phosphatase 2, catalytic subunit, beta isozyme		4.86322	5.15053e-07
15314317	397552	ATP4A	ATPase, H+/K+ exchanging, alpha polypeptide		4.60236	2.20316e-05
15247223	403330	CYP17A1	cytochrome P450 17A1		4.55628	2.64397e-07
15213059	397038	FBP1	fructose-1,6-bisphosphatase 1		4.55049	1.47087e-06
15264711	397100	GHRHR	growth hormone releasing hormone receptor		4.45272	1.86737e-07
15232641	397128	MX1	myxovirus (influenza virus) resistance 1, interferon-inducible protein p78 (mouse)		4.39621	3.34312e-07
15265178	397464	SCT	secretin		4.31307	8.45023e-07
15308891	397078	TGFB1	transforming growth factor, beta 1		4.29153	1.70653e-06
15287532	397094	IL1A	interleukin 1, alpha		4.28516	2.08578e-05
15296214	397501	POU2F1	POU class 2 homeobox 1		4.27155	2.25331e-06
15208004	397350	IGF1R	insulin-like growth factor 1 receptor		4.26272	8.78517e-06
15331130	397366	CNG-1	cGMP-gated cation channel		4.15234	4.15317e-09
15334361	397683	IL15	interleukin 15		4.12031	4.51804e-06
15247597	396762	FGFR2	fibroblast growth factor receptor 2		4.11442	0.00310099
15314704	397139	FUT2	fucosyltransferase 2 (secretor status included)		4.10943	7.60142e-07
15252889	399534	MSTN	myostatin		4.10162	2.53879e-06
15285515	397343	ADAM17	ADAM metallopeptidase domain 17		4.06221	4.76567e-07
15276222	396825	PDE4A	phosphodiesterase 4A, cAMP-specific		4.0564	5.1847e-05
15219886	397426	CRHR1	corticotropin releasing hormone receptor 1		3.99292	0.00246796
15287647	396786	SLC9A4	solute carrier family 9, subfamily A (NHE4, cation proton antiporter 4), member 4		3.93781	2.76093e-06
15283293	100101921	SLC9A2	solute carrier family 9, subfamily A (NHE2, cation proton antiporter 2), member 2		3.91548	4.05427e-07
15287645	100101921	SLC9A2	solute carrier family 9, subfamily A (NHE2, cation proton antiporter 2), member 2		3.89662	4.86143e-08
15232307	397333	CAR	coxsackie-adenovirus-receptor homolog		3.86845	3.50312e-06
15295688	397408	PKIA	protein kinase (cAMP-dependent, catalytic) inhibitor alpha		3.83737	3.35136e-05
15285519	396752	RSAD2	radical S-adenosyl methionine domain-containing protein 2		3.8304	0.000203728
15298041	606753	ADORA3	adenosine A3 receptor		3.82177	0.000394291
15317872	397250	PLK3	polo-like kinase 3		3.71105	1.15203e-05
15196332	100154319	SOD2	superoxide dismutase 2, mitochondrial		3.70747	4.98438e-06
15230467	397114	GRK7	G protein-coupled receptor kinase 7		3.70061	1.03413e-05
15295712	397215	KCNB2	potassium voltage-gated channel, Shab-related subfamily, member 2		3.63515	7.39552e-07
15281022	397383	TRIM50	tripartite motif containing 50		3.60631	1.81454e-06
15308833	403149	CYP2A19	cytochrome P450 2A19		3.60518	4.86143e-08
15224810	396688	COASY	CoA synthase		3.6028	4.60752e-06
15314837	397399	FCGRT	Fc fragment of IgG, receptor, transporter, alpha		3.59868	4.86143e-08
15261063	397528	SDC4	syndecan 4		3.58953	0.00234531
15224781	397625	PSME3	proteasome (prosome, macropain) activator subunit 3 (PA28 gamma; Ki)		3.58772	4.76567e-07
15316859	396986	FHL3	four and a half LIM domains 3		3.58198	2.25331e-06
15314707	574064	GYS1	glycogen synthase 1 (muscle)		3.57349	4.98438e-06
15247299	414914	COL17A1	collagen, type XVII, alpha 1		3.55614	4.60752e-06
15326065	396591	AGER	advanced glycosylation end product-specific receptor		3.54564	0.000659463
15248768	396625	GSR	glutathione reductase		3.49813	0.000873755
15325835	396650	SLA-7	MHC class I antigen 7		3.48608	2.32902e-06
15330364	414378	DIO3	deiodinase, iodothyronine, type III		3.45277	1.71226e-06
15238918	414369	SMTN	smoothelin		3.45165	0.00267049
15251791	414421	PDLIM3	PDZ and LIM domain 3		3.45031	0.000687049
15332931	397073	ABCG2	ATP-binding cassette, sub-family G (WHITE), member 2		3.44096	2.26073e-05
15332933	397073	ABCG2	ATP-binding cassette, sub-family G (WHITE), member 2		3.3971	2.56139e-05
15220950	414413	LOC414413	puromycin sensitive aminopeptidase		3.39653	4.98438e-06
15234144	414394	FLNB	filamin B, beta		3.37541	1.50096e-06
15211887	414430	MED27	mediator complex subunit 27		3.35702	1.60804e-05
15314313	494560	LOC494560	heat shock protein 20kDa		3.33014	1.71226e-06
15257341	492280	TERT	telomerase reverse transcriptase		3.3096	0.000268623
15220172	733645	GRN	granulin		3.30025	4.54337e-06
15227317	503667	P2RX1	purinergic receptor P2X, ligand-gated ion channel, 1		3.30025	4.54337e-06
15311754	654414	TMEM57	transmembrane protein 57		3.26073	0.0034612
15271170	100101550	MYOT	myotilin		3.25812	2.42855e-05
15248535	397244	CASP3	caspase 3, apoptosis-related cysteine peptidase		3.25543	8.15584e-05
15295707	100125555	LY96	lymphocyte antigen 96		3.2532	0.000244794
15252916	396655	STAT1	signal transducer and activator of transcription 1, 91kDa		3.24165	1.8269e-05
15198923	594849	MYO5A	myosin VA (heavy chain 12, myoxin)		3.23054	1.71226e-06
15224276	613133	ACE	angiotensin I converting enzyme (peptidyl-dipeptidase A) 1		3.20368	5.73685e-07
15246944	100049672	HPS1	Hermansky-Pudlak syndrome 1		3.15915	1.86737e-07
15244711	100049674	HPS4	Hermansky-Pudlak syndrome 4		3.13911	1.71226e-06
15197879	733621	FOXO3	forkhead box O3		3.1342	0.000380134
15310355	100141419	NCR1	natural cytotoxicity triggering receptor 1		3.11601	3.77194e-06
15196270	100156632	AGPAT4	1-acylglycerol-3-phosphate O-acyltransferase 4 (lysophosphatidic acid acyltransferase, delta)		3.11522	0.000151317
15207910	100156047	IVD	isovaleryl-CoA dehydrogenase		3.10948	2.0165e-05
15317637	100270821	LEPROT	leptin receptor overlapping transcript		3.0942	3.6604e-05
15294755	100113409	SQLE	squalene epoxidase		3.09335	1.72533e-05
15314715	780432	RPL13A	ribosomal protein L13a		3.08101	2.87572e-05
15314717	780432	RPL13A	ribosomal protein L13a		3.01008	0.00823331
15238403	733685	ALDH2	aldehyde dehydrogenase 2 family (mitochondrial)		3.00204	7.29306e-06
15267068	733603	LOC733603	serum amyloid A2		3.00159	8.96891e-05
15222099	396613	CCL5	chemokine (C-C motif) ligand 5		3.00159	8.96891e-05
15326296	100135050	SLA-DMB	MHC class II, DM beta		2.99871	1.11137e-05
15317082	733637	LOC733637	myosin regulatory light chain 2 protein		2.98765	9.36585e-06
15258053	733641	IDH3B	isocitrate dehydrogenase 3 (NAD+) beta		2.97608	1.64636e-06
15246513	100157640	DKK1	dickkopf 1 homolog (Xenopus laevis)		2.96658	4.76567e-07
15312432	733655	LRRIQ3	leucine-rich repeats and IQ motif containing 3		2.96579	0.000609188
15290276	100154546	ABRA	actin-binding Rho activating protein		2.95298	6.45436e-05
15292172	780405	APOA1BP	apolipoprotein A-I binding protein		2.92648	2.56139e-05
15258464	100113426	BPIFB1	BPI fold containing family B, member 1		2.92648	2.56139e-05
15222383	100144491	RAB34	RAB34, member RAS oncogene family		2.91861	5.57953e-07
15212441	100144472	UCHL5	ubiquitin carboxyl-terminal hydrolase L5		2.91714	1.41235e-05
15280661	100037979	ATP5J2	ATP synthase, H+ transporting, mitochondrial Fo complex, subunit F2		2.90812	1.9566e-05
15280665	100037979	ATP5J2	ATP synthase, H+ transporting, mitochondrial Fo complex, subunit F2		2.90812	1.9566e-05
15332259	100037985	NDUFC1	NADH dehydrogenase (ubiquinone) 1, subcomplex unknown, 1, 6kDa		2.90436	9.36585e-06
15220095	396562	GFAP	glial fibrillary acidic protein		2.90303	4.07294e-05
15332935	100037275	SPARCL1	SPARC-like 1 (hevin)		2.90091	2.76093e-06
15270726	100049698	SNCAIP	synuclein, alpha interacting protein		2.89999	3.95961e-06
15288602	100048963	ABCG8	ATP-binding cassette, sub-family G (WHITE), member 8		2.8993	4.62835e-05
15236143	100048951	SLC15A2	solute carrier family 15 (H+/peptide transporter), member 2		2.8984	2.61874e-05
15252252	100101927	IFIH1	interferon induced with helicase C domain 1		2.89379	1.98861e-05
15332987	404088	CSN2	casein beta		2.89206	1.62451e-06
15313608	100126163	CDH13	cadherin 13, H-cadherin (heart)		2.88974	3.99148e-05
15213209	100126283	AQP7	aquaporin 7		2.88329	0.000101299
15315861	100127359	MTOR	mechanistic target of rapamycin (serine/threonine kinase)		2.88329	0.000101299
15253122	100141471	CLK1	CDC-like kinase 1		2.87207	7.82876e-06
15312074	100144621	LOC100144621	mighty		2.86088	2.0165e-05
15208924	100192435	ERO1L	ERO1-like (S. cerevisiae)		2.86039	7.42296e-05
15267095	100158240	KCNJ11	potassium inwardly-rectifying channel, subfamily J, member 11		2.85952	1.04219e-05
15257209	100170772	MARCH6	membrane-associated ring finger (C3HC4) 6, E3 ubiquitin protein ligase		2.85793	0.000339948
15292186	100157531	PAQR6	progestin and adipoQ receptor family member VI		2.85042	6.1361e-06
15297597	100155916	TNFAIP8L2	tumor necrosis factor, alpha-induced protein 8-like 2		2.85033	8.60346e-07
15280658	100174964	ARPC1B	actin related protein 2/3 complex, subunit 1B, 41kDa		2.84989	0.00333908
15219156	100191010	SLC26A11	solute carrier family 26, member 11		2.83094	1.20434e-05
15297421	100153064	CHTOP	chromatin target of PRMT1		2.83094	1.20434e-05
15222311	396972	LGALS9	lectin, galactoside-binding, soluble, 9		2.82121	2.78025e-05
15291415	100155620	LOC100155620	feline leukemia virus subgroup A receptor		2.80823	4.05427e-07
15259787	100157832	SGCZ	sarcoglycan, zeta		2.80667	0.000420733
15267010	100337687	CSRP3	cysteine and glycine-rich protein 3 (cardiac LIM protein)		2.80667	0.000420733
15270193	100505410	CMYA5	cardiomyopathy associated 5		2.77898	3.57985e-05
15232407	100302021	CLDN8	claudin 8		2.77639	1.91896e-06
15209340	100157766	IFN-ALPHA-9	interferon-alpha-9		2.77501	4.60752e-06
15213197	100303726	ENHO	energy homeostasis associated		2.76987	5.55073e-07
15221193	100337667	MYST2	K(lysine) acetyltransferase 7		2.76821	2.26252e-05
15230464	100337656	ZBTB38	zinc finger and BTB domain containing 38		2.75966	2.96028e-05
15226344	100337675	ADAP2	ArfGAP with dual PH domains 2		2.75654	0.0012231
15206133	100156102	HACE1	HECT domain and ankyrin repeat containing E3 ubiquitin protein ligase 1		2.75196	0.000861389
15266643	100359358	MDK	midkine (neurite growth-promoting factor 2)		2.75196	0.000861389
15208088	100415931	CHRNA7	cholinergic receptor, nicotinic, alpha 7 (neuronal)		2.74988	5.2553e-07
15253869	100153399	SPATA3	spermatogenesis associated 3		2.74484	0.000174192
15289393	445522	TPO	thyroid peroxidase		2.74126	2.05092e-05
15285524	445522	TPO	thyroid peroxidase		2.73774	7.15488e-05
15292932	100499502	HORMAD1	HORMA domain containing 1		2.73575	0.00982994
15335862	100499566	DNAJB13	DnaJ (Hsp40) homolog, subfamily B, member 13		2.73455	1.43781e-05
15262170	100515937	COPG2	coatomer protein complex, subunit gamma 2		2.73265	6.76523e-06
15261744	100499553	VIPR2	vasoactive intestinal peptide receptor 2		2.73257	2.27275e-06
15314225	100524681	ZNF507	zinc finger protein 507		2.72511	1.26165e-05
15270573	100517932	APC	adenomatous polyposis coli		2.71694	0.00836045
15336919	100624857	DRD2	dopamine receptor D2		2.71694	0.00836045
15326843	100737974	TREM2	triggering receptor expressed on myeloid cells 2		2.7132	3.46595e-05
15320334	100154059	GLP1R	glucagon-like peptide 1 receptor		2.70494	1.81454e-06
15250025	100515419	CD28	CD28 molecule		2.70119	9.36585e-06
15314301	100517472	FFAR2-L	free fatty acid receptor 2-like		2.6991	1.4023e-06
15325517	100144465	MRPS18B	mitochondrial ribosomal protein S18B		2.69632	0.000140503
15198922	397362	ARPP-19	cAMP-regulated phosphoprotein		2.69629	0.00819601
15241754	397298	ENTPD1	ectonucleoside triphosphate diphosphohydrolase 1		2.69374	3.4508e-06
15330402	397008	UGPP	UDP-sugar diphosphatase		2.6824	8.76432e-06
15218827	494565	LAMP-1	lysosome-associated membrane glycoprotein 1		2.6811	5.78734e-06
15293634	100158051	DRAM2	DNA-damage regulated autophagy modulator 2		2.67269	1.62694e-05
15295709	100049686	STAUFEN	RNA binding protein homolog		2.66587	0.00015159
15260765	100156707	DYNLRB1	dynein, light chain, roadblock-type 1		2.65712	5.44594e-06
15252612	100516520	HNRNPA3	heterogeneous nuclear ribonucleoprotein A3		2.65107	0.000100345
15239432	100151862	CDC45	cell division cycle 45		2.64909	1.13167e-06
15292263	100152332	DAP3	death associated protein 3		2.6484	4.41274e-05
15311888	100514295	RPA2	replication protein A2, 32kDa		2.64545	2.25331e-06
15254403	100286870	TNFAIP6	tumor necrosis factor, alpha-induced protein 6		2.6451	4.9139e-05
15211890	100511239	SETX	senataxin		2.6325	1.14663e-05
15294262	100154624	CLCA4	chloride channel accessory 4		2.63117	1.06903e-05
15321020	100154823	MORF4L1	mortality factor 4 like 1		2.61439	5.14781e-06
15265731	100521065	BAD	BCL2-associated agonist of cell death		2.60421	3.95089e-06
15199978	397278	PMAIP1	phorbol-12-myristate-13-acetate-induced protein 1		2.60288	2.18115e-05
15249290	100286871	PDK1	pyruvate dehydrogenase kinase, isozyme 1		2.6024	4.60752e-06
15215679	100286859	NRP1	neuropilin 1		2.59986	4.92856e-05
15241159	100157904	WDFY4	WDFY family member 4		2.58986	0.00163063
15265996	100514273	GIF	gastric intrinsic factor (vitamin B synthesis)		2.58154	1.71226e-06
15287565	100626835	MALL	mal, T-cell differentiation protein-like		2.57795	0.000205701
15259132	100153160	YWHAB	tyrosine 3-monooxygenase/tryptophan 5-monooxygenase activation protein, beta polypeptide		2.57196	1.12698e-05
15297386	100155146	S100A16	S100 calcium binding protein A16		2.56763	6.62343e-05
15315062	100513287	NKG7	natural killer cell group 7 sequence		2.55722	0.000115575
15197475	100157596	RIMS1	regulating synaptic membrane exocytosis 1		2.55341	1.71226e-06
15303040	100520384	LOC100520384	death domain-containing protein CRADD-like		2.54874	6.35682e-05
15266461	100510948	NDUFS3	NADH dehydrogenase (ubiquinone) Fe-S protein 3, 30kDa (NADH-coenzyme Q reductase)		2.54264	1.68982e-05
15320849	100157006	LOC100157006	bis(5'-adenosyl)-triphosphatase ENPP4-like		2.5422	1.71226e-06
15199519	100517567	INO80	INO80 complex subunit		2.53876	3.66678e-06
15314585	397576	APOE	apolipoprotein E		2.53755	0.000146582
15203374	100156351	GARNL3	GTPase activating Rap/RanGAP domain-like 3		2.53423	4.11932e-06
15311938	100521499	EIF3I	eukaryotic translation initiation factor 3, subunit I		2.53423	4.11932e-06
15274602	100270689	CD82	CD82 molecule		2.52629	0.00868166
15291441	100154777	MPC2	mitochondrial pyruvate carrier 2		2.5183	3.24413e-06
15223700	100514536	CBX8	chromobox homolog 8		2.51641	0.000183841
15246982	100157984	CPN1	carboxypeptidase N, polypeptide 1		2.51278	3.67508e-06
15332937	100626886	HSD17B13	hydroxysteroid (17-beta) dehydrogenase 13		2.51029	5.79839e-05
15207267	100155694	TEX9	testis expressed 9		2.50233	2.13756e-06
15231185	397585	FETUIN	FETUIN protein		2.50232	5.5521e-05
15279206	100519539	KLHL3	kelch-like family member 3		2.49833	1.25506e-05
15291372	100156397	SCYL3	SCY1-like 3 (S. cerevisiae)		2.49387	5.74807e-06
15270197	100511985	FAM151B	family with sequence similarity 151, member B		2.47491	1.2862e-05
15290290	100156500	DPYS	dihydropyrimidinase		2.4716	2.78025e-05
15327312	100153773	LOC100153773	caskin-1-like		2.46628	4.28277e-05
15289438	100154456	RPL8	ribosomal protein L8		2.46588	5.65982e-06
15273623	100517023	ASRGL1	asparaginase like 1		2.46461	0.00015951
15291423	100152763	NME7	NME/NM23 family member 7		2.45168	0.000200974
15295679	100156768	STMN2	stathmin-like 2		2.43186	1.16148e-05
15307985	100521793	ADAT1	adenosine deaminase, tRNA-specific 1		2.42665	0.000136088
15240816	100156636	KAT6B	K(lysine) acetyltransferase 6B		2.42039	0.00131512
15284653	100512225	LRPPRC	leucine-rich pentatricopeptide repeat containing		2.42028	9.33166e-05
15289680	100511321	HSF1	heat shock transcription factor 1		2.41812	3.57985e-05
15290594	100155449	LOC100155449	protein CBFA2T1-like		2.41707	1.71226e-06
15275608	100521713	APBA3	amyloid beta (A4) precursor protein-binding, family A, member 3		2.41638	2.01335e-06
15229482	100153598	TMEM110	transmembrane protein 110		2.41473	0.000267496
15285514	100048964	YWHAQ	tyrosine 3-monooxygenase/tryptophan 5-monooxygenase activation protein, theta polypeptide		2.41132	1.26165e-05
15313568	100514648	WFDC1	WAP four-disulfide core domain 1		2.4014	3.38532e-05
15279021	100522126	ACSL6	acyl-CoA synthetase long-chain family member 6		2.3954	5.21807e-06
15298394	100625281	RWDD3	RWD domain containing 3		2.39538	0.00594667
15235905	100155750	LSG1	large 60S subunit nuclear export GTPase 1		2.3951	1.52335e-05
15204676	100152303	ACAT2	acetyl-CoA acetyltransferase 2		2.3907	8.50874e-06
15237276	100156461	BMP1	bone morphogenetic protein 1		2.38961	4.00065e-05
15233671	100513565	IP6K1	inositol hexakisphosphate kinase 1		2.38836	1.27955e-05
15246881	100157608	MMS19	MMS19 nucleotide excision repair homolog (S. cerevisiae)		2.38644	0.000354709
15297089	100155149	CLK2	CDC-like kinase 2		2.38603	6.58233e-05
15296199	100153553	MPZL1	myelin protein zero-like 1		2.38506	0.000758427
15213210	100513225	BAG1	BCL2-associated athanogene		2.38176	4.62248e-06
15227260	100515576	TAX1BP3	Tax1 (human T-cell leukemia virus type I) binding protein 3		2.38092	0.00026164
15327286	100154712	SUPT3H	suppressor of Ty 3 homolog (S. cerevisiae)		2.37601	7.19459e-06
15236209	100153158	ADPRH	ADP-ribosylarginine hydrolase		2.37172	0.000190014
15202164	100155632	TESK1	testis-specific kinase 1		2.36987	7.38113e-06
15313785	100516737	NFAT5	nuclear factor of activated T-cells 5, tonicity-responsive		2.36489	6.93625e-05
15247636	100514194	LOC100514194	RNA polymerase II-associated factor 1 homolog-like		2.36329	2.78025e-05
15213211	100511655	B4GALT1	UDP-Gal:betaGlcNAc beta 1,4- galactosyltransferase, polypeptide 1		2.3604	7.97069e-05
15327110	100151914	MRPL2	mitochondrial ribosomal protein L2		2.3604	7.97069e-05
15281176	100516668	RABGEF1	RAB guanine nucleotide exchange factor (GEF) 1		2.36004	6.66712e-05
15285516	100622648	IAH1	isoamyl acetate-hydrolyzing esterase 1 homolog (S. cerevisiae)		2.35524	2.42855e-05
15218292	100157742	LOC100157742	diacylglycerol kinase, eta		2.35054	4.60752e-06
15259795	100155454	LOC100155454	uncharacterized LOC100155454		2.34974	0.0005068
15282291	407066	HBB	hemoglobin, beta		2.34622	0.0012231
15280921	100521258	CUX1	cut-like homeobox 1		2.34622	0.0012231
15310065	100520080	FUZ	fuzzy planar cell polarity protein		2.34589	0.00176361
15314356	100511135	ZNF568	zinc finger protein 568		2.33646	7.45162e-05
15219551	100518034	FAM104A	family with sequence similarity 104, member A		2.33219	0.00153438
15286495	100514343	TBC1D10B	TBC1 domain family, member 10B		2.3285	6.95831e-05
15291223	100152491	LYPLA1	lysophospholipase I		2.32681	4.91835e-06
15285793	100519015	ZNF655	zinc finger protein 655		2.32612	2.36833e-05
15213204	100523013	DCAF12	DDB1 and CUL4 associated factor 12		2.32172	7.83479e-05
15243385	100524281	SCARA5	scavenger receptor class A, member 5 (putative)		2.32005	2.32902e-06
15311900	100515955	PTPRU	protein tyrosine phosphatase, receptor type, U		2.31874	1.68087e-05
15224170	100626953	AMZ2	archaelysin family metallopeptidase 2		2.31581	0.000451568
15334864	100512243	RG9MTD2	tRNA methyltransferase 10 homolog A (S. cerevisiae)		2.31397	2.84012e-05
15328754	100157971	MRPL52	mitochondrial ribosomal protein L52		2.31241	2.18115e-05
15272891	100513842	ADRBK1	adrenergic, beta, receptor kinase 1		2.30917	6.59275e-05
15254728	100511108	PARP8	poly (ADP-ribose) polymerase family, member 8		2.30495	6.76523e-06
15316204	100515613	PINK1	PTEN induced putative kinase 1		2.30438	3.8292e-05
15251756	100621620	IRF2	interferon regulatory factor 2		2.28956	9.36585e-06
15259880	100621622	SFRP1	secreted frizzled-related protein 1		2.28558	9.75368e-05
15226506	100625663	SDF2	stromal cell-derived factor 2		2.28412	1.06903e-05
15321055	100155219	TMED3	transmembrane emp24 protein transport domain containing 3		2.28317	2.03634e-05
15203463	100153501	LCN2	lipocalin 2		2.28304	1.91179e-06
15296403	100156075	NDUFS2	NADH dehydrogenase (ubiquinone) Fe-S protein 2, 49kDa (NADH-coenzyme Q reductase)		2.27966	9.36585e-06
15199006	100156724	LOC100156724	histidine decarboxylase-like		2.27866	2.49606e-05
15293946	100156530	DBT	dihydrolipoamide branched chain transacylase E2		2.27275	1.72533e-05
15293929	100155305	EXTL2	exostoses (multiple)-like 2		2.27245	2.17599e-05
15287556	100519475	LOC100519475	transmembrane protein 87B-like		2.27208	9.71394e-06
15314289	100513473	ZNF181	zinc finger protein 181		2.26139	0.000205701
15262187	100516476	TMEM209	transmembrane protein 209		2.25952	1.1123e-05
15275023	100525504	GTF2H1	general transcription factor IIH, polypeptide 1, 62kDa		2.25848	8.43625e-05
15208008	100154247	LINS	lines homolog (Drosophila)		2.24995	9.65479e-05
15222004	100513493	MRM1	mitochondrial rRNA methyltransferase 1 homolog (S. cerevisiae)		2.24888	4.16467e-05
15203894	100155564	NUP214	nucleoporin 214kDa		2.24887	3.4508e-06
15296342	100156649	UAP1	UDP-N-acteylglucosamine pyrophosphorylase 1		2.24824	3.03421e-05
15297343	100626168	LOC100626168	protein S100-A5-like		2.24824	3.03421e-05
15224018	100512432	MRPL58	mitochondrial ribosomal protein L58		2.24463	1.68982e-05
15322101	100155260	PABPN1	poly(A) binding protein, nuclear 1		2.24339	0.00222366
15324020	100525932	TCL1B	T-cell leukemia/lymphoma 1B		2.24266	3.35195e-06
15217617	100620378	TMCO3	transmembrane and coiled-coil domains 3		2.24189	0.000313734
15246388	100524830	FRMPD2	FERM and PDZ domain containing 2		2.24189	0.000313734
15250753	100153398	EFHD1	EF-hand domain family, member D1		2.2415	0.00257302
15214394	100521858	LOC100521858	uncharacterized LOC100521858		2.2361	0.000106873
15247574	100155791	MCMBP	minichromosome maintenance complex binding protein		2.2361	0.000106873
15305636	100523904	PHLDA1	pleckstrin homology-like domain, family A, member 1		2.2359	1.26165e-05
15280475	100513142	LOC100513142	uncharacterized LOC100513142		2.23207	9.41374e-06
15280659	100520297	BUD31	BUD31 homolog (S. cerevisiae)		2.23042	0.000906856
15267797	100513782	RAB11B	RAB11B, member RAS oncogene family		2.22803	0.000257957
15245231	100511285	SLC7A4	solute carrier family 7 (orphan transporter), member 4		2.22561	0.00392434
15266810	100513583	PRRG4	proline rich Gla (G-carboxyglutamic acid) 4 (transmembrane)		2.22559	2.79442e-05
15259791	100516469	MTMR7	myotubularin related protein 7		2.22306	0.000829983
15328203	100157336	PML	promyelocytic leukemia		2.22254	0.000208129
15330738	100518977	TNIP2	TNFAIP3 interacting protein 2		2.2146	1.62849e-05
15260983	100519806	CHD6	chromodomain helicase DNA binding protein 6		2.21388	3.34128e-05
15295331	100157979	PGCP	plasma glutamate carboxypeptidase		2.21275	0.00310099
15270192	100512336	PAPD4	PAP associated domain containing 4		2.21138	5.93452e-05
15260362	100152620	PSMF1	proteasome (prosome, macropain) inhibitor subunit 1 (PI31)		2.20855	0.00435019
15278495	445513	HAPLN1	hyaluronan and proteoglycan link protein 1		2.20833	4.98438e-06
15333663	100037304	CPE	carboxypeptidase E		2.2061	4.86798e-05
15238054	100158159	MORN3	MORN repeat containing 3		2.20253	0.00778589
15287564	100523176	NPHP1	nephronophthisis 1 (juvenile)		2.20018	4.59416e-05
15223370	100524763	CENPV	centromere protein V		2.19767	4.65906e-06
15222141	100516757	GAS2L2	growth arrest-specific 2 like 2		2.19622	2.08578e-05
15336166	100523323	NOX4	NADPH oxidase 4		2.19296	1.01635e-05
15315974	100627409	FHAD1	forkhead-associated (FHA) phosphopeptide binding domain 1		2.18883	3.77194e-06
15259786	100525491	DLC1	deleted in liver cancer 1		2.18747	0.000681784
15202719	100153669	TMEM38B	transmembrane protein 38B		2.18475	0.00059528
15284687	100513078	DYNC2LI1	dynein, cytoplasmic 2, light intermediate chain 1		2.18334	7.68402e-05
15286288	100520782	CCT6A	chaperonin containing TCP1, subunit 6A (zeta 1)		2.18001	2.18115e-05
15293972	100154542	LOC100154542	leucine-rich repeat-containing protein 39-like		2.1744	2.49606e-05
15219462	100512624	ATP5H	ATP synthase, H+ transporting, mitochondrial Fo complex, subunit d		2.172	1.62451e-06
15325499	100151743	PPP1R18	protein phosphatase 1, regulatory subunit 18		2.17074	0.0020218
15258242	100170136	BD125	beta-defensin 125		2.17014	9.33166e-05
15320499	100134970	LOC100134970	uncharacterized LOC100134970		2.16998	1.94439e-05
15259645	100144530	NPEPL1	aminopeptidase-like 1		2.16952	3.6604e-05
15249538	100521477	ITGA4	integrin, alpha 4 (antigen CD49D, alpha 4 subunit of VLA-4 receptor)		2.1688	0.000548591
15313538	100515140	KIAA0513	KIAA0513 ortholog		2.1688	0.000548591
15255946	NA	NA	NA		2.16806	1.0757e-05
15211228	NA	NA	NA		2.16798	0.000205701
15229921	NA	NA	NA		2.16775	3.38532e-05
15288450	NA	NA	NA		2.16722	0.000259069
15222723	NA	NA	NA		2.1669	5.61071e-06
15183332	NA	NA	NA		2.16653	1.14976e-05
15301312	NA	NA	NA		2.16604	2.50542e-05
15275415	NA	NA	NA		2.16282	4.99534e-05
15271448	NA	NA	NA		2.16199	5.93452e-05
15317751	NA	NA	NA		2.15905	0.000250722
15214963	NA	NA	NA		2.1554	5.44594e-06
15237168	NA	NA	NA		2.15535	5.87458e-05
15317865	NA	NA	NA		2.1547	0.00131319
15303551	NA	NA	NA		2.15366	0.000881992
15218312	NA	NA	NA		2.15107	6.62343e-05
15303440	NA	NA	NA		2.15025	3.77194e-06
15325489	NA	NA	NA		2.14756	3.17547e-05
15216174	NA	NA	NA		2.14633	7.46294e-05
15250328	NA	NA	NA		2.14323	0.000310886
15217621	NA	NA	NA		2.14292	0.00457089
15290288	NA	NA	NA		2.13825	0.00421157
15228428	NA	NA	NA		2.13674	0.000836815
15326733	NA	NA	NA		2.13616	4.2212e-06
15245273	NA	NA	NA		2.13545	6.3608e-06
15217625	NA	NA	NA		2.1275	0.000131516
15248437	NA	NA	NA		2.1273	3.25104e-05
15307070	NA	NA	NA		2.12624	9.33166e-05
15238921	NA	NA	NA		2.12573	9.90504e-06
15188124	NA	NA	NA		2.12427	5.74807e-06
15333214	NA	NA	NA		2.12106	0.000464836
15184480	NA	NA	NA		2.12003	4.60752e-06
15196082	NA	NA	NA		2.11625	0.000323026
15333222	NA	NA	NA		2.11454	2.24011e-05
15307975	NA	NA	NA		2.11217	3.8292e-05
15281028	NA	NA	NA		2.11217	3.8292e-05
15271380	NA	NA	NA		2.1077	0.00014884
15191455	NA	NA	NA		2.10751	0.00201929
15191460	NA	NA	NA		2.10751	0.00201929
15314358	NA	NA	NA		2.10479	0.00153942
15288099	NA	NA	NA		2.1044	1.3581e-05
15254100	NA	NA	NA		2.10251	2.49606e-05
15223003	NA	NA	NA		2.09781	0.000208129
15277802	NA	NA	NA		2.09387	1.04219e-05
15324268	NA	NA	NA		2.09387	1.04219e-05
15255943	NA	NA	NA		2.09269	3.95089e-06
15256602	NA	NA	NA		2.08912	9.36585e-06
15322377	NA	NA	NA		2.08837	0.00149777
15256375	NA	NA	NA		2.0863	0.000171182
15188728	NA	NA	NA		2.08625	0.000839449
15296930	NA	NA	NA		2.08625	0.000839449
15308551	NA	NA	NA		2.08252	4.04663e-06
15265518	NA	NA	NA		2.07878	0.000713692
15187314	NA	NA	NA		2.07826	0.00038582
15289681	NA	NA	NA		2.0761	0.00450852
15226015	NA	NA	NA		2.07594	2.78025e-05
15192561	NA	NA	NA		2.0711	1.27955e-05
15316605	NA	NA	NA		2.06373	2.12897e-05
15256917	NA	NA	NA		2.06069	2.38715e-05
15307955	NA	NA	NA		2.05833	0.00386208
15189663	NA	NA	NA		2.0574	5.10071e-05
15183308	NA	NA	NA		2.05718	8.62329e-05
15319170	NA	NA	NA		2.05474	0.000270352
15183689	NA	NA	NA		2.05465	0.000138949
15333923	NA	NA	NA		2.04941	7.0183e-05
15268072	NA	NA	NA		2.04789	3.46021e-05
15268077	NA	NA	NA		2.04683	2.56139e-05
15271447	NA	NA	NA		2.0415	0.00353767
15247716	NA	NA	NA		2.04022	0.00012466
15187447	NA	NA	NA		2.03779	0.00823331
15244577	NA	NA	NA		2.03779	0.00823331
15229025	NA	NA	NA		2.03262	4.88803e-06
15277212	NA	NA	NA		2.03209	0.00628196
15201338	NA	NA	NA		2.03209	6.62343e-05
15234329	NA	NA	NA		2.03158	0.000455427
15310592	NA	NA	NA		2.03064	9.38157e-05
15310600	NA	NA	NA		2.03043	7.22529e-05
15306931	NA	NA	NA		2.03003	3.35621e-05
15205170	NA	NA	NA		2.02421	4.00065e-05
15265484	NA	NA	NA		2.01942	0.000144514
15201579	NA	NA	NA		2.01417	0.000101179
15237423	NA	NA	NA		2.01166	0.000200554
15314886	NA	NA	NA		2.00998	3.57985e-05
15205617	NA	NA	NA		2.00747	4.00065e-05
15222849	NA	NA	NA		2.00747	4.00065e-05
15271158	NA	NA	NA		2.00271	0.000175148
15328727	NA	NA	NA		2.00204	2.08578e-05
15250979	NA	NA	NA		2.00111	0.000104019
15246150	NA	NA	NA		1.99927	7.47872e-05
15332939	NA	NA	NA		1.99704	6.89882e-06
15332842	NA	NA	NA		1.99696	6.76523e-06
15290244	NA	NA	NA		1.99614	6.76523e-06
15244112	NA	NA	NA		1.99605	6.41421e-05
15287558	NA	NA	NA		1.99334	0.000203345
15307347	NA	NA	NA		1.98899	0.00115249
15208006	NA	NA	NA		1.98353	3.25777e-05
15317724	NA	NA	NA		1.98162	9.66843e-05
15318246	NA	NA	NA		1.98017	0.00964123
15314303	NA	NA	NA		1.97828	9.36585e-06
15236704	NA	NA	NA		1.97748	0.000205029
15264666	NA	NA	NA		1.97693	8.25376e-05
15194459	NA	NA	NA		1.97536	7.46294e-05
15197693	100512875	LOC100512875	kelch-like protein 32-like		1.97425	7.63889e-05
15289643	NA	NA	NA		1.97217	2.05092e-05
15208032	NA	NA	NA		1.9715	9.33166e-05
15189844	NA	NA	NA		1.96784	0.000288683
15312381	NA	NA	NA		1.96533	4.00065e-05
15287557	NA	NA	NA		1.96248	1.07741e-05
15200779	NA	NA	NA		1.96222	0.000445302
15314427	NA	NA	NA		1.96145	1.99997e-05
15301567	NA	NA	NA		1.95818	0.000235122
15278494	NA	NA	NA		1.95784	7.46294e-05
15259794	NA	NA	NA		1.95775	3.55139e-05
15221624	NA	NA	NA		1.95736	6.67428e-05
15328872	NA	NA	NA		1.95649	6.8137e-05
15194253	NA	NA	NA		1.95445	1.68982e-05
15331184	NA	NA	NA		1.95399	0.000171182
15228752	NA	NA	NA		1.95399	0.000171182
15225465	NA	NA	NA		1.95297	0.00351556
15238175	NA	NA	NA		1.9497	3.45321e-06
15237066	NA	NA	NA		1.94844	0.000105667
15212943	NA	NA	NA		1.9456	0.00015751
15314287	NA	NA	NA		1.94425	4.54337e-06
15183432	NA	NA	NA		1.94423	0.000128515
15309236	NA	NA	NA		1.94379	1.63978e-05
15289431	NA	NA	NA		1.94232	1.37514e-05
15255945	NA	NA	NA		1.94183	3.25777e-05
15291698	NA	NA	NA		1.93926	7.76189e-05
15313260	NA	NA	NA		1.93895	8.50427e-06
15217228	NA	NA	NA		1.93822	0.000163776
15286978	NA	NA	NA		1.93636	0.00250134
15280439	NA	NA	NA		1.93466	0.000524054
15323743	NA	NA	NA		1.93395	0.000779644
15315960	NA	NA	NA		1.92803	0.00239276
15307977	NA	NA	NA		1.92789	0.00115784
15302718	NA	NA	NA		1.92702	0.000184542
15214136	NA	NA	NA		1.92544	0.000459429
15265519	NA	NA	NA		1.92544	0.000459429
15329932	NA	NA	NA		1.92253	3.0676e-05
15189702	NA	NA	NA		1.92022	0.00590247
15254047	NA	NA	NA		1.91566	1.4526e-05
15183461	NA	NA	NA		1.91324	0.000496787
15191713	NA	NA	NA		1.91192	0.000198137
15212310	NA	NA	NA		1.91171	0.000241157
15285381	NA	NA	NA		1.91025	8.24103e-05
15191118	NA	NA	NA		1.90988	3.57538e-06
15308022	NA	NA	NA		1.90839	7.83479e-05
15332949	NA	NA	NA		1.9071	2.78025e-05
15259167	NA	NA	NA		1.90704	0.00033842
15189410	NA	NA	NA		1.90704	0.00033842
15335030	NA	NA	NA		1.90678	0.000164745
15192330	NA	NA	NA		1.90426	4.00065e-05
15323554	NA	NA	NA		1.90298	0.0024938
15221238	NA	NA	NA		1.90298	0.0024938
15187644	NA	NA	NA		1.90154	3.03421e-05
15195925	NA	NA	NA		1.90139	4.12631e-05
15258055	NA	NA	NA		1.9003	0.000695243
15210918	NA	NA	NA		1.89973	0.000155379
15310179	NA	NA	NA		1.89888	3.62309e-05
15284125	NA	NA	NA		1.89619	2.68482e-05
15229317	NA	NA	NA		1.89601	0.000116918
15266387	NA	NA	NA		1.89408	5.59577e-05
15267938	NA	NA	NA		1.89003	3.57538e-06
15243227	NA	NA	NA		1.88987	0.00148599
15295711	NA	NA	NA		1.88879	5.52047e-05
15228127	NA	NA	NA		1.88851	0.000138949
15300485	NA	NA	NA		1.88617	7.47872e-05
15194505	NA	NA	NA		1.88582	2.18115e-05
15218765	NA	NA	NA		1.88484	0.00101
15205316	NA	NA	NA		1.88122	0.000309084
15320644	NA	NA	NA		1.87911	4.91343e-05
15312975	NA	NA	NA		1.87488	0.000688184
15289682	NA	NA	NA		1.87461	0.00041454
15214636	NA	NA	NA		1.87461	0.00041454
15257468	NA	NA	NA		1.87287	0.000154001
15306498	NA	NA	NA		1.87121	2.25331e-06
15255949	NA	NA	NA		1.87028	4.42068e-05
15235131	NA	NA	NA		1.86882	0.00047366
15283994	NA	NA	NA		1.86797	2.78025e-05
15188096	NA	NA	NA		1.86673	0.000827063
15273922	NA	NA	NA		1.86613	0.0034648
15285254	NA	NA	NA		1.86613	0.0034648
15190729	NA	NA	NA		1.86391	3.46595e-05
15210342	NA	NA	NA		1.86326	0.000607938
15303544	NA	NA	NA		1.85759	0.000533938
15183647	NA	NA	NA		1.85729	0.000284368
15192465	NA	NA	NA		1.8566	5.56265e-05
15305319	NA	NA	NA		1.85646	3.17547e-05
15287654	NA	NA	NA		1.85575	0.00114918
15232188	NA	NA	NA		1.85547	6.5008e-05
15305176	NA	NA	NA		1.8552	4.41274e-05
15213944	NA	NA	NA		1.85336	0.000156522
15277588	NA	NA	NA		1.85326	6.03069e-05
15192034	NA	NA	NA		1.85275	0.000189438
15269868	NA	NA	NA		1.85254	0.00119234
15202724	NA	NA	NA		1.85234	0.000131869
15199222	NA	NA	NA		1.85065	1.19377e-05
15202572	NA	NA	NA		1.84976	0.000872024
15296197	NA	NA	NA		1.84968	8.96891e-05
15196084	NA	NA	NA		1.84952	9.70603e-05
15255871	NA	NA	NA		1.84952	9.70603e-05
15317247	NA	NA	NA		1.84588	0.000231128
15187348	NA	NA	NA		1.84375	4.13521e-05
15208185	NA	NA	NA		1.84166	0.000496787
15307511	NA	NA	NA		1.84166	0.000496787
15198921	NA	NA	NA		1.84162	0.00268853
15211886	NA	NA	NA		1.84037	0.000135701
15238137	NA	NA	NA		1.8401	5.61258e-05
15255948	NA	NA	NA		1.83939	5.2268e-05
15255947	NA	NA	NA		1.83656	4.92856e-05
15226856	NA	NA	NA		1.83359	0.00017385
15218308	NA	NA	NA		1.83357	5.08482e-05
15238542	NA	NA	NA		1.83238	1.72533e-05
15253783	NA	NA	NA		1.83206	0.00167333
15204348	NA	NA	NA		1.83144	0.00175707
15184490	NA	NA	NA		1.83104	6.98495e-05
15254261	NA	NA	NA		1.82965	3.97681e-05
15306084	NA	NA	NA		1.82673	5.1847e-05
15187612	NA	NA	NA		1.82654	0.00020973
15296340	NA	NA	NA		1.82509	3.35621e-05
15317283	NA	NA	NA		1.82366	3.20001e-05
15271445	NA	NA	NA		1.82329	9.30524e-05
15271454	NA	NA	NA		1.82329	9.30524e-05
15275720	NA	NA	NA		1.8227	0.000360031
15240981	NA	NA	NA		1.81514	0.000166018
15322738	NA	NA	NA		1.81481	0.000263763
15326379	NA	NA	NA		1.81416	5.3774e-05
15249535	NA	NA	NA		1.81249	2.48302e-05
15192707	NA	NA	NA		1.81249	2.48302e-05
15282445	NA	NA	NA		1.812	0.00239538
15261853	NA	NA	NA		1.81152	8.50874e-06
15317285	NA	NA	NA		1.80765	0.00445428
15282137	NA	NA	NA		1.80738	0.00819165
15189555	NA	NA	NA		1.80672	0.000280926
15199071	NA	NA	NA		1.80639	0.000179283
15250832	NA	NA	NA		1.80374	0.000174464
15217837	NA	NA	NA		1.80052	5.65847e-05
15213724	NA	NA	NA		1.79976	0.000923233
15288703	NA	NA	NA		1.79951	0.00273366
15213236	NA	NA	NA		1.79884	0.0001733
15311022	NA	NA	NA		1.79878	9.75368e-05
15255350	NA	NA	NA		1.79832	0.00563154
15204312	NA	NA	NA		1.79653	0.000171182
15253798	NA	NA	NA		1.7964	1.96774e-05
15213111	NA	NA	NA		1.7951	0.00038582
15189172	NA	NA	NA		1.79442	0.000130099
15294292	NA	NA	NA		1.79109	0.00353974
15289958	NA	NA	NA		1.79055	0.000218632
15275256	NA	NA	NA		1.78904	0.000184397
15222718	NA	NA	NA		1.78554	0.000245509
15295993	NA	NA	NA		1.78489	2.84012e-05
15314283	NA	NA	NA		1.78467	0.000244181
15214132	NA	NA	NA		1.78444	0.00171654
15244815	NA	NA	NA		1.78388	1.51662e-05
15299565	NA	NA	NA		1.78107	0.000150902
15262363	NA	NA	NA		1.77919	4.13521e-05
15214377	NA	NA	NA		1.77883	0.000259393
15293077	NA	NA	NA		1.77763	0.000251846
15291478	NA	NA	NA		1.77715	0.000105339
15292522	NA	NA	NA		1.77658	0.000375618
15307973	NA	NA	NA		1.77643	0.00762396
15287595	NA	NA	NA		1.77423	2.61209e-05
15283417	NA	NA	NA		1.77097	0.000611438
15275460	NA	NA	NA		1.77042	7.52301e-06
15190454	NA	NA	NA		1.76667	9.63782e-05
15246947	NA	NA	NA		1.76667	9.63782e-05
15189534	NA	NA	NA		1.76662	0.000387635
15281026	NA	NA	NA		1.76629	0.000190536
15295702	NA	NA	NA		1.76588	9.61232e-05
15222546	NA	NA	NA		1.76573	1.167e-05
15267091	NA	NA	NA		1.76536	0.00131131
15337906	NA	NA	NA		1.76506	3.84773e-05
15213439	NA	NA	NA		1.76463	0.00171988
15198484	NA	NA	NA		1.764	9.72938e-05
15229500	NA	NA	NA		1.7613	6.19429e-05
15292657	NA	NA	NA		1.7606	0.000285335
15191748	NA	NA	NA		1.75788	0.000156877
15299618	NA	NA	NA		1.75753	3.8292e-05
15226498	NA	NA	NA		1.75657	0.000395177
15256628	NA	NA	NA		1.75637	0.000138949
15307252	NA	NA	NA		1.75344	0.000221508
15280271	NA	NA	NA		1.75227	0.000148842
15320856	NA	NA	NA		1.75225	0.00026777
15213198	NA	NA	NA		1.75091	0.000181702
15219987	NA	NA	NA		1.74927	8.08329e-05
15267948	NA	NA	NA		1.74871	0.000305666
15254803	NA	NA	NA		1.74814	0.0007102
15266703	NA	NA	NA		1.74754	0.000396041
15257656	NA	NA	NA		1.74539	0.00862948
15244438	NA	NA	NA		1.74289	3.83997e-05
15196086	NA	NA	NA		1.74209	0.00649263
15237866	NA	NA	NA		1.74156	0.000200124
15318140	NA	NA	NA		1.74143	0.000688184
15242799	NA	NA	NA		1.7378	0.000200974
15270187	NA	NA	NA		1.73746	0.000388236
15324290	NA	NA	NA		1.73639	0.000284977
15271449	NA	NA	NA		1.73615	0.000200974
15185294	NA	NA	NA		1.73605	0.000393365
15337403	NA	NA	NA		1.73298	0.000731548
15208373	NA	NA	NA		1.73211	4.47373e-05
15205712	NA	NA	NA		1.73196	0.000123379
15186433	NA	NA	NA		1.7303	0.000813617
15231135	NA	NA	NA		1.73022	0.00015751
15253131	NA	NA	NA		1.72821	5.1769e-05
15184872	NA	NA	NA		1.72821	0.000156139
15316910	NA	NA	NA		1.72775	0.000150626
15253208	NA	NA	NA		1.72666	0.000813002
15185242	NA	NA	NA		1.72631	0.000513135
15292438	NA	NA	NA		1.72606	0.00147499
15294999	NA	NA	NA		1.72582	0.00237185
15206395	NA	NA	NA		1.72427	0.000234937
15238140	NA	NA	NA		1.72373	4.43371e-05
15329141	NA	NA	NA		1.72248	3.3411e-05
15197665	NA	NA	NA		1.72177	0.000138949
15254921	NA	NA	NA		1.7216	9.75368e-05
15203373	NA	NA	NA		1.72004	5.37821e-05
15242987	NA	NA	NA		1.71973	3.35621e-05
15220687	NA	NA	NA		1.7169	0.00310099
15192524	NA	NA	NA		1.71367	3.08144e-05
15190407	NA	NA	NA		1.71367	3.08144e-05
15187557	NA	NA	NA		1.71216	4.89352e-05
15195896	NA	NA	NA		1.71213	0.00015613
15213946	NA	NA	NA		1.71121	0.000872024
15313484	NA	NA	NA		1.71095	0.00923867
15265222	NA	NA	NA		1.71068	0.00047763
15195179	NA	NA	NA		1.71031	2.26252e-05
15216269	NA	NA	NA		1.70832	0.000146582
15214959	NA	NA	NA		1.70828	0.00131512
15235100	NA	NA	NA		1.70828	0.00131512
15255950	NA	NA	NA		1.70789	0.000262598
15215274	NA	NA	NA		1.70761	0.000339948
15314838	NA	NA	NA		1.70527	0.000103959
15313294	NA	NA	NA		1.70526	6.36396e-05
15212597	NA	NA	NA		1.70461	1.72013e-05
15230433	NA	NA	NA		1.70422	0.00113454
15310153	NA	NA	NA		1.70413	0.00107156
15277305	NA	NA	NA		1.70412	0.000126751
15186471	NA	NA	NA		1.70358	4.94181e-05
15303464	NA	NA	NA		1.70277	8.24103e-05
15280654	NA	NA	NA		1.70266	4.11063e-05
15285526	NA	NA	NA		1.69973	0.000592183
15308020	NA	NA	NA		1.69973	3.91652e-05
15266385	NA	NA	NA		1.69846	1.07741e-05
15228941	NA	NA	NA		1.69827	0.00012973
15329997	NA	NA	NA		1.698	0.000355499
15254942	NA	NA	NA		1.69763	0.00033842
15224178	NA	NA	NA		1.69763	0.00033842
15190900	NA	NA	NA		1.6973	0.00127864
15285429	NA	NA	NA		1.69695	0.000323783
15287837	NA	NA	NA		1.6945	0.000464351
15238365	NA	NA	NA		1.69262	0.000981633
15222284	NA	NA	NA		1.69186	0.000174948
15196653	NA	NA	NA		1.69085	0.00034787
15208626	NA	NA	NA		1.68788	0.000385175
15213201	NA	NA	NA		1.68788	0.000385175
15208611	NA	NA	NA		1.68685	0.000194199
15330690	NA	NA	NA		1.6861	0.000104971
15212947	NA	NA	NA		1.68602	0.00431979
15315903	NA	NA	NA		1.68602	0.00431979
15287561	NA	NA	NA		1.68551	0.000232848
15194765	NA	NA	NA		1.68495	0.000341498
15235436	NA	NA	NA		1.68486	4.80856e-05
15303477	NA	NA	NA		1.68475	0.000163099
15185705	NA	NA	NA		1.6837	7.15965e-05
15232591	NA	NA	NA		1.68255	0.000100345
15251266	NA	NA	NA		1.68189	0.000198137
15313769	NA	NA	NA		1.68065	5.1847e-05
15188287	NA	NA	NA		1.67986	2.18115e-05
15196080	NA	NA	NA		1.67951	0.00153121
15315783	NA	NA	NA		1.67942	0.000950233
15320802	NA	NA	NA		1.67783	6.93625e-05
15188585	NA	NA	NA		1.67701	0.000162221
15198831	NA	NA	NA		1.67551	0.000113318
15222414	NA	NA	NA		1.67313	0.000767196
15255513	NA	NA	NA		1.67257	0.000184195
15325192	NA	NA	NA		1.67226	0.000290984
15251279	NA	NA	NA		1.67224	0.000125428
15280657	NA	NA	NA		1.67067	0.00020915
15285523	NA	NA	NA		1.67054	3.38532e-05
15216488	NA	NA	NA		1.66924	7.75212e-05
15307957	NA	NA	NA		1.66898	0.000155379
15194595	NA	NA	NA		1.66847	0.00516913
15307979	NA	NA	NA		1.66846	0.000257957
15209588	NA	NA	NA		1.66834	0.000138949
15243437	NA	NA	NA		1.66763	0.00932118
15194250	NA	NA	NA		1.6663	0.000104971
15280656	NA	NA	NA		1.6658	0.000122478
15335546	NA	NA	NA		1.66555	8.4863e-05
15337560	NA	NA	NA		1.66506	0.000205915
15207985	NA	NA	NA		1.66387	7.33171e-05
15329721	NA	NA	NA		1.66378	4.42068e-05
15184804	NA	NA	NA		1.66347	7.76189e-05
15280660	NA	NA	NA		1.66172	0.00821151
15285520	NA	NA	NA		1.66105	0.00128455
15201536	NA	NA	NA		1.66091	0.000410719
15196078	NA	NA	NA		1.66016	1.38236e-05
15196079	NA	NA	NA		1.65919	0.000138949
15329736	NA	NA	NA		1.65887	0.00340769
15192409	NA	NA	NA		1.65865	0.000339948
15310517	NA	NA	NA		1.6583	0.000608574
15190029	NA	NA	NA		1.65753	0.000365135
15191332	NA	NA	NA		1.65711	0.000310748
15218309	NA	NA	NA		1.65699	0.00546322
15235351	NA	NA	NA		1.65541	0.000257265
15209482	NA	NA	NA		1.65529	0.000606356
15208005	NA	NA	NA		1.65465	0.00018003
15291273	NA	NA	NA		1.65285	0.000100345
15312175	NA	NA	NA		1.65285	0.000100345
15317897	NA	NA	NA		1.65258	0.000562695
15208584	NA	NA	NA		1.6525	1.30382e-05
15282309	NA	NA	NA		1.65085	0.00015158
15189371	NA	NA	NA		1.649	2.06367e-05
15217933	NA	NA	NA		1.649	2.06367e-05
15212308	NA	NA	NA		1.64882	0.00047794
15287649	NA	NA	NA		1.64869	0.000263763
15256666	NA	NA	NA		1.64869	0.000330623
15256254	NA	NA	NA		1.64851	9.38436e-05
15239351	NA	NA	NA		1.64795	0.00297994
15186880	NA	NA	NA		1.6478	0.000665705
15258226	NA	NA	NA		1.64768	0.000309385
15332472	NA	NA	NA		1.64656	0.000810855
15256598	NA	NA	NA		1.64569	0.00323803
15256605	NA	NA	NA		1.6453	0.00115793
15207682	NA	NA	NA		1.64214	0.000421383
15227482	NA	NA	NA		1.64095	7.33575e-05
15287562	NA	NA	NA		1.64074	0.00017678
15330411	NA	NA	NA		1.64067	0.000597128
15261968	NA	NA	NA		1.6404	0.000146582
15192565	NA	NA	NA		1.63987	0.000537094
15318336	NA	NA	NA		1.63939	0.00816163
15310081	NA	NA	NA		1.63793	0.000136088
15256278	NA	NA	NA		1.63742	4.27772e-05
15190751	NA	NA	NA		1.6371	0.00421206
15279006	NA	NA	NA		1.63672	0.000281776
15183320	NA	NA	NA		1.63639	0.000139886
15204169	NA	NA	NA		1.63635	0.000451568
15314698	NA	NA	NA		1.63628	2.6866e-05
15330412	NA	NA	NA		1.63608	0.000745923
15187321	NA	NA	NA		1.63539	0.000113298
15187323	NA	NA	NA		1.63504	0.000459007
15187325	NA	NA	NA		1.63488	6.41421e-05
15295714	NA	NA	NA		1.6341	0.000642668
15206161	NA	NA	NA		1.63238	0.000584849
15323726	100623906	KCNK13	potassium channel, subfamily K, member 13		1.63107	0.000208129
15203366	100157562	LMX1B	LIM homeobox transcription factor 1, beta		1.63043	0.000411045
15259781	100316581	MIR1	microRNA mir-1		1.62833	0.00126064
15324260	100316564	MIR136	microRNA mir-136		1.62663	0.00118961
15310162	100316570	MIR99B	microRNA mir-99b		1.62632	3.8292e-05
15324319	100498735	MIR127	microRNA mir-127		1.62632	3.8292e-05
15324258	100498742	MIR432	microRNA mir-432		1.6263	0.00210633
15295715	100154419	XKR9	XK, Kell blood group complex subunit-related family, member 9		1.62542	0.00118643
15320427	100157542	LOC100157542	adenylate cyclase type 10-like		1.62512	0.000861389
15329044	100153366	LOC100153366	olfactory receptor 11G2-like		1.6244	0.000135525
15328807	100151899	LOC100151899	olfactory receptor 6J1-like		1.62434	5.2268e-05
15294812	100152418	MTBP	Mdm2, transformed 3T3 cell double minute 2, p53 binding protein (mouse) binding protein, 104kDa		1.62164	0.00477076
15290362	100154375	SNX31	sorting nexin 31		1.62138	0.000103556
15323206	100155300	EXD2	exonuclease 3'-5' domain containing 2		1.62059	7.64587e-05
15209596	100157695	KCNV2	potassium channel, subfamily V, member 2		1.62052	3.38532e-05
15208007	100152265	CERS3	ceramide synthase 3		1.6202	0.0016649
15237445	100157507	PTK2B	protein tyrosine kinase 2 beta		1.61991	0.000183841
15204221	100153732	LOC100153732	olfactory receptor 1052-like		1.61913	0.000354709
15205442	100155458	CLVS2	clavesin 2		1.61912	3.46595e-05
15329468	100156521	DNAL1	dynein, axonemal, light chain 1		1.61863	0.000397975
15295704	100152961	CRISPLD1	cysteine-rich secretory protein LCCL domain containing 1		1.61832	0.000383149
15329510	100152921	VSX2	visual system homeobox 2		1.61828	0.000270131
15200771	100156574	SAMD4A	sterile alpha motif domain containing 4A		1.61745	0.000143772
15295705	100158209	PI15	peptidase inhibitor 15		1.61731	0.00308666
15295706	100157012	GDAP1	ganglioside induced differentiation associated protein 1		1.6156	0.000482103
15247031	100154788	PKD2L1	polycystic kidney disease 2-like 1		1.61458	0.00137572
15327315	100153376	ENPP5	ectonucleotide pyrophosphatase/phosphodiesterase 5 (putative)		1.61458	0.00137572
15292645	100155533	RPTN	repetin		1.61441	0.000451568
15318103	100152838	SLC22A23	solute carrier family 22, member 23		1.61433	0.000187359
15229310	100154429	LSMEM2	leucine-rich single-pass membrane protein 2		1.61265	9.75673e-05
15330405	100156339	LOC100156339	olfactory receptor 4F3/4F16/4F29-like		1.61252	4.10484e-05
15296085	100155191	C4H1orf112	chromosome 4 open reading frame, human C1orf112		1.61245	8.60852e-05
15218824	100155453	TUBGCP3	tubulin, gamma complex associated protein 3		1.6121	0.00195203
15321424	100152649	ZNF710	zinc finger protein 710		1.61194	0.00201705
15245468	100154002	LOC100154002	mitogen-activated protein kinase kinase kinase MLK4-like		1.61157	3.59656e-05
15325211	100155347	LOC100155347	olfactory receptor 2G3-like		1.60523	0.000168445
15321635	100156113	STOML1	stomatin (EPB72)-like 1		1.60202	0.00722786
15237506	100153078	FZD3	frizzled family receptor 3		1.60201	0.000169081
15327941	100152648	C7H15orf27	chromosome 7 open reading frame, human C15orf27		1.60112	0.000169081
15329470	100152868	ACOT6	acyl-CoA thioesterase 6		1.60042	0.00118613
15243247	100155280	LOC100155280	rho-related BTB domain-containing protein 2-like		1.59951	0.00254536
15329473	100158115	ACOT4	acyl-CoA thioesterase 4		1.59911	0.000102141
15321713	100156502	FOXA1	forkhead box A1		1.59772	9.9759e-05
15296846	100156908	PEAR1	platelet endothelial aggregation receptor 1		1.59747	0.000315027
15319874	100152767	KLHL31	kelch-like family member 31		1.59717	0.000873755
15197441	100513127	FAM135A	family with sequence similarity 135, member A		1.59717	0.000873755
15197733	100514742	PRDM13	PR domain containing 13		1.59497	4.47373e-05
15197739	100516526	GRIK2	glutamate receptor, ionotropic, kainate 2		1.59436	0.000358614
15207965	100512576	SPRED1	sprouty-related, EVH1 domain containing 1		1.59387	0.00262501
15208015	100520472	GABRA5	gamma-aminobutyric acid (GABA) A receptor, alpha 5		1.59324	0.000181244
15208812	100521173	DNAAF2	dynein, axonemal, assembly factor 2		1.59281	0.0013024
15200852	100515293	TOMM20L	translocase of outer mitochondrial membrane 20 homolog (yeast)-like		1.59079	0.000339948
15201160	100511361	LOC100511361	equatorin-like		1.5907	0.00146083
15209687	100514445	C1H9orf135	chromosome 1 open reading frame, human C9orf135		1.58946	0.000902609
15209726	100515003	LOC100515003	structural maintenance of chromosomes protein 5-like		1.58941	0.000334496
15204093	100519291	SOHLH1	spermatogenesis and oogenesis specific basic helix-loop-helix 1		1.58838	9.05621e-05
15204154	100523715	TARSL2	threonyl-tRNA synthetase-like 2		1.58825	0.000198746
15204373	100515466	RNF208	ring finger protein 208		1.58786	7.4821e-05
15212401	100525203	LOC100525203	olfactory receptor 1L6-like		1.58666	0.000411045
15212403	100525381	LOC100525381	olfactory receptor 1L6-like		1.58629	0.000163776
15265580	100516058	GPHA2	glycoprotein hormone alpha 2		1.58402	9.94258e-05
15273835	100510947	PTGDR2	prostaglandin D2 receptor 2		1.57973	0.00959516
15266901	100518110	KIF18A	kinesin family member 18A		1.57973	0.00959516
15266944	100519011	SLC5A12	solute carrier family 5 (sodium/monocarboxylate cotransporter), member 12		1.57973	0.00959516
15275427	100513338	LOC100513338	RNA exonuclease 1 homolog		1.57953	0.00131131
15275566	100519411	DOHH	deoxyhypusine hydroxylase/monooxygenase		1.57838	0.000550256
15267771	100517078	LRRC8E	leucine rich repeat containing 8 family, member E		1.57827	0.00152643
15276322	100517329	RDH8	retinol dehydrogenase 8 (all-trans)		1.57777	0.000861389
15268359	100519645	LOC100519645	olfactory receptor 7A10-like		1.57777	0.000861389
15276640	100524850	NACC1	nucleus accumbens associated 1, BEN and BTB (POZ) domain containing		1.57757	0.0036705
15268684	100511246	DCAF15	DDB1 and CUL4 associated factor 15		1.57709	0.000657687
15276939	100511069	LOC100511069	olfactory receptor 7A10-like		1.57704	0.00016899
15276945	100521182	LOC100521182	olfactory receptor 7C2-like		1.57682	0.00284469
15269081	100525859	LOC100525859	olfactory receptor 10H4-like		1.57527	0.000688184
15277116	100512214	CALR3	calreticulin 3		1.57527	0.000688184
15269133	100514949	F2RL3	coagulation factor II (thrombin) receptor-like 3		1.57398	3.3411e-05
15277461	100512766	LOC100512766	olfactory receptor 2G2-like		1.57209	0.000526483
15277445	100518601	ZNF496	zinc finger protein 496		1.57194	0.00213431
15269677	100515821	LOC100515821	E3 ubiquitin-protein ligase TRIM17-like		1.56963	0.00208935
15269982	100522855	HK3	hexokinase 3 (white cell)		1.56894	0.00018928
15278060	100511119	N4BP3	NEDD4 binding protein 3		1.56751	0.000451568
15278493	100514704	TMEM167A	transmembrane protein 167A		1.56706	3.62507e-05
15270243	100514895	XRCC4	X-ray repair complementing defective repair in Chinese hamster cells 4		1.56451	0.000444147
15270614	100521657	LOC100521657	aminopeptidase Q-like		1.56444	0.000292027
15279082	100524487	AFF4	AF4/FMR2 family, member 4		1.5639	0.00123871
15272063	100526041	LOC100526041	olfactory receptor 8J1-like		1.56382	0.000111187
15280019	100515773	LOC100515773	olfactory receptor 4C13-like		1.56355	0.000752567
15280108	100517579	LOC100517579	olfactory receptor 4C46-like		1.56155	0.000411229
15280663	100519827	ZNF789	zinc finger protein 789		1.55971	0.000994805
15280664	100522485	ZNF394	zinc finger protein 394		1.55927	9.24549e-05
15285854	100523431	LOC100523431	olfactory receptor 2AE1-like		1.55753	0.000338074
15286061	100524075	FKBP6	FK506 binding protein 6, 36kDa		1.55722	0.00144441
15286372	100523240	ZNF646	zinc finger protein 646		1.55704	0.000410719
15286425	100513588	ZNF629	zinc finger protein 629		1.55639	0.000392234
15286531	100516488	TUFM	Tu translation elongation factor, mitochondrial		1.55574	0.000253028
15287346	100516255	NTHL1	nth endonuclease III-like 1 (E. coli)		1.55525	0.000137236
15287568	100524431	GPAT2	glycerol-3-phosphate acyltransferase 2, mitochondrial		1.55468	0.00138694
15283405	100520954	TXNDC9	thioredoxin domain containing 9		1.55422	0.000323026
15283605	100517522	KDM3A	lysine (K)-specific demethylase 3A		1.55359	0.000204019
15287877	100518777	LOC100518777	transmembrane protein 150A-like		1.55288	0.000318369
15287987	100512275	SEMA4F	sema domain, immunoglobulin domain (Ig), transmembrane domain (TM) and short cytoplasmic domain, (semaphorin) 4F		1.5511	3.84773e-05
15288098	100515889	DGUOK	deoxyguanosine kinase		1.5506	7.33171e-05
15288100	100516363	NAT8	N-acetyltransferase 8 (GCN5-related, putative)		1.54964	5.25857e-05
15285431	100511192	LOC100511192	transcription factor E2F6-like		1.54951	0.00143093
15295768	100521788	RRS1	RRS1 ribosome biogenesis regulator homolog (S. cerevisiae)		1.54935	5.3774e-05
15299185	100518907	RPS19BP1	ribosomal protein S19 binding protein 1		1.54874	0.000125428
15299434	100512654	CACNG2	calcium channel, voltage-dependent, gamma subunit 2		1.54867	0.000173683
15299643	100518305	APOL6	apolipoprotein L, 6		1.54853	6.03069e-05
15304040	100512604	C1QL4	complement component 1, q subcomponent-like 4		1.54833	0.000458857
15304619	100525165	LOC100525165	olfactory receptor 9K2-like		1.54827	0.000517523
15300578	100512466	LOC100512466	olfactory receptor 9K2-like		1.54774	0.000190311
15300700	100519484	LOC100519484	olfactory receptor 6C2-like		1.5471	0.000593139
15305686	100511132	BICD1	bicaudal D homolog 1 (Drosophila)		1.54646	0.00131131
15301805	100523437	STYK1	serine/threonine/tyrosine kinase 1		1.54451	0.00360577
15307045	100517652	LOC100517652	olfactory receptor 8S1-like		1.5443	6.6714e-05
15307074	100519092	LOC100519092	olfactory receptor 8S1-like		1.54412	0.000415976
15314216	100522678	LOC100522678	cytochrome b-c1 complex subunit Rieske, mitochondrial-like		1.54373	7.36714e-05
15308333	100520432	RBM42	RNA binding motif protein 42		1.54356	0.00472861
15308391	100522140	KIRREL2	kin of IRRE like 2 (Drosophila)		1.54319	0.000477391
15309234	100519430	ZNF575	zinc finger protein 575		1.54255	0.00123354
15309283	100524260	ZNF45	zinc finger protein 45		1.54047	0.00987962
15314697	100520616	BSPH1	binder of sperm protein homolog 1		1.54046	0.000166916
15310158	100512905	IGLON5	IgLON family member 5		1.53821	7.96866e-05
15315536	100525876	LOC100525876	ATPase family AAA domain-containing protein 3-like		1.53745	0.00357582
15312363	100525995	FUBP1	far upstream element (FUSE) binding protein 1		1.53558	0.000339948
15317743	100515733	DMRTB1	DMRT-like family B with proline-rich C-terminal, 1		1.53321	0.000213097
15313318	100525468	CITED4	Cbp/p300-interacting transactivator, with Glu/Asp-rich carboxy-terminal domain, 4		1.53196	0.00116024
15318973	100516810	LOC100516810	olfactory receptor 2W3-like		1.53172	0.000718017
15324978	100522686	LOC100522686	olfactory receptor 2B11-like		1.53026	8.81331e-05
15326355	100520915	COL11A2	collagen, type XI, alpha 2		1.52955	0.00531128
15320910	100513550	CENPQ	centromere protein Q		1.52946	0.00645579
15323293	100525589	LOC100525589	disintegrin and metalloproteinase domain-containing protein 20-like		1.52927	3.25777e-05
15330408	100525471	LOC100525471	olfactory receptor 4N2-like		1.52818	0.0026947
15330481	100516627	LOC100516627	olfactory receptor 4F3/4F16/4F29-like		1.52808	0.00776284
15333592	100521670	RASL11B	RAS-like, family 11, member B		1.52786	0.0005068
15333661	100512480	TLL1	tolloid-like 1		1.52774	0.000678105
15332643	100522336	SLC9B2	solute carrier family 9, subfamily B (NHA2, cation proton antiporter 2), member 2		1.52644	3.8292e-05
15332691	100524326	MANBA	mannosidase, beta A, lysosomal		1.52635	0.000216945
15334907	100515497	ATOH1	atonal homolog 1 (Drosophila)		1.52593	0.0014472
15336385	100516989	ANKRD49	ankyrin repeat domain 49		1.52554	0.00033842
15212405	100523630	PALB2	partner and localizer of BRCA2		1.52474	0.000475655
15214099	100513222	USH2A	Usher syndrome 2A (autosomal recessive, mild)		1.52468	0.00665949
15214060	100513222	USH2A	Usher syndrome 2A (autosomal recessive, mild)		1.52404	0.000270131
15214703	100525121	NAV1	neuron navigator 1		1.52376	3.91652e-05
15212965	100511400	LGR6	leucine-rich repeat containing G protein-coupled receptor 6		1.52348	4.62835e-05
15213194	100521815	DCTN3	dynactin 3 (p22)		1.52282	0.00111446
15215661	100524392	LOC100524392	prostate and testis expressed protein 3-like		1.52213	0.00143936
15217430	100153378	GPR18	G protein-coupled receptor 18		1.52127	0.000451568
15223866	100520633	MRPL38	mitochondrial ribosomal protein L38		1.52097	0.000354709
15224037	100513620	RAB37	RAB37, member RAS oncogene family		1.52015	6.66712e-05
15224584	100526134	CCDC43	coiled-coil domain containing 43		1.51985	0.00127644
15220550	100514792	KRT35	keratin 35		1.51929	0.000327679
15220731	100523992	KRT26	keratin 26		1.51869	0.000153773
15226017	100519562	PTRH2	peptidyl-tRNA hydrolase 2		1.51827	0.000829841
15226483	100514795	LOC100514795	60S ribosomal protein L23a-like		1.51638	0.000459056
15226740	100521580	BHLHA9	basic helix-loop-helix family, member a9		1.51566	0.00244627
15227646	100517187	BCL6B	B-cell CLL/lymphoma 6, member B		1.51416	9.54663e-05
15223032	100522758	LOC100522758	cytochrome b5 domain-containing protein 1-like		1.51282	0.000886593
15228864	100523512	ZBTB47	zinc finger and BTB domain containing 47		1.51157	0.00765546
15234525	100511045	SHQ1	SHQ1, H/ACA ribonucleoprotein assembly factor		1.51044	0.000488469
15239251	100523752	YPEL1	yippee-like 1 (Drosophila)		1.50918	0.000169833
15246170	100524529	TMEM254	transmembrane protein 254		1.50752	0.000239563
15247587	100526018	LOC100526018	metallothionein-1-like		1.50724	5.35187e-05
15249854	100522576	LOC100522576	uncharacterized LOC100522576		1.50674	0.00816424
15250242	100512445	ABCA12	ATP-binding cassette, sub-family A (ABC1), member 12		1.50545	0.000405808
15251041	100522524	LOC100522524	olfactory receptor 12-like		1.50457	0.00274368
15254394	100514804	CFC1B	cripto, FRL-1, cryptic family 1B		1.50449	4.89352e-05
15256609	100513958	TRIM23	tripartite motif containing 23		1.50439	0.000146582
15256751	100525967	TLX3	T-cell leukemia homeobox 3		1.50427	6.20906e-05
15256998	100516885	GABRA6	gamma-aminobutyric acid (GABA) A receptor, alpha 6		1.50355	0.000861389
15255512	100521345	SOX30	SRY (sex determining region Y)-box 30		1.50338	0.00018071
15257702	100521590	OTOR	otoraplin		1.50273	3.57985e-05
15260426	100519451	ZCCHC3	zinc finger, CCHC domain containing 3		1.50088	0.000107272
