# Supplementary material for: PBMCs transcriptome profiles identified breed-specific transcriptome signatures for PRRSV vaccination in German Landrace and Pietrain pigs
Source: PLoS One. 2019 Sep 19;14(9):e0222513. doi: 10.1371/journal.pone.0222513 (PMC6752781; doi:10.1371/journal.pone.0222513)
Supplement: S3 Table — (XLSX) [file pone.0222513.s003.xlsx]

## Sheet: Table S3
Table S3: DEGs more abundant in vaccinated PBMCs of Pi pigs compared to that of DL pigs
Affy. Transcripts ID	Entrez ID	Gene symbol	Gene Name		Fold Change	FDR
15260978	100516472	KIAA1755	KIAA1755 ortholog		-1.50265	0.00549138
15264213	100515110	SMO	smoothened, frizzled family receptor		-1.50382	0.000316715
15264411	100514884	ANKRD7	ankyrin repeat domain 7		-1.50721	0.00061744
15262892	100519809	HOXA3	homeobox A3		-1.51078	0.0010736
15262893	100519993	HOXA2	homeobox A2		-1.51304	0.000518008
15300746	100511675	LOC100511675	olfactory receptor 6C2-like		-1.51467	0.00033547
15208010	100521353	LRRK1	leucine-rich repeat kinase 1		-1.51883	0.000865731
15208214	100622499	C1H18orf63	chromosome 1 open reading frame, human C18orf63		-1.52105	0.000425051
15202128	100624832	PIGO	phosphatidylinositol glycan anchor biosynthesis, class O		-1.5276	0.000556416
15265574	100625922	C2H11orf85	chromosome 2 open reading frame, human C11orf85		-1.53205	3.25777e-05
15273621	100623111	SCGB1A1	secretoglobin, family 1A, member 1 (uteroglobin)		-1.53242	0.00847284
15273849	100620757	LOC100620757	membrane-spanning 4-domains subfamily A member 15-like		-1.53329	0.000247448
15285674	100625422	LOC100625422	E3 ubiquitin-protein ligase RNF216-like		-1.53546	0.000486876
15287554	100628028	ZC3H8	zinc finger CCCH-type containing 8		-1.53987	0.000510601
15287686	100620273	NMS	neuromedin S		-1.54273	0.000316661
15291556	100156626	C4H1orf110	chromosome 4 open reading frame, human C1orf110		-1.55211	0.000488806
15300223	100522737	ANKRD33	ankyrin repeat domain 33		-1.57019	0.000865731
15314129	100624667	C6H16orf78	chromosome 6 open reading frame, human C16orf78		-1.57414	0.00131131
15317480	100627191	MSH4	mutS homolog 4 (E. coli)		-1.58436	0.000406032
15320345	100155713	DAAM2	dishevelled associated activator of morphogenesis 2		-1.58536	0.000496787
15330788	100624008	CYTL1	cytokine-like 1		-1.59196	0.000618871
15214375	100521677	CHML	choroideremia-like (Rab escort protein 2)		-1.59227	0.000263484
15213200	100522632	C10H9orf24	chromosome 10 open reading frame, human C9orf24		-1.60199	0.000578582
15219346	100522340	RNF157	ring finger protein 157		-1.60364	0.000107618
15223822	100623071	FOXJ1	forkhead box J1		-1.60562	0.000608093
15221504	100624069	CHAD	chondroadherin		-1.60715	0.00282967
15227938	100620745	HES7	hairy and enhancer of split 7 (Drosophila)		-1.60734	3.5489e-05
15211889	100621788	LOC100621788	phosphatidylinositide phosphatase SAC1-like		-1.60803	0.00310525
15237118	100628208	C2CD2	C2 calcium-dependent domain containing 2		-1.60899	0.00215231
15243839	100154525	ATP6V0A2	ATPase, H+ transporting, lysosomal V0 subunit a2		-1.61216	0.00524646
15238678	100621588	LOC100621588	adenosine monophosphate-protein transferase FICD-like		-1.61668	0.0050675
15247116	100152585	MGEA5	meningioma expressed antigen 5 (hyaluronidase)		-1.62045	0.000198519
15259139	100626267	WFDC5	WAP four-disulfide core domain 5		-1.63803	9.69349e-05
15236310	100624552	DRD3	dopamine receptor D3		-1.63834	0.00188251
15286881	100621998	LOC100621998	stannin-like		-1.64203	9.33166e-05
15303557	100627400	LOC100627400	trichohyalin-like		-1.64642	6.44239e-05
15204797	100515064	MYCT1	myc target 1		-1.64671	0.000312987
15205877	100525725	MDN1	MDN1, midasin homolog (yeast)		-1.65131	0.00072639
15265546	100736864	LOC100736864	uncharacterized LOC100736864		-1.66631	0.00486922
15273619	100737875	LOC100737875	solute carrier family 22 member 10-like		-1.66644	0.00038582
15322727	100157508	LOC100157508	olfactory receptor 4K13-like		-1.66661	0.00136655
15280269	100737767	LOC100737767	HEAT repeat-containing protein 2-like		-1.67439	0.000104665
15285521	100514832	ALLC	allantoicase		-1.67814	2.10379e-05
15295713	100737938	LOC100737938	eyes absent homolog 1-like		-1.68606	0.000794769
15306525	100526051	PRMT8	protein arginine methyltransferase 8		-1.69417	4.44402e-05
15311690	100736882	LOC100736882	interferon lambda receptor 1-like		-1.69437	0.00330236
15312551	100739104	LOC100739104	mesoderm induction early response protein 1-like		-1.69674	4.80856e-05
15335655	100738083	LOC100738083	olfactory receptor 51I2-like		-1.69891	0.00144441
15244591	100738779	LOC100738779	trichoplein keratin filament-binding protein-like		-1.7055	0.00256285
15252279	100736811	FIGN	fidgetin		-1.70732	3.99148e-05
15255368	100517063	GABRB2	gamma-aminobutyric acid (GABA) A receptor, beta 2		-1.70799	0.000661962
15260783	100156283	NCOA6	nuclear receptor coactivator 6		-1.72033	0.00302332
15264154	100739283	LOC100739283	serine-rich single-pass membrane protein 1-like		-1.72081	0.000109114
15199899	100737813	LOC100737813	tolloid-like protein 2-like		-1.72585	0.000150902
15286569	100519765	KDM8	lysine (K)-specific demethylase 8		-1.73725	0.000269095
15288510	100522733	TTC7A	tetratricopeptide repeat domain 7A		-1.73949	5.42192e-05
15310157	100622684	CD33	CD33 molecule		-1.74097	0.000522297
15310160	100516084	LOC100516084	cytoplasmic tRNA 2-thiolation protein 1-like		-1.74636	0.00555953
15312430	100514238	C6H1orf173	chromosome 6 open reading frame, human C1orf173		-1.75273	3.38532e-05
15327935	100738227	LOC100738227	40S ribosomal protein S29-like		-1.75985	0.000353158
15332983	100514972	NAA11	N(alpha)-acetyltransferase 11, NatA catalytic subunit		-1.765	0.0002618
15332975	100514243	PRDM8	PR domain containing 8		-1.77013	0.000103959
15212534	100521329	LOC100521329	gremlin-2-like		-1.77013	0.000103959
15239349	100625918	CCDC74B	coiled-coil domain containing 74B		-1.78074	0.000537598
15254432	100517432	C15H2orf54	chromosome 15 open reading frame, human C2orf54		-1.78465	0.0021108
15284676	100512894	PLEKHH2	pleckstrin homology domain containing, family H (with MyTH4 domain) member 2		-1.78533	0.00385467
15304086	100515026	PRPF40B	PRP40 pre-mRNA processing factor 40 homolog B (S. cerevisiae)		-1.78639	0.000226154
15323190	100624279	ZFP36L1	ZFP36 ring finger protein-like 1		-1.78644	0.00172047
15223025	100512495	KDM6B	lysine (K)-specific demethylase 6B		-1.79979	0.000106715
15238400	100151787	HECTD4	HECT domain containing E3 ubiquitin protein ligase 4		-1.81469	0.00886801
15206123	100625273	LOC100625273	activating signal cointegrator 1 complex subunit 3-like		-1.8157	3.38532e-05
15289868	100157899	LOC100157899	adenylate cyclase type 8-like		-1.82244	0.00111691
15204496	100512199	ERMARD	ER membrane-associated RNA degradation		-1.83808	0.00012123
15198924	100155557	MYO5C	myosin VC		-1.84061	0.00127131
15208003	100623531	FAM169B	family with sequence similarity 169, member B		-1.85503	0.000133617
15208468	100515463	LOC100515463	multiple epidermal growth factor-like domains protein 11-like		-1.85504	0.000524054
15211805	100524544	ABL1	c-abl oncogene 1, non-receptor tyrosine kinase		-1.86033	4.75981e-05
15268678	100512889	NANOS3	nanos homolog 3 (Drosophila)		-1.86661	0.000130563
15275686	100524667	PLIN4	perilipin 4		-1.89291	0.00118643
15278094	100525508	GPRIN1	G protein regulated inducer of neurite outgrowth 1		-1.90934	2.17599e-05
15270191	100510894	JMY	junction mediating and regulatory protein, p53 cofactor		-1.92043	6.38543e-05
15279564	100513976	LOC100513976	uncharacterized LOC100513976		-1.92529	0.000175366
15280651	100626975	LOC100626975	basic proline-rich protein-like		-1.95329	6.03069e-05
15285856	100515653	PILRA	paired immunoglobin-like type 2 receptor alpha		-1.95357	0.000616094
15286059	100523598	HIP1	huntingtin interacting protein 1		-1.96769	1.62075e-05
15287559	100520015	LOC100520015	putative speedy protein E6-like		-1.97504	0.000132316
15285143	100510901	LOC100510901	kinesin family member 3C-like		-1.99876	0.000179433
15285517	100513350	ASAP2	ArfGAP with SH3 domain, ankyrin repeat and PH domain 2		-2.00904	0.00107968
15285522	100515022	DCDC2C	doublecortin domain containing 2C		-2.01261	3.68465e-05
15291157	100157869	CA8	carbonic anhydrase VIII		-2.05095	9.61232e-05
15291918	100154852	LOC100154852	olfactory receptor 10C1-like		-2.05127	0.000104971
15314291	100736963	SCN1B	sodium channel, voltage-gated, type I, beta subunit		-2.08097	7.33171e-05
15314326	100622946	NPHS1	nephrosis 1, congenital, Finnish type (nephrin)		-2.0887	2.18115e-05
15314839	100522079	TSKS	testis-specific serine kinase substrate		-2.10259	0.00175707
15314768	100521559	BCL2L12	BCL2-like 12 (proline rich)		-2.11352	0.00123871
15311450	100738064	PLA2G2A	phospholipase A2, group IIA (platelets, synovial fluid)		-2.11815	0.00016834
15311912	100516859	SDC3	syndecan 3		-2.12482	0.000164743
15312173	100520201	LOC100520201	serine/threonine-protein phosphatase 4 regulatory subunit 1-like		-2.14506	0.000182338
15329872	100512175	CATSPERB	catsper channel auxiliary subunit beta		-2.15734	5.62587e-05
15331561	100524323	LOC100524323	circadian locomoter output cycles protein kaput-like		-2.16065	0.00012292
15336225	100511947	SLC36A4	solute carrier family 36 (proton/amino acid symporter), member 4		-2.1808	5.81417e-05
15338174	100514310	LOC100514310	leucine-rich repeat-containing protein 72-like		-2.19169	3.95089e-06
15213206	100525603	UBAP2	ubiquitin associated protein 2		-2.19318	0.00430776
15215656	100523136	LOC100523136	MAM and LDL-receptor class A domain-containing protein C10orf112-like		-2.19697	6.89882e-06
15224172	100523204	CEP112	centrosomal protein 112kDa		-2.19977	5.65982e-06
15220196	100621582	LOC100621582	nucleolar transcription factor 1-like		-2.21248	0.000396986
15222473	100520864	EFCAB5	EF-hand calcium binding domain 5		-2.21994	2.78025e-05
15228239	100526075	ALDH3A1	aldehyde dehydrogenase 3 family, member A1		-2.25304	0.000148905
15229860	100739758	IL17RE	interleukin 17 receptor E		-2.26756	4.02807e-05
15234738	100152254	LOC100152254	sodium- and chloride-dependent taurine transporter-like		-2.26756	4.02807e-05
15245137	100512925	C14H22orf15	chromosome 14 open reading frame, human C22orf15		-2.2714	3.07944e-05
15245492	100515801	MAP10	microtubule-associated protein 10		-2.27974	0.000203569
15239910	100511475	LOC100511475	uncharacterized LOC100511475		-2.2819	1.62075e-05
15241758	100158005	C14H10orf131	chromosome 14 open reading frame, human C10orf131		-2.29384	0.000794904
15242722	100517244	PSTK	phosphoseryl-tRNA kinase		-2.33838	4.66617e-06
15250820	100154213	USP40	ubiquitin specific peptidase 40		-2.35516	0.00033842
15255944	100523408	CDH12	cadherin 12, type 2 (N-cadherin 2)		-2.36586	6.76523e-06
15254754	100517790	CCNO	cyclin O		-2.3728	3.77194e-06
15257021	100522906	LSM11	LSM11, U7 small nuclear RNA associated		-2.43673	3.20001e-05
15260979	100622320	LOC100622320	ral GTPase-activating protein subunit beta-like		-2.44552	0.000946712
15261805	100738161	LOC100738161	uncharacterized LOC100738161		-2.50938	0.000289991
15262971	100525140	URGCP	upregulator of cell proliferation		-2.56195	2.31221e-05
15283880	100519086	RTKN	rhotekin		-2.66034	0.000213813
15256611	100627401	RPL36A	ribosomal protein L36a		-2.74846	0.000707358
15310995	100739753	TARDBP	TAR DNA binding protein		-3.01674	2.56139e-05
15287567	100521442	LOC100521442	zinc finger protein 514-like		-3.06639	8.24103e-05
15279017	100624525	LOC100624525	folliculin-interacting protein 1-like		-3.17737	3.45321e-06
15270194	100737503	LOC100737503	thrombospondin-4-like		-3.20156	4.2212e-06
15226600	100739141	LOC100739141	unconventional myosin-XVIIIa-like		-3.32696	4.05427e-07
15287394	100524077	LOC100524077	uncharacterized LOC100524077		-3.35033	9.99425e-07
15287358	100524077	LOC100524077	uncharacterized LOC100524077		-3.4041	0.000300907
15196253	100157121	C1H6orf118	chromosome 6 open reading frame 118, human C6orf118		-3.68644	0.000154729
15305506	100517092	LOC100517092	uncharacterized LOC100517092		-3.84874	1.35011e-06
