# Supplementary material for: PBMCs transcriptome profiles identified breed-specific transcriptome signatures for PRRSV vaccination in German Landrace and Pietrain pigs
Source: PLoS One. 2019 Sep 19;14(9):e0222513. doi: 10.1371/journal.pone.0222513 (PMC6752781; doi:10.1371/journal.pone.0222513)
Supplement: S4 Table — (XLSX) [file pone.0222513.s004.xlsx]

## Sheet: Table S4
Table S4: GO terms enriched by DEGs more abundant in vaccinated PBMCs of DL pigs
Pathway Name	Pathway Id	Source Name	Organism	Pathway uploaded gene count	Genes in InnateDB for this entity	Pathway p-value	Pathway p-value (corrected)	Gene Symbols	Genes (Symbol|IDBG-ID|Ensembl|Entrez|Fold Change|P-Value)
integral component of membrane	GO:0016021	cellular component	9606	78	4468	0.0187572	0.187042	ABCA7; ACE; ACSL6; AQP7; ATP4A; ATP5J2; B4GALT1; C6orf70; C9orf135; CA12; CACNG2; CD82; CERS3; CHRFAM7A; CRHR1; DIO2; DRD2; DRD3; ENPP5; EQTN; EXTL2; FCGRT; FLT3LG; FUT2; FZD3; GHRHR; GLP1R; GPAT2; GPR68; HLA-C; HLA-DMB; INSRR; KCNJ11; KIRREL2; LEPROT; LGR6; LRRC8E; MAL2; MEGF11; NKG7; OR10H3; OR2AE1; OR4C46; OR4K13; OR4N2; OR6J1; OR7C2; OR9K2; PEAR1; PET100; PIGO; PKD2L1; RASL11B; SDC3; SDC4; SG…	ABCA7|IDBG-13665|ENSG00000064687|10347|; ACE|IDBG-63266|ENSG00000159640|1636|; ACSL6|IDBG-40756|ENSG00000164398|23305,728637|; AQP7|IDBG-57837|ENSG00000165269|100509620,101930168,102724507,364|; ATP4A|IDBG-44541|ENSG00000105675|495|; ATP5J2|IDBG-409428|ENSG00000241468|9551|; B4GALT1|IDBG-56701|ENSG00000086062|2683|; C6orf70|IDBG-99264|ENSG00000130023|55780|; C9orf135|IDBG-69659|ENSG00000204711|13…
plasma membrane	GO:0005886	cellular component	9606	63	3645	0.0427635	0.204529	ABCA7; ABRA; ACE; ACSL6; ADAM17; ADAP2; ALDH3A1; APC; APOE; AQP7; ATP4A; B4GALT1; CA12; CACNG2; CD82; CFC1; CNGA1; CRHR1; DIO2; DNAL4; DRD2; DRD3; ENPP5; EQTN; FCGRT; FLNC; FLT4; FZD3; GHRHR; GLP1R; GPR68; GPRIN1; HLA-C; KCNJ11; KIRREL2; LRRC8E; LY96; MCMBP; OR10H3; OR2AE1; OR4C46; OR4K13; OR4N2; OR6J1; OR7C2; OR9K2; PKD2L1; PLEKHH2; PTPRU; RHOBTB2; S100A16; SDC3; SDC4; SFRP1; SGCG; SLC15A2; SLC2…	ABCA7|IDBG-13665|ENSG00000064687|10347|; ABRA|IDBG-32252|ENSG00000174429|137735|; ACE|IDBG-63266|ENSG00000159640|1636|; ACSL6|IDBG-40756|ENSG00000164398|23305,728637|; ADAM17|IDBG-27788|ENSG00000151694|6868|; ADAP2|IDBG-39331|ENSG00000184060|55803|; ALDH3A1|IDBG-35000|ENSG00000108602|218|; APC|IDBG-37007|ENSG00000134982|324|; APOE|IDBG-56807|ENSG00000130203|348|; AQP7|IDBG-57837|ENSG00000165269|1…
small molecule metabolic process	GO:0044281	biological process	9606	28	1421	0.0447574	0.211199	ACSL6; ALDH2; APOE; ATP5J2; B4GALT1; BMP1; CA12; CERS3; CYP17A1; DBT; DGUOK; DIO2; FBP1; GLP1R; GPAT2; HK3; IP6K1; KCNJ11; LYPLA1; MMS19; MTMR7; NDUFS2; NDUFS3; NME2; PSME3; SDC3; SDC4; SQLE;	ACSL6|IDBG-40756|ENSG00000164398|23305,728637|; ALDH2|IDBG-57710|ENSG00000111275|217|; APOE|IDBG-56807|ENSG00000130203|348|; ATP5J2|IDBG-409428|ENSG00000241468|9551|; B4GALT1|IDBG-56701|ENSG00000086062|2683|; BMP1|IDBG-10398|ENSG00000168487|649|; CA12|IDBG-15824|ENSG00000074410|771|; CERS3|IDBG-32008|ENSG00000154227|204219|; CYP17A1|IDBG-88186|ENSG00000148795|1586|; DBT|IDBG-100499|ENSG0000013799…
G-protein coupled receptor activity	GO:0004930	molecular function	9606	18	826	0.0448482	0.211156	CRHR1; DRD2; DRD3; FZD3; GHRHR; GLP1R; GPR68; LGR6; OR10H3; OR2AE1; OR4C46; OR4K13; OR4N2; OR6J1; OR7C2; OR9K2; SMO; VIPR2;	CRHR1|IDBG-55036|ENSG00000120088|1394|; DRD2|IDBG-71698|ENSG00000149295|1813|; DRD3|IDBG-50672|ENSG00000151577|1814|; FZD3|IDBG-15189|ENSG00000104290|7976|; GHRHR|IDBG-11350|ENSG00000106128|2692|; GLP1R|IDBG-86118|ENSG00000112164|2740|; GPR68|IDBG-16259|ENSG00000119714|8111|; LGR6|IDBG-105832|ENSG00000133067|59352|; OR10H3|IDBG-34961|ENSG00000171936|26532|; OR2AE1|IDBG-407980|ENSG00000244623|8139…
apoptotic process	GO:0006915	biological process	9606	16	639	0.0192683	0.191236	ADAM17; APC; BAD; CARD6; DAP3; HIP1; MX1; NTN1; PHLDA1; PLK3; PSME3; PTRH2; STAT1; TNIP2; YWHAB; ZC3H8;	ADAM17|IDBG-27788|ENSG00000151694|6868|; APC|IDBG-37007|ENSG00000134982|324|; BAD|IDBG-53423|ENSG00000002330|572|; CARD6|IDBG-18462|ENSG00000132357|84674|; DAP3|IDBG-103299|ENSG00000132676|7818|; HIP1|IDBG-22641|ENSG00000127946|3092|; MX1|IDBG-3941|ENSG00000157601|4599|; NTN1|IDBG-29663|ENSG00000065320|9423|; PHLDA1|IDBG-48878|ENSG00000139289|22822|; PLK3|IDBG-97804|ENSG00000173846|102725475,1263…
response to drug	GO:0042493	biological process	9606	15	313	4.02417e-05	0.0850709	ADAM17; ALDH3A1; ATP4A; BAD; CCNO; CYP17A1; DRD2; DRD3; KCNJ11; NME2; SFRP1; SOD2; STAT1; TGFB2; WFDC1;	ADAM17|IDBG-27788|ENSG00000151694|6868|; ALDH3A1|IDBG-35000|ENSG00000108602|218|; ATP4A|IDBG-44541|ENSG00000105675|495|; BAD|IDBG-53423|ENSG00000002330|572|; CCNO|IDBG-21018|ENSG00000152669|10309|; CYP17A1|IDBG-88186|ENSG00000148795|1586|; DRD2|IDBG-71698|ENSG00000149295|1813|; DRD3|IDBG-50672|ENSG00000151577|1814|; KCNJ11|IDBG-33833|ENSG00000187486|3767|; NME2|IDBG-59608|ENSG00000011052|4831,654…
transport	GO:0006810	biological process	9606	15	542	0.0101789	0.265658	AQP7; ATP4A; BICD1; CACNG2; CHRFAM7A; CLCA4; CLVS2; CNGA1; DYNLRB1; ENSA; LCN12; MYO5A; SLC15A2; SLC5A12; SLC7A4;	AQP7|IDBG-57837|ENSG00000165269|100509620,101930168,102724507,364|; ATP4A|IDBG-44541|ENSG00000105675|495|; BICD1|IDBG-26225|ENSG00000151746|636|; CACNG2|IDBG-6020|ENSG00000166862|10369|; CHRFAM7A|IDBG-4822|ENSG00000166664|101930361,89832|; CLCA4|IDBG-100084|ENSG00000016602|22802|; CLVS2|IDBG-96058|ENSG00000146352|134829|; CNGA1|IDBG-17103|ENSG00000198515|1259|; DYNLRB1|IDBG-68466|ENSG00000125971|…
identical protein binding	GO:0042802	molecular function	9606	14	516	0.0149936	0.158482	APOE; CMYA5; DRD2; DYNLRB1; FBP1; LRRK1; MSTN; PKD2L1; PLEKHH2; SFRP1; SNCAIP; SOD2; STAT1; TARDBP;	APOE|IDBG-56807|ENSG00000130203|348|; CMYA5|IDBG-31138|ENSG00000164309|202333|; DRD2|IDBG-71698|ENSG00000149295|1813|; DYNLRB1|IDBG-68466|ENSG00000125971|83658|; FBP1|IDBG-76936|ENSG00000165140|2203|; LRRK1|IDBG-32229|ENSG00000154237|79705|; MSTN|IDBG-77438|ENSG00000138379|2660|; PKD2L1|IDBG-86420|ENSG00000107593|9033|; PLEKHH2|IDBG-48929|ENSG00000152527|130271|; SFRP1|IDBG-18868|ENSG00000104332|…
actin binding	GO:0003779	molecular function	9606	13	329	0.000829758	0.159464	ABRA; ACE; DAAM2; FLNC; GAS2L3; HIP1; KLHL3; MYO5A; MYO5C; MYOT; PLEKHH2; SMTN; WHAMM;	ABRA|IDBG-32252|ENSG00000174429|137735|; ACE|IDBG-63266|ENSG00000159640|1636|; DAAM2|IDBG-86252|ENSG00000146122|23500|; FLNC|IDBG-40116|ENSG00000128591|2318|; GAS2L3|IDBG-52953|ENSG00000139354|283431|; HIP1|IDBG-22641|ENSG00000127946|3092|; KLHL3|IDBG-46126|ENSG00000146021|26249|; MYO5A|IDBG-12551|ENSG00000197535|4644|; MYO5C|IDBG-12503|ENSG00000128833|55930|; MYOT|IDBG-46284|ENSG00000120729|9499…
positive regulation of cell proliferation	GO:0008284	biological process	9606	13	462	0.014275	0.152411	ADAM17; ALDH3A1; DRD3; FLT3LG; FLT4; GHRHR; HOXA3; ISL1; NTN1; SFRP1; SMO; STAT1; TGFB2;	ADAM17|IDBG-27788|ENSG00000151694|6868|; ALDH3A1|IDBG-35000|ENSG00000108602|218|; DRD3|IDBG-50672|ENSG00000151577|1814|; FLT3LG|IDBG-62803|ENSG00000090554|2323|; FLT4|IDBG-62355|ENSG00000037280|2324|; GHRHR|IDBG-11350|ENSG00000106128|2692|; HOXA3|IDBG-10346|ENSG00000105997|3200|; ISL1|IDBG-20177|ENSG00000016082|3670|; NTN1|IDBG-29663|ENSG00000065320|9423|; SFRP1|IDBG-18868|ENSG00000104332|6422|; …
cytoskeleton	GO:0005856	cellular component	9606	11	380	0.0192861	0.190518	BICD1; CSRP3; FLNC; HIP1; KLHL3; LRPPRC; NPHP1; PLEKHH2; SGCG; SMTN; SNX31;	BICD1|IDBG-26225|ENSG00000151746|636|; CSRP3|IDBG-35519|ENSG00000129170|8048|; FLNC|IDBG-40116|ENSG00000128591|2318|; HIP1|IDBG-22641|ENSG00000127946|3092|; KLHL3|IDBG-46126|ENSG00000146021|26249|; LRPPRC|IDBG-49387|ENSG00000138095|10128|; NPHP1|IDBG-65479|ENSG00000144061|4867|; PLEKHH2|IDBG-48929|ENSG00000152527|130271|; SGCG|IDBG-14867|ENSG00000102683|6445|; SMTN|IDBG-4376|ENSG00000183963|6525|…
neuronal cell body	GO:0043025	cellular component	9606	10	292	0.00865386	0.269033	APOE; CRHR1; CYP17A1; FZD3; KCNJ11; MYO5A; PLK3; SMO; SNCAIP; TGFB2;	APOE|IDBG-56807|ENSG00000130203|348|; CRHR1|IDBG-55036|ENSG00000120088|1394|; CYP17A1|IDBG-88186|ENSG00000148795|1586|; FZD3|IDBG-15189|ENSG00000104290|7976|; KCNJ11|IDBG-33833|ENSG00000187486|3767|; MYO5A|IDBG-12551|ENSG00000197535|4644|; PLK3|IDBG-97804|ENSG00000173846|102725475,1263|; SMO|IDBG-40669|ENSG00000128602|6608|; SNCAIP|IDBG-38780|ENSG00000064692|9627|; TGFB2|IDBG-106710|ENSG000000929…
extracellular matrix organization	GO:0030198	biological process	9606	10	312	0.0133199	0.293315	ADAM17; B4GALT1; BMP1; ERO1LB; GFAP; SDC3; SDC4; TGFB2; TLL1; TLL2;	ADAM17|IDBG-27788|ENSG00000151694|6868|; B4GALT1|IDBG-56701|ENSG00000086062|2683|; BMP1|IDBG-10398|ENSG00000168487|649|; ERO1LB|IDBG-107589|ENSG00000086619|56605|; GFAP|IDBG-54485|ENSG00000131095|2670|; SDC3|IDBG-95385|ENSG00000162512|9672|; SDC4|IDBG-77503|ENSG00000124145|6385|; TGFB2|IDBG-106710|ENSG00000092969|7042|; TLL1|IDBG-43675|ENSG00000038295|7092|; TLL2|IDBG-83775|ENSG00000095587|7093|;
receptor binding	GO:0005102	molecular function	9606	9	333	0.0468733	0.219712	ACOT4; APOE; CYTL1; DRD2; ENSA; FLT3LG; LEPROT; MSTN; TGFB2;	ACOT4|IDBG-11587|ENSG00000177465|122970|; APOE|IDBG-56807|ENSG00000130203|348|; CYTL1|IDBG-8608|ENSG00000170891|54360|; DRD2|IDBG-71698|ENSG00000149295|1813|; ENSA|IDBG-102150|ENSG00000143420|2029|; FLT3LG|IDBG-62803|ENSG00000090554|2323|; LEPROT|IDBG-239811|ENSG00000213625|54741|; MSTN|IDBG-77438|ENSG00000138379|2660|; TGFB2|IDBG-106710|ENSG00000092969|7042|;
response to hypoxia	GO:0001666	biological process	9606	8	160	0.0019716	0.143723	ACSL6; ADAM17; ALDH3A1; BAD; CRHR1; DRD2; SOD2; TGFB2;	ACSL6|IDBG-40756|ENSG00000164398|23305,728637|; ADAM17|IDBG-27788|ENSG00000151694|6868|; ALDH3A1|IDBG-35000|ENSG00000108602|218|; BAD|IDBG-53423|ENSG00000002330|572|; CRHR1|IDBG-55036|ENSG00000120088|1394|; DRD2|IDBG-71698|ENSG00000149295|1813|; SOD2|IDBG-98553|ENSG00000112096|100129518,6648|; TGFB2|IDBG-106710|ENSG00000092969|7042|;
transmembrane signaling receptor activity	GO:0004888	molecular function	9606	8	166	0.00247961	0.17473	CRHR1; FZD3; GHRHR; GLP1R; LGR6; SIGLEC8; SMO; VIPR2;	CRHR1|IDBG-55036|ENSG00000120088|1394|; FZD3|IDBG-15189|ENSG00000104290|7976|; GHRHR|IDBG-11350|ENSG00000106128|2692|; GLP1R|IDBG-86118|ENSG00000112164|2740|; LGR6|IDBG-105832|ENSG00000133067|59352|; SIGLEC8|IDBG-65955|ENSG00000105366|27181|; SMO|IDBG-40669|ENSG00000128602|6608|; VIPR2|IDBG-51262|ENSG00000106018|7434|;
cytokine activity	GO:0005125	molecular function	9606	7	171	0.010792	0.274871	BMP1; FLT3LG; GREM2; GRN; IFNA6; MSTN; TGFB2;	BMP1|IDBG-10398|ENSG00000168487|649|; FLT3LG|IDBG-62803|ENSG00000090554|2323|; GREM2|IDBG-107671|ENSG00000180875|64388|; GRN|IDBG-53782|ENSG00000030582|2896|; IFNA6|IDBG-54082|ENSG00000120235|3443|; MSTN|IDBG-77438|ENSG00000138379|2660|; TGFB2|IDBG-106710|ENSG00000092969|7042|;
endosome	GO:0005768	cellular component	9606	7	196	0.0212922	0.203673	ACE; APOE; CLVS2; KCNJ11; LEPROT; SPAST; TGFB2;	ACE|IDBG-63266|ENSG00000159640|1636|; APOE|IDBG-56807|ENSG00000130203|348|; CLVS2|IDBG-96058|ENSG00000146352|134829|; KCNJ11|IDBG-33833|ENSG00000187486|3767|; LEPROT|IDBG-239811|ENSG00000213625|54741|; SPAST|IDBG-43191|ENSG00000021574|6683|; TGFB2|IDBG-106710|ENSG00000092969|7042|;
cell death	GO:0008219	biological process	9606	7	214	0.0322574	0.208539	APOE; GRN; SETX; SNCAIP; SPAST; TARDBP; TGFB2;	APOE|IDBG-56807|ENSG00000130203|348|; GRN|IDBG-53782|ENSG00000030582|2896|; SETX|IDBG-90245|ENSG00000107290|23064|; SNCAIP|IDBG-38780|ENSG00000064692|9627|; SPAST|IDBG-43191|ENSG00000021574|6683|; TARDBP|IDBG-89123|ENSG00000120948|23435|; TGFB2|IDBG-106710|ENSG00000092969|7042|;
axon	GO:0030424	cellular component	9606	7	218	0.0351263	0.221003	APC; CYP17A1; DRD2; FZD3; STAT1; TGFB2; TMEM57;	APC|IDBG-37007|ENSG00000134982|324|; CYP17A1|IDBG-88186|ENSG00000148795|1586|; DRD2|IDBG-71698|ENSG00000149295|1813|; FZD3|IDBG-15189|ENSG00000104290|7976|; STAT1|IDBG-77617|ENSG00000115415|6772|; TGFB2|IDBG-106710|ENSG00000092969|7042|; TMEM57|IDBG-94344|ENSG00000204178|55219|;
cell surface receptor signaling pathway	GO:0007166	biological process	9606	7	238	0.051991	0.237385	CRHR1; FZD3; GHRHR; GLP1R; LY96; SMO; VIPR2;	CRHR1|IDBG-55036|ENSG00000120088|1394|; FZD3|IDBG-15189|ENSG00000104290|7976|; GHRHR|IDBG-11350|ENSG00000106128|2692|; GLP1R|IDBG-86118|ENSG00000112164|2740|; LY96|IDBG-25842|ENSG00000154589|23643|; SMO|IDBG-40669|ENSG00000128602|6608|; VIPR2|IDBG-51262|ENSG00000106018|7434|;
metallopeptidase activity	GO:0008237	molecular function	9606	6	98	0.00263197	0.173875	ACE; ADAM17; AMZ2; BMP1; TLL1; TLL2;	ACE|IDBG-63266|ENSG00000159640|1636|; ADAM17|IDBG-27788|ENSG00000151694|6868|; AMZ2|IDBG-65751|ENSG00000196704|51321|; BMP1|IDBG-10398|ENSG00000168487|649|; TLL1|IDBG-43675|ENSG00000038295|7092|; TLL2|IDBG-83775|ENSG00000095587|7093|;
cytoskeletal protein binding	GO:0008092	molecular function	9606	5	59	0.00143567	0.144524	B4GALT1; FLNC; PKD2L1; SDC3; SDC4;	B4GALT1|IDBG-56701|ENSG00000086062|2683|; FLNC|IDBG-40116|ENSG00000128591|2318|; PKD2L1|IDBG-86420|ENSG00000107593|9033|; SDC3|IDBG-95385|ENSG00000162512|9672|; SDC4|IDBG-77503|ENSG00000124145|6385|;
positive regulation of epithelial cell proliferation	GO:0050679	biological process	9606	5	67	0.00252861	0.172435	BAD; GRN; NME2; SFRP1; SMO;	BAD|IDBG-53423|ENSG00000002330|572|; GRN|IDBG-53782|ENSG00000030582|2896|; NME2|IDBG-59608|ENSG00000011052|4831,654364|; SFRP1|IDBG-18868|ENSG00000104332|6422|; SMO|IDBG-40669|ENSG00000128602|6608|;
drug binding	GO:0008144	molecular function	9606	5	69	0.00287645	0.160021	ACE; DRD2; DRD3; SFRP1; SMO;	ACE|IDBG-63266|ENSG00000159640|1636|; DRD2|IDBG-71698|ENSG00000149295|1813|; DRD3|IDBG-50672|ENSG00000151577|1814|; SFRP1|IDBG-18868|ENSG00000104332|6422|; SMO|IDBG-40669|ENSG00000128602|6608|;
response to glucocorticoid	GO:0051384	biological process	9606	5	73	0.00367387	0.194164	ALDH3A1; BAD; GHRHR; MSTN; PTPRU;	ALDH3A1|IDBG-35000|ENSG00000108602|218|; BAD|IDBG-53423|ENSG00000002330|572|; GHRHR|IDBG-11350|ENSG00000106128|2692|; MSTN|IDBG-77438|ENSG00000138379|2660|; PTPRU|IDBG-95340|ENSG00000060656|10076|;
canonical Wnt signaling pathway	GO:0060070	biological process	9606	5	79	0.00515046	0.226835	APC; FZD3; PTPRU; SFRP1; SMO;	APC|IDBG-37007|ENSG00000134982|324|; FZD3|IDBG-15189|ENSG00000104290|7976|; PTPRU|IDBG-95340|ENSG00000060656|10076|; SFRP1|IDBG-18868|ENSG00000104332|6422|; SMO|IDBG-40669|ENSG00000128602|6608|;
hemopoiesis	GO:0030097	biological process	9606	5	80	0.00543206	0.212655	SFRP1; SOD2; TGFB2; TTC7A; TXNRD2;	SFRP1|IDBG-18868|ENSG00000104332|6422|; SOD2|IDBG-98553|ENSG00000112096|100129518,6648|; TGFB2|IDBG-106710|ENSG00000092969|7042|; TTC7A|IDBG-50690|ENSG00000068724|57217|; TXNRD2|IDBG-1472|ENSG00000184470|10587|;
response to ethanol	GO:0045471	biological process	9606	5	93	0.0101418	0.267997	APOE; BAD; DRD2; DRD3; MSTN;	APOE|IDBG-56807|ENSG00000130203|348|; BAD|IDBG-53423|ENSG00000002330|572|; DRD2|IDBG-71698|ENSG00000149295|1813|; DRD3|IDBG-50672|ENSG00000151577|1814|; MSTN|IDBG-77438|ENSG00000138379|2660|;
phototransduction, visible light	GO:0007603	biological process	9606	5	94	0.0105918	0.273061	APOE; CNGA1; RDH8; SDC3; SDC4;	APOE|IDBG-56807|ENSG00000130203|348|; CNGA1|IDBG-17103|ENSG00000198515|1259|; RDH8|IDBG-26287|ENSG00000080511|50700|; SDC3|IDBG-95385|ENSG00000162512|9672|; SDC4|IDBG-77503|ENSG00000124145|6385|;
response to organic substance	GO:0010033	biological process	9606	5	96	0.0115322	0.283479	BAD; CLK2; CYP17A1; DNAAF2; SQLE;	BAD|IDBG-53423|ENSG00000002330|572|; CLK2|IDBG-103224|ENSG00000176444|1196|; CYP17A1|IDBG-88186|ENSG00000148795|1586|; DNAAF2|IDBG-5745|ENSG00000165506|55172|; SQLE|IDBG-35249|ENSG00000104549|6713|;
anterior/posterior pattern specification	GO:0009952	biological process	9606	5	107	0.0177295	0.183727	APC; HOXA2; HOXA3; SFRP1; SMO;	APC|IDBG-37007|ENSG00000134982|324|; HOXA2|IDBG-10335|ENSG00000105996|3199|; HOXA3|IDBG-10346|ENSG00000105997|3200|; SFRP1|IDBG-18868|ENSG00000104332|6422|; SMO|IDBG-40669|ENSG00000128602|6608|;
negative regulation of cell growth	GO:0030308	biological process	9606	5	120	0.027491	0.251585	FBP1; NDUFS3; SFRP1; TGFB2; WFDC1;	FBP1|IDBG-76936|ENSG00000165140|2203|; NDUFS3|IDBG-239864|ENSG00000213619|4722|; SFRP1|IDBG-18868|ENSG00000104332|6422|; TGFB2|IDBG-106710|ENSG00000092969|7042|; WFDC1|IDBG-44552|ENSG00000103175|58189|;
cation transport	GO:0006812	biological process	9606	5	121	0.0283586	0.190318	ATP4A; PKD2L1; SLC9A4; SLC9B2; TMCO3;	ATP4A|IDBG-44541|ENSG00000105675|495|; PKD2L1|IDBG-86420|ENSG00000107593|9033|; SLC9A4|IDBG-64283|ENSG00000180251|389015|; SLC9B2|IDBG-32382|ENSG00000164038|133308|; TMCO3|IDBG-53356|ENSG00000150403|55002|;
intermediate filament	GO:0005882	cellular component	9606	5	127	0.033928	0.216688	GFAP; KRT26; KRT35; MYO5A; NME2;	GFAP|IDBG-54485|ENSG00000131095|2670|; KRT26|IDBG-48082|ENSG00000186393|353288|; KRT35|IDBG-49204|ENSG00000197079|3886|; MYO5A|IDBG-12551|ENSG00000197535|4644|; NME2|IDBG-59608|ENSG00000011052|4831,654364|;
response to organic cyclic compound	GO:0014070	biological process	9606	5	127	0.033928	0.216688	ALDH3A1; BAD; CYP17A1; SFRP1; STAT1;	ALDH3A1|IDBG-35000|ENSG00000108602|218|; BAD|IDBG-53423|ENSG00000002330|572|; CYP17A1|IDBG-88186|ENSG00000148795|1586|; SFRP1|IDBG-18868|ENSG00000104332|6422|; STAT1|IDBG-77617|ENSG00000115415|6772|;
peptidyl-tyrosine phosphorylation	GO:0018108	biological process	9606	5	144	0.0531914	0.242342	CLK2; FLT4; INSRR; STYK1; TESK1;	CLK2|IDBG-103224|ENSG00000176444|1196|; FLT4|IDBG-62355|ENSG00000037280|2324|; INSRR|IDBG-103639|ENSG00000027644|3645|; STYK1|IDBG-19257|ENSG00000060140|55359|; TESK1|IDBG-62583|ENSG00000107140|7016|;
response to testosterone	GO:0033574	biological process	9606	4	24	0.000327096	0.138296	BAD; KCNJ11; MSTN; NME2;	BAD|IDBG-53423|ENSG00000002330|572|; KCNJ11|IDBG-33833|ENSG00000187486|3767|; MSTN|IDBG-77438|ENSG00000138379|2660|; NME2|IDBG-59608|ENSG00000011052|4831,654364|;
activation of adenylate cyclase activity	GO:0007190	biological process	9606	4	31	0.000896498	0.126346	CRHR1; GHRHR; GLP1R; VIPR2;	CRHR1|IDBG-55036|ENSG00000120088|1394|; GHRHR|IDBG-11350|ENSG00000106128|2692|; GLP1R|IDBG-86118|ENSG00000112164|2740|; VIPR2|IDBG-51262|ENSG00000106018|7434|;
response to cAMP	GO:0051591	biological process	9606	4	49	0.00495391	0.227665	ALDH3A1; CYP17A1; NME2; STAT1;	ALDH3A1|IDBG-35000|ENSG00000108602|218|; CYP17A1|IDBG-88186|ENSG00000148795|1586|; NME2|IDBG-59608|ENSG00000011052|4831,654364|; STAT1|IDBG-77617|ENSG00000115415|6772|;
heart morphogenesis	GO:0003007	biological process	9606	4	50	0.00532614	0.212443	ISL1; KAT6A; SMO; TGFB2;	ISL1|IDBG-20177|ENSG00000016082|3670|; KAT6A|IDBG-19708|ENSG00000083168|7994|; SMO|IDBG-40669|ENSG00000128602|6608|; TGFB2|IDBG-106710|ENSG00000092969|7042|;
response to retinoic acid	GO:0032526	biological process	9606	4	53	0.00655386	0.247408	APOE; CLK2; CYP17A1; DNAAF2;	APOE|IDBG-56807|ENSG00000130203|348|; CLK2|IDBG-103224|ENSG00000176444|1196|; CYP17A1|IDBG-88186|ENSG00000148795|1586|; DNAAF2|IDBG-5745|ENSG00000165506|55172|;
retinoid metabolic process	GO:0001523	biological process	9606	4	59	0.0095417	0.284101	APOE; RDH8; SDC3; SDC4;	APOE|IDBG-56807|ENSG00000130203|348|; RDH8|IDBG-26287|ENSG00000080511|50700|; SDC3|IDBG-95385|ENSG00000162512|9672|; SDC4|IDBG-77503|ENSG00000124145|6385|;
negative regulation of epithelial cell proliferation	GO:0050680	biological process	9606	4	60	0.0101126	0.274079	APC; SFRP1; TGFB2; WFDC1;	APC|IDBG-37007|ENSG00000134982|324|; SFRP1|IDBG-18868|ENSG00000104332|6422|; TGFB2|IDBG-106710|ENSG00000092969|7042|; WFDC1|IDBG-44552|ENSG00000103175|58189|;
type I interferon signaling pathway	GO:0060337	biological process	9606	4	63	0.0119568	0.280851	HLA-C; IFNA6; MX1; STAT1;	HLA-C|IDBG-77290|ENSG00000204525|3107|; IFNA6|IDBG-54082|ENSG00000120235|3443|; MX1|IDBG-3941|ENSG00000157601|4599|; STAT1|IDBG-77617|ENSG00000115415|6772|;
Rab GTPase binding	GO:0017137	molecular function	9606	4	64	0.0126162	0.280743	BICD1; CHML; MYO5A; RABGGTA;	BICD1|IDBG-26225|ENSG00000151746|636|; CHML|IDBG-107706|ENSG00000203668|1122|; MYO5A|IDBG-12551|ENSG00000197535|4644|; RABGGTA|IDBG-3779|ENSG00000100949|5875|;
cellular response to insulin stimulus	GO:0032869	biological process	9606	4	67	0.0147323	0.156502	ACSL6; GHRHR; MYO5A; STAT1;	ACSL6|IDBG-40756|ENSG00000164398|23305,728637|; GHRHR|IDBG-11350|ENSG00000106128|2692|; MYO5A|IDBG-12551|ENSG00000197535|4644|; STAT1|IDBG-77617|ENSG00000115415|6772|;
single-stranded DNA binding	GO:0003697	molecular function	9606	4	72	0.0187325	0.18768	FUBP1; LRPPRC; NME2; RPA2;	FUBP1|IDBG-99850|ENSG00000162613|8880|; LRPPRC|IDBG-49387|ENSG00000138095|10128|; NME2|IDBG-59608|ENSG00000011052|4831,654364|; RPA2|IDBG-95078|ENSG00000117748|6118|;
sarcolemma	GO:0042383	cellular component	9606	4	76	0.0223735	0.213052	FLNC; KCNJ11; MYOT; SGCG;	FLNC|IDBG-40116|ENSG00000128591|2318|; KCNJ11|IDBG-33833|ENSG00000187486|3767|; MYOT|IDBG-46284|ENSG00000120729|9499|; SGCG|IDBG-14867|ENSG00000102683|6445|;
regulation of membrane potential	GO:0042391	biological process	9606	4	79	0.0253682	0.235212	CACNG2; CNGA1; KCNJ11; RIMS4;	CACNG2|IDBG-6020|ENSG00000166862|10369|; CNGA1|IDBG-17103|ENSG00000198515|1259|; KCNJ11|IDBG-33833|ENSG00000187486|3767|; RIMS4|IDBG-76928|ENSG00000101098|140730|;
response to nutrient	GO:0007584	biological process	9606	4	84	0.0308725	0.203951	ACSL6; ALDH3A1; ENSA; STAT1;	ACSL6|IDBG-40756|ENSG00000164398|23305,728637|; ALDH3A1|IDBG-35000|ENSG00000108602|218|; ENSA|IDBG-102150|ENSG00000143420|2029|; STAT1|IDBG-77617|ENSG00000115415|6772|;
cell projection	GO:0042995	cellular component	9606	4	85	0.0320511	0.207841	APC; CYP17A1; DRD3; GFAP;	APC|IDBG-37007|ENSG00000134982|324|; CYP17A1|IDBG-88186|ENSG00000148795|1586|; DRD3|IDBG-50672|ENSG00000151577|1814|; GFAP|IDBG-54485|ENSG00000131095|2670|;
cellular calcium ion homeostasis	GO:0006874	biological process	9606	4	86	0.0332559	0.214338	APOE; CSRP3; DRD2; DRD3;	APOE|IDBG-56807|ENSG00000130203|348|; CSRP3|IDBG-35519|ENSG00000129170|8048|; DRD2|IDBG-71698|ENSG00000149295|1813|; DRD3|IDBG-50672|ENSG00000151577|1814|;
RNA processing	GO:0006396	biological process	9606	4	93	0.0424233	0.203363	ADAT1; BICD1; MRM1; SETX;	ADAT1|IDBG-42667|ENSG00000065457|23536|; BICD1|IDBG-26225|ENSG00000151746|636|; MRM1|IDBG-777894|ENSG00000278619|79922|; SETX|IDBG-90245|ENSG00000107290|23064|;
PDZ domain binding	GO:0030165	molecular function	9606	4	95	0.045279	0.212711	ADAM17; FZD3; SFRP1; SMO;	ADAM17|IDBG-27788|ENSG00000151694|6868|; FZD3|IDBG-15189|ENSG00000104290|7976|; SFRP1|IDBG-18868|ENSG00000104332|6422|; SMO|IDBG-40669|ENSG00000128602|6608|;
axonogenesis	GO:0007409	biological process	9606	4	99	0.0513052	0.23681	APC; DRD2; NTN1; SPAST;	APC|IDBG-37007|ENSG00000134982|324|; DRD2|IDBG-71698|ENSG00000149295|1813|; NTN1|IDBG-29663|ENSG00000065320|9423|; SPAST|IDBG-43191|ENSG00000021574|6683|;
adenohypophysis development	GO:0021984	biological process	9606	3	10	0.000307882	0.162716	DRD2; GHRHR; SMO;	DRD2|IDBG-71698|ENSG00000149295|1813|; GHRHR|IDBG-11350|ENSG00000106128|2692|; SMO|IDBG-40669|ENSG00000128602|6608|;
behavioral response to cocaine	GO:0048148	biological process	9606	3	12	0.00055278	0.194763	CRHR1; DRD2; DRD3;	CRHR1|IDBG-55036|ENSG00000120088|1394|; DRD2|IDBG-71698|ENSG00000149295|1813|; DRD3|IDBG-50672|ENSG00000151577|1814|;
arachidonic acid secretion	GO:0050482	biological process	9606	3	14	0.000895717	0.135253	ACE; DRD2; DRD3;	ACE|IDBG-63266|ENSG00000159640|1636|; DRD2|IDBG-71698|ENSG00000149295|1813|; DRD3|IDBG-50672|ENSG00000151577|1814|;
response to reactive oxygen species	GO:0000302	biological process	9606	3	14	0.000895717	0.135253	APOE; PLK3; SOD2;	APOE|IDBG-56807|ENSG00000130203|348|; PLK3|IDBG-97804|ENSG00000173846|102725475,1263|; SOD2|IDBG-98553|ENSG00000112096|100129518,6648|;
solute:proton antiporter activity	GO:0015299	molecular function	9606	3	14	0.000895717	0.135253	SLC9A4; SLC9B2; TMCO3;	SLC9A4|IDBG-64283|ENSG00000180251|389015|; SLC9B2|IDBG-32382|ENSG00000164038|133308|; TMCO3|IDBG-53356|ENSG00000150403|55002|;
dopamine metabolic process	GO:0042417	biological process	9606	3	16	0.00134961	0.142654	DRD2; DRD3; SNCAIP;	DRD2|IDBG-71698|ENSG00000149295|1813|; DRD3|IDBG-50672|ENSG00000151577|1814|; SNCAIP|IDBG-38780|ENSG00000064692|9627|;
Wnt-activated receptor activity	GO:0042813	molecular function	9606	3	20	0.00263553	0.168833	FZD3; SFRP1; SMO;	FZD3|IDBG-15189|ENSG00000104290|7976|; SFRP1|IDBG-18868|ENSG00000104332|6422|; SMO|IDBG-40669|ENSG00000128602|6608|;
costamere	GO:0043034	cellular component	9606	3	21	0.00304304	0.164948	CMYA5; FLNC; SDC4;	CMYA5|IDBG-31138|ENSG00000164309|202333|; FLNC|IDBG-40116|ENSG00000128591|2318|; SDC4|IDBG-77503|ENSG00000124145|6385|;
cartilage condensation	GO:0001502	biological process	9606	3	23	0.0039689	0.190688	BMP1; OTOR; TGFB2;	BMP1|IDBG-10398|ENSG00000168487|649|; OTOR|IDBG-55796|ENSG00000125879|56914|; TGFB2|IDBG-106710|ENSG00000092969|7042|;
alpha-tubulin binding	GO:0043014	molecular function	9606	3	24	0.00448916	0.210891	B4GALT1; C9orf24; SPAST;	B4GALT1|IDBG-56701|ENSG00000086062|2683|; C9orf24|IDBG-59591|ENSG00000164972|84688|; SPAST|IDBG-43191|ENSG00000021574|6683|;
response to electrical stimulus	GO:0051602	biological process	9606	3	25	0.0050488	0.227089	CRHR1; MSTN; SOD2;	CRHR1|IDBG-55036|ENSG00000120088|1394|; MSTN|IDBG-77438|ENSG00000138379|2660|; SOD2|IDBG-98553|ENSG00000112096|100129518,6648|;
negative regulation of insulin secretion	GO:0046676	biological process	9606	3	26	0.00564863	0.217113	DRD2; KCNJ11; SFRP1;	DRD2|IDBG-71698|ENSG00000149295|1813|; KCNJ11|IDBG-33833|ENSG00000187486|3767|; SFRP1|IDBG-18868|ENSG00000104332|6422|;
Wnt-protein binding	GO:0017147	molecular function	9606	3	28	0.00697174	0.233941	FZD3; SFRP1; SMO;	FZD3|IDBG-15189|ENSG00000104290|7976|; SFRP1|IDBG-18868|ENSG00000104332|6422|; SMO|IDBG-40669|ENSG00000128602|6608|;
gonad development	GO:0008406	biological process	9606	3	28	0.00697174	0.233941	FZD3; SFRP1; SMO;	FZD3|IDBG-15189|ENSG00000104290|7976|; SFRP1|IDBG-18868|ENSG00000104332|6422|; SMO|IDBG-40669|ENSG00000128602|6608|;
neuron fate commitment	GO:0048663	biological process	9606	3	31	0.00927456	0.280092	ISL1; SMO; TGFB2;	ISL1|IDBG-20177|ENSG00000016082|3670|; SMO|IDBG-40669|ENSG00000128602|6608|; TGFB2|IDBG-106710|ENSG00000092969|7042|;
nuclear inner membrane	GO:0005637	cellular component	9606	3	31	0.00927456	0.280092	FAM169A; GHRHR; LRPPRC;	FAM169A|IDBG-28760|ENSG00000198780|26049|; GHRHR|IDBG-11350|ENSG00000106128|2692|; LRPPRC|IDBG-49387|ENSG00000138095|10128|;
mammary gland development	GO:0030879	biological process	9606	3	32	0.0101292	0.271051	B4GALT1; GHRHR; NTN1;	B4GALT1|IDBG-56701|ENSG00000086062|2683|; GHRHR|IDBG-11350|ENSG00000106128|2692|; NTN1|IDBG-29663|ENSG00000065320|9423|;
beta-tubulin binding	GO:0048487	molecular function	9606	3	33	0.011028	0.274274	B4GALT1; LRPPRC; SPAST;	B4GALT1|IDBG-56701|ENSG00000086062|2683|; LRPPRC|IDBG-49387|ENSG00000138095|10128|; SPAST|IDBG-43191|ENSG00000021574|6683|;
positive regulation of cytokinesis	GO:0032467	biological process	9606	3	33	0.011028	0.274274	CENPV; DRD2; DRD3;	CENPV|IDBG-32142|ENSG00000166582|201161|; DRD2|IDBG-71698|ENSG00000149295|1813|; DRD3|IDBG-50672|ENSG00000151577|1814|;
blood vessel remodeling	GO:0001974	biological process	9606	3	34	0.0119716	0.269233	ACE; HOXA3; TGFB2;	ACE|IDBG-63266|ENSG00000159640|1636|; HOXA3|IDBG-10346|ENSG00000105997|3200|; TGFB2|IDBG-106710|ENSG00000092969|7042|;
face morphogenesis	GO:0060325	biological process	9606	3	34	0.0119716	0.269233	CRISPLD1; KAT6A; TGFB2;	CRISPLD1|IDBG-25951|ENSG00000121005|83690|; KAT6A|IDBG-19708|ENSG00000083168|7994|; TGFB2|IDBG-106710|ENSG00000092969|7042|;
oxygen binding	GO:0019825	molecular function	9606	3	34	0.0119716	0.269233	CYP17A1; HBD; SOD2;	CYP17A1|IDBG-88186|ENSG00000148795|1586|; HBD|IDBG-298872|ENSG00000223609|3045|; SOD2|IDBG-98553|ENSG00000112096|100129518,6648|;
positive regulation of multicellular organism growth	GO:0040018	biological process	9606	3	34	0.0119716	0.269233	DRD2; GHRHR; HSF1;	DRD2|IDBG-71698|ENSG00000149295|1813|; GHRHR|IDBG-11350|ENSG00000106128|2692|; HSF1|IDBG-40498|ENSG00000185122|3297|;
T cell differentiation in thymus	GO:0033077	biological process	9606	3	36	0.0139939	0.281743	ADAM17; APC; XRCC4;	ADAM17|IDBG-27788|ENSG00000151694|6868|; APC|IDBG-37007|ENSG00000134982|324|; XRCC4|IDBG-32219|ENSG00000152422|7518|;
vasculature development	GO:0001944	biological process	9606	3	37	0.0150732	0.158531	FLT4; FZD3; SFRP1;	FLT4|IDBG-62355|ENSG00000037280|2324|; FZD3|IDBG-15189|ENSG00000104290|7976|; SFRP1|IDBG-18868|ENSG00000104332|6422|;
positive regulation of insulin secretion	GO:0032024	biological process	9606	3	39	0.0173693	0.18088	BAD; GPR68; ISL1;	BAD|IDBG-53423|ENSG00000002330|572|; GPR68|IDBG-16259|ENSG00000119714|8111|; ISL1|IDBG-20177|ENSG00000016082|3670|;
lipoprotein metabolic process	GO:0042157	biological process	9606	3	40	0.0185864	0.187103	APOE; APOL4; BMP1;	APOE|IDBG-56807|ENSG00000130203|348|; APOL4|IDBG-5672|ENSG00000100336|80832|; BMP1|IDBG-10398|ENSG00000168487|649|;
mitochondrial nucleoid	GO:0042645	cellular component	9606	3	40	0.0185864	0.187103	DBT; LRPPRC; SOD2;	DBT|IDBG-100499|ENSG00000137992|1629|; LRPPRC|IDBG-49387|ENSG00000138095|10128|; SOD2|IDBG-98553|ENSG00000112096|100129518,6648|;
structural constituent of muscle	GO:0008307	molecular function	9606	3	41	0.0198497	0.195173	CSRP3; MYOT; SMTN;	CSRP3|IDBG-35519|ENSG00000129170|8048|; MYOT|IDBG-46284|ENSG00000120729|9499|; SMTN|IDBG-4376|ENSG00000183963|6525|;
hair follicle development	GO:0001942	biological process	9606	3	42	0.0211593	0.203321	APC; FZD3; TGFB2;	APC|IDBG-37007|ENSG00000134982|324|; FZD3|IDBG-15189|ENSG00000104290|7976|; TGFB2|IDBG-106710|ENSG00000092969|7042|;
somatic stem cell maintenance	GO:0035019	biological process	9606	3	42	0.0211593	0.203321	APC; KAT6A; SFRP1;	APC|IDBG-37007|ENSG00000134982|324|; KAT6A|IDBG-19708|ENSG00000083168|7994|; SFRP1|IDBG-18868|ENSG00000104332|6422|;
visual learning	GO:0008542	biological process	9606	3	43	0.0225151	0.213439	CRHR1; DRD2; DRD3;	CRHR1|IDBG-55036|ENSG00000120088|1394|; DRD2|IDBG-71698|ENSG00000149295|1813|; DRD3|IDBG-50672|ENSG00000151577|1814|;
adenylate cyclase-modulating G-protein coupled receptor signaling pathway	GO:0007188	biological process	9606	3	45	0.0253656	0.236224	CRHR1; DRD2; GHRHR;	CRHR1|IDBG-55036|ENSG00000120088|1394|; DRD2|IDBG-71698|ENSG00000149295|1813|; GHRHR|IDBG-11350|ENSG00000106128|2692|;
manganese ion binding	GO:0030145	molecular function	9606	3	45	0.0253656	0.236224	B4GALT1; NPEPL1; SOD2;	B4GALT1|IDBG-56701|ENSG00000086062|2683|; NPEPL1|IDBG-228496|ENSG00000215440|100652930,79716|; SOD2|IDBG-98553|ENSG00000112096|100129518,6648|;
response to hydrogen peroxide	GO:0042542	biological process	9606	3	46	0.0268602	0.246881	BAD; SOD2; STAT1;	BAD|IDBG-53423|ENSG00000002330|572|; SOD2|IDBG-98553|ENSG00000112096|100129518,6648|; STAT1|IDBG-77617|ENSG00000115415|6772|;
response to ionizing radiation	GO:0010212	biological process	9606	3	46	0.0268602	0.246881	CLK2; CYP17A1; XRCC4;	CLK2|IDBG-103224|ENSG00000176444|1196|; CYP17A1|IDBG-88186|ENSG00000148795|1586|; XRCC4|IDBG-32219|ENSG00000152422|7518|;
dorsal/ventral pattern formation	GO:0009953	biological process	9606	3	48	0.0299877	0.198728	APC; HOXA2; SMO;	APC|IDBG-37007|ENSG00000134982|324|; HOXA2|IDBG-10335|ENSG00000105996|3199|; SMO|IDBG-40669|ENSG00000128602|6608|;
lateral plasma membrane	GO:0016328	cellular component	9606	3	48	0.0299877	0.198728	APC; DRD2; FZD3;	APC|IDBG-37007|ENSG00000134982|324|; DRD2|IDBG-71698|ENSG00000149295|1813|; FZD3|IDBG-15189|ENSG00000104290|7976|;
neuron development	GO:0048666	biological process	9606	3	50	0.0332987	0.213962	ACSL6; SOD2; TGFB2;	ACSL6|IDBG-40756|ENSG00000164398|23305,728637|; SOD2|IDBG-98553|ENSG00000112096|100129518,6648|; TGFB2|IDBG-106710|ENSG00000092969|7042|;
negative regulation of neuron differentiation	GO:0045665	biological process	9606	3	51	0.0350226	0.221008	HOXA2; ISL1; TLX3;	HOXA2|IDBG-10335|ENSG00000105996|3199|; ISL1|IDBG-20177|ENSG00000016082|3670|; TLX3|IDBG-57439|ENSG00000164438|30012|;
determination of left/right symmetry	GO:0007368	biological process	9606	3	55	0.0423689	0.203563	CFC1; DAAM2; SMO;	CFC1|IDBG-69910|ENSG00000136698|55997|; DAAM2|IDBG-86252|ENSG00000146122|23500|; SMO|IDBG-40669|ENSG00000128602|6608|;
stem cell maintenance	GO:0019827	biological process	9606	3	55	0.0423689	0.203563	APC; MED27; PAF1;	APC|IDBG-37007|ENSG00000134982|324|; MED27|IDBG-90181|ENSG00000160563|9442|; PAF1|IDBG-50230|ENSG00000006712|54623|;
hydrogen ion transmembrane transport	GO:1902600	biological process	9606	3	58	0.048344	0.224121	SLC9A4; SLC9B2; TMCO3;	SLC9A4|IDBG-64283|ENSG00000180251|389015|; SLC9B2|IDBG-32382|ENSG00000164038|133308|; TMCO3|IDBG-53356|ENSG00000150403|55002|;
pattern specification process	GO:0007389	biological process	9606	3	59	0.0504227	0.233247	APC; HOXA2; SMO;	APC|IDBG-37007|ENSG00000134982|324|; HOXA2|IDBG-10335|ENSG00000105996|3199|; SMO|IDBG-40669|ENSG00000128602|6608|;
positive regulation of phospholipid efflux	GO:1902995	biological process	9606	2	2	0.000197537	0.139197	ABCA7; APOE;	ABCA7|IDBG-13665|ENSG00000064687|10347|; APOE|IDBG-56807|ENSG00000130203|348|;
regulation of locomotion involved in locomotory behavior	GO:0090325	biological process	9606	2	2	0.000197537	0.139197	DRD2; DRD3;	DRD2|IDBG-71698|ENSG00000149295|1813|; DRD3|IDBG-50672|ENSG00000151577|1814|;
acid secretion	GO:0046717	biological process	9606	2	3	0.000587088	0.12411	DRD2; DRD3;	DRD2|IDBG-71698|ENSG00000149295|1813|; DRD3|IDBG-50672|ENSG00000151577|1814|;
dopamine neurotransmitter receptor activity, coupled via Gi/Go	GO:0001591	molecular function	9606	2	3	0.000587088	0.12411	DRD2; DRD3;	DRD2|IDBG-71698|ENSG00000149295|1813|; DRD3|IDBG-50672|ENSG00000151577|1814|;
negative regulation of dopamine receptor signaling pathway	GO:0060160	biological process	9606	2	3	0.000587088	0.12411	DRD2; DRD3;	DRD2|IDBG-71698|ENSG00000149295|1813|; DRD3|IDBG-50672|ENSG00000151577|1814|;
response to histamine	GO:0034776	biological process	9606	2	3	0.000587088	0.12411	DRD2; DRD3;	DRD2|IDBG-71698|ENSG00000149295|1813|; DRD3|IDBG-50672|ENSG00000151577|1814|;
Rab-protein geranylgeranyltransferase complex	GO:0005968	cellular component	9606	2	4	0.00116325	0.129427	CHML; RABGGTA;	CHML|IDBG-107706|ENSG00000203668|1122|; RABGGTA|IDBG-3779|ENSG00000100949|5875|;
cardioblast differentiation	GO:0010002	biological process	9606	2	4	0.00116325	0.129427	SMO; TGFB2;	SMO|IDBG-40669|ENSG00000128602|6608|; TGFB2|IDBG-106710|ENSG00000092969|7042|;
menstrual cycle phase	GO:0022601	biological process	9606	2	4	0.00116325	0.129427	SFRP1; TGFB2;	SFRP1|IDBG-18868|ENSG00000104332|6422|; TGFB2|IDBG-106710|ENSG00000092969|7042|;
visual behavior	GO:0007632	biological process	9606	2	4	0.00116325	0.129427	DYNLRB1; NPHP1;	DYNLRB1|IDBG-68466|ENSG00000125971|83658|; NPHP1|IDBG-65479|ENSG00000144061|4867|;
Rab geranylgeranyltransferase activity	GO:0004663	molecular function	9606	2	5	0.00192072	0.145014	CHML; RABGGTA;	CHML|IDBG-107706|ENSG00000203668|1122|; RABGGTA|IDBG-3779|ENSG00000100949|5875|;
adenylate cyclase-inhibiting dopamine receptor signaling pathway	GO:0007195	biological process	9606	2	5	0.00192072	0.145014	DRD2; DRD3;	DRD2|IDBG-71698|ENSG00000149295|1813|; DRD3|IDBG-50672|ENSG00000151577|1814|;
dopamine receptor activity	GO:0004952	molecular function	9606	2	5	0.00192072	0.145014	DRD2; DRD3;	DRD2|IDBG-71698|ENSG00000149295|1813|; DRD3|IDBG-50672|ENSG00000151577|1814|;
negative regulation of beta-amyloid formation	GO:1902430	biological process	9606	2	5	0.00192072	0.145014	ABCA7; APOE;	ABCA7|IDBG-13665|ENSG00000064687|10347|; APOE|IDBG-56807|ENSG00000130203|348|;
negative regulation of voltage-gated calcium channel activity	GO:1901386	biological process	9606	2	5	0.00192072	0.145014	CRHR1; DRD2;	CRHR1|IDBG-55036|ENSG00000120088|1394|; DRD2|IDBG-71698|ENSG00000149295|1813|;
neuron projection regeneration	GO:0031102	biological process	9606	2	5	0.00192072	0.145014	GFAP; SMO;	GFAP|IDBG-54485|ENSG00000131095|2670|; SMO|IDBG-40669|ENSG00000128602|6608|;
regulation of dopamine uptake involved in synaptic transmission	GO:0051584	biological process	9606	2	5	0.00192072	0.145014	DRD2; DRD3;	DRD2|IDBG-71698|ENSG00000149295|1813|; DRD3|IDBG-50672|ENSG00000151577|1814|;
aldehyde dehydrogenase [NAD(P)+] activity	GO:0004030	molecular function	9606	2	6	0.00285433	0.163082	ALDH2; ALDH3A1;	ALDH2|IDBG-57710|ENSG00000111275|217|; ALDH3A1|IDBG-35000|ENSG00000108602|218|;
high-density lipoprotein particle assembly	GO:0034380	biological process	9606	2	6	0.00285433	0.163082	ABCA7; APOE;	ABCA7|IDBG-13665|ENSG00000064687|10347|; APOE|IDBG-56807|ENSG00000130203|348|;
protein geranylgeranylation	GO:0018344	biological process	9606	2	6	0.00285433	0.163082	CHML; RABGGTA;	CHML|IDBG-107706|ENSG00000203668|1122|; RABGGTA|IDBG-3779|ENSG00000100949|5875|;
regulation of cAMP metabolic process	GO:0030814	biological process	9606	2	6	0.00285433	0.163082	DRD2; DRD3;	DRD2|IDBG-71698|ENSG00000149295|1813|; DRD3|IDBG-50672|ENSG00000151577|1814|;
O-acyltransferase activity	GO:0008374	molecular function	9606	2	7	0.003959	0.194635	FAM135A; GPAT2;	FAM135A|IDBG-92066|ENSG00000082269|57579|; GPAT2|IDBG-61426|ENSG00000186281|150763|;
mitotic S phase	GO:0000084	biological process	9606	2	7	0.003959	0.194635	MCMBP; PLK3;	MCMBP|IDBG-91272|ENSG00000197771|79892|; PLK3|IDBG-97804|ENSG00000173846|102725475,1263|;
positive regulation of growth hormone secretion	GO:0060124	biological process	9606	2	7	0.003959	0.194635	DRD2; GHRHR;	DRD2|IDBG-71698|ENSG00000149295|1813|; GHRHR|IDBG-11350|ENSG00000106128|2692|;
cellular response to acidity	GO:0071468	biological process	9606	2	8	0.00522976	0.21261	PKD2L1; RAB11B;	PKD2L1|IDBG-86420|ENSG00000107593|9033|; RAB11B|IDBG-24714|ENSG00000185236|9230|;
cellular response to nicotine	GO:0071316	biological process	9606	2	8	0.00522976	0.21261	BAD; KCNJ11;	BAD|IDBG-53423|ENSG00000002330|572|; KCNJ11|IDBG-33833|ENSG00000187486|3767|;
positive regulation of neuron death	GO:1901216	biological process	9606	2	8	0.00522976	0.21261	APOE; BAD;	APOE|IDBG-56807|ENSG00000130203|348|; BAD|IDBG-53423|ENSG00000002330|572|;
response to gravity	GO:0009629	biological process	9606	2	8	0.00522976	0.21261	ACSL6; MSTN;	ACSL6|IDBG-40756|ENSG00000164398|23305,728637|; MSTN|IDBG-77438|ENSG00000138379|2660|;
aldehyde dehydrogenase (NAD) activity	GO:0004029	molecular function	9606	2	9	0.00666175	0.230868	ALDH2; ALDH3A1;	ALDH2|IDBG-57710|ENSG00000111275|217|; ALDH3A1|IDBG-35000|ENSG00000108602|218|;
behavioral response to ethanol	GO:0048149	biological process	9606	2	9	0.00666175	0.230868	CRHR1; DRD2;	CRHR1|IDBG-55036|ENSG00000120088|1394|; DRD2|IDBG-71698|ENSG00000149295|1813|;
dopamine binding	GO:0035240	molecular function	9606	2	9	0.00666175	0.230868	DRD2; DRD3;	DRD2|IDBG-71698|ENSG00000149295|1813|; DRD3|IDBG-50672|ENSG00000151577|1814|;
hematopoietic stem cell differentiation	GO:0060218	biological process	9606	2	9	0.00666175	0.230868	ACE; SFRP1;	ACE|IDBG-63266|ENSG00000159640|1636|; SFRP1|IDBG-18868|ENSG00000104332|6422|;
homotypic cell-cell adhesion	GO:0034109	biological process	9606	2	9	0.00666175	0.230868	MEGF11; PTPRU;	MEGF11|IDBG-17824|ENSG00000157890|84465|; PTPRU|IDBG-95340|ENSG00000060656|10076|;
NADH dehydrogenase activity	GO:0003954	molecular function	9606	2	10	0.00825021	0.260313	NDUFS2; NDUFS3;	NDUFS2|IDBG-104226|ENSG00000158864|4720|; NDUFS3|IDBG-239864|ENSG00000213619|4722|;
embryonic viscerocranium morphogenesis	GO:0048703	biological process	9606	2	10	0.00825021	0.260313	HOXA2; SMO;	HOXA2|IDBG-10335|ENSG00000105996|3199|; SMO|IDBG-40669|ENSG00000128602|6608|;
epithelial cell development	GO:0002064	biological process	9606	2	10	0.00825021	0.260313	B4GALT1; SLC9A4;	B4GALT1|IDBG-56701|ENSG00000086062|2683|; SLC9A4|IDBG-64283|ENSG00000180251|389015|;
regulation of dopamine secretion	GO:0014059	biological process	9606	2	10	0.00825021	0.260313	DRD2; DRD3;	DRD2|IDBG-71698|ENSG00000149295|1813|; DRD3|IDBG-50672|ENSG00000151577|1814|;
G-protein coupled receptor internalization	GO:0002031	biological process	9606	2	11	0.0099905	0.274285	DRD2; DRD3;	DRD2|IDBG-71698|ENSG00000149295|1813|; DRD3|IDBG-50672|ENSG00000151577|1814|;
atrial septum morphogenesis	GO:0060413	biological process	9606	2	11	0.0099905	0.274285	ISL1; SMO;	ISL1|IDBG-20177|ENSG00000016082|3670|; SMO|IDBG-40669|ENSG00000128602|6608|;
holo TFIIH complex	GO:0005675	cellular component	9606	2	11	0.0099905	0.274285	GTF2H1; MMS19;	GTF2H1|IDBG-34826|ENSG00000110768|2965|; MMS19|IDBG-85105|ENSG00000155229|64210|;
negative regulation of protein secretion	GO:0050709	biological process	9606	2	11	0.0099905	0.274285	DRD2; DRD3;	DRD2|IDBG-71698|ENSG00000149295|1813|; DRD3|IDBG-50672|ENSG00000151577|1814|;
prepulse inhibition	GO:0060134	biological process	9606	2	11	0.0099905	0.274285	DRD2; DRD3;	DRD2|IDBG-71698|ENSG00000149295|1813|; DRD3|IDBG-50672|ENSG00000151577|1814|;
regulation of proteasomal protein catabolic process	GO:0061136	biological process	9606	2	11	0.0099905	0.274285	PSME3; UCHL5;	PSME3|IDBG-51809|ENSG00000131467|10197|; UCHL5|IDBG-105454|ENSG00000116750|51377|;
forebrain morphogenesis	GO:0048853	biological process	9606	2	12	0.011878	0.282137	SMO; UCHL5;	SMO|IDBG-40669|ENSG00000128602|6608|; UCHL5|IDBG-105454|ENSG00000116750|51377|;
hormone biosynthetic process	GO:0042446	biological process	9606	2	12	0.011878	0.282137	CYP17A1; DIO2;	CYP17A1|IDBG-88186|ENSG00000148795|1586|; DIO2|IDBG-14346|ENSG00000211448|1734|;
phospholipid efflux	GO:0033700	biological process	9606	2	12	0.011878	0.282137	ABCA7; APOE;	ABCA7|IDBG-13665|ENSG00000064687|10347|; APOE|IDBG-56807|ENSG00000130203|348|;
cellular response to cholesterol	GO:0071397	biological process	9606	2	13	0.0139084	0.282715	APOE; SMO;	APOE|IDBG-56807|ENSG00000130203|348|; SMO|IDBG-40669|ENSG00000128602|6608|;
dopamine receptor signaling pathway	GO:0007212	biological process	9606	2	13	0.0139084	0.282715	DRD2; DRD3;	DRD2|IDBG-71698|ENSG00000149295|1813|; DRD3|IDBG-50672|ENSG00000151577|1814|;
neuron fate specification	GO:0048665	biological process	9606	2	13	0.0139084	0.282715	ISL1; TLX3;	ISL1|IDBG-20177|ENSG00000016082|3670|; TLX3|IDBG-57439|ENSG00000164438|30012|;
oxidoreductase activity, acting on NAD(P)H	GO:0016651	molecular function	9606	2	13	0.0139084	0.282715	NDUFS2; NDUFS3;	NDUFS2|IDBG-104226|ENSG00000158864|4720|; NDUFS3|IDBG-239864|ENSG00000213619|4722|;
positive regulation of cholesterol efflux	GO:0010875	biological process	9606	2	13	0.0139084	0.282715	ABCA7; APOE;	ABCA7|IDBG-13665|ENSG00000064687|10347|; APOE|IDBG-56807|ENSG00000130203|348|;
positive regulation of receptor-mediated endocytosis	GO:0048260	biological process	9606	2	13	0.0139084	0.282715	BICD1; HIP1;	BICD1|IDBG-26225|ENSG00000151746|636|; HIP1|IDBG-22641|ENSG00000127946|3092|;
positive regulation of renal sodium excretion	GO:0035815	biological process	9606	2	13	0.0139084	0.282715	DRD2; DRD3;	DRD2|IDBG-71698|ENSG00000149295|1813|; DRD3|IDBG-50672|ENSG00000151577|1814|;
synaptic transmission, dopaminergic	GO:0001963	biological process	9606	2	13	0.0139084	0.282715	DRD2; DRD3;	DRD2|IDBG-71698|ENSG00000149295|1813|; DRD3|IDBG-50672|ENSG00000151577|1814|;
neurological system process	GO:0050877	biological process	9606	2	14	0.0160772	0.168253	CACNG2; KCNJ11;	CACNG2|IDBG-6020|ENSG00000166862|10369|; KCNJ11|IDBG-33833|ENSG00000187486|3767|;
acyl-CoA metabolic process	GO:0006637	biological process	9606	2	15	0.0183801	0.186805	ACOT4; ACSL6;	ACOT4|IDBG-11587|ENSG00000177465|122970|; ACSL6|IDBG-40756|ENSG00000164398|23305,728637|;
microtubule plus-end	GO:0035371	cellular component	9606	2	15	0.0183801	0.186805	APC; MYO5A;	APC|IDBG-37007|ENSG00000134982|324|; MYO5A|IDBG-12551|ENSG00000197535|4644|;
phagocytic cup	GO:0001891	cellular component	9606	2	15	0.0183801	0.186805	ABCA7; PEAR1;	ABCA7|IDBG-13665|ENSG00000064687|10347|; PEAR1|IDBG-103642|ENSG00000187800|375033|;
positive regulation of insulin secretion involved in cellular response to glucose stimulus	GO:0035774	biological process	9606	2	15	0.0183801	0.186805	BAD; GPR68;	BAD|IDBG-53423|ENSG00000002330|572|; GPR68|IDBG-16259|ENSG00000119714|8111|;
ionotropic glutamate receptor binding	GO:0035255	molecular function	9606	2	16	0.020813	0.201829	CACNG2; DRD2;	CACNG2|IDBG-6020|ENSG00000166862|10369|; DRD2|IDBG-71698|ENSG00000149295|1813|;
long-chain fatty acid metabolic process	GO:0001676	biological process	9606	2	16	0.020813	0.201829	ACOT4; ACSL6;	ACOT4|IDBG-11587|ENSG00000177465|122970|; ACSL6|IDBG-40756|ENSG00000164398|23305,728637|;
positive regulation of focal adhesion assembly	GO:0051894	biological process	9606	2	16	0.020813	0.201829	SDC4; SFRP1;	SDC4|IDBG-77503|ENSG00000124145|6385|; SFRP1|IDBG-18868|ENSG00000104332|6422|;
protein localization to organelle	GO:0033365	biological process	9606	2	17	0.0233719	0.219592	BICD1; CSRP3;	BICD1|IDBG-26225|ENSG00000151746|636|; CSRP3|IDBG-35519|ENSG00000129170|8048|;
response to immobilization stress	GO:0035902	biological process	9606	2	17	0.0233719	0.219592	CRHR1; SOD2;	CRHR1|IDBG-55036|ENSG00000120088|1394|; SOD2|IDBG-98553|ENSG00000112096|100129518,6648|;
positive regulation of neuroblast proliferation	GO:0002052	biological process	9606	2	19	0.0288513	0.192403	DRD2; SMO;	DRD2|IDBG-71698|ENSG00000149295|1813|; SMO|IDBG-40669|ENSG00000128602|6608|;
vasodilation	GO:0042311	biological process	9606	2	19	0.0288513	0.192403	APOE; SOD2;	APOE|IDBG-56807|ENSG00000130203|348|; SOD2|IDBG-98553|ENSG00000112096|100129518,6648|;
ankyrin binding	GO:0030506	molecular function	9606	2	20	0.0317641	0.206614	FLNC; KCNJ11;	FLNC|IDBG-40116|ENSG00000128591|2318|; KCNJ11|IDBG-33833|ENSG00000187486|3767|;
cell fate specification	GO:0001708	biological process	9606	2	20	0.0317641	0.206614	SMO; TLX3;	SMO|IDBG-40669|ENSG00000128602|6608|; TLX3|IDBG-57439|ENSG00000164438|30012|;
cytoplasmic microtubule organization	GO:0031122	biological process	9606	2	20	0.0317641	0.206614	APC; PLK3;	APC|IDBG-37007|ENSG00000134982|324|; PLK3|IDBG-97804|ENSG00000173846|102725475,1263|;
positive regulation of axon extension	GO:0045773	biological process	9606	2	20	0.0317641	0.206614	APOE; NTN1;	APOE|IDBG-56807|ENSG00000130203|348|; NTN1|IDBG-29663|ENSG00000065320|9423|;
post-anal tail morphogenesis	GO:0036342	biological process	9606	2	20	0.0317641	0.206614	FZD3; HES7;	FZD3|IDBG-15189|ENSG00000104290|7976|; HES7|IDBG-27966|ENSG00000179111|84667|;
embryonic hemopoiesis	GO:0035162	biological process	9606	2	21	0.0347874	0.220181	FLT3LG; KAT6A;	FLT3LG|IDBG-62803|ENSG00000090554|2323|; KAT6A|IDBG-19708|ENSG00000083168|7994|;
melanosome transport	GO:0032402	biological process	9606	2	21	0.0347874	0.220181	MYO5A; RAB11B;	MYO5A|IDBG-12551|ENSG00000197535|4644|; RAB11B|IDBG-24714|ENSG00000185236|9230|;
nucleotide-excision repair, DNA damage removal	GO:0000718	biological process	9606	2	21	0.0347874	0.220181	GTF2H1; RPA2;	GTF2H1|IDBG-34826|ENSG00000110768|2965|; RPA2|IDBG-95078|ENSG00000117748|6118|;
RNA polymerase II distal enhancer sequence-specific DNA binding transcription factor activity involved in positive regulation of transcription	GO:0001205	molecular function	9606	2	22	0.0379174	0.236453	FUBP1; TARDBP;	FUBP1|IDBG-99850|ENSG00000162613|8880|; TARDBP|IDBG-89123|ENSG00000120948|23435|;
positive regulation vascular endothelial growth factor production	GO:0010575	biological process	9606	2	22	0.0379174	0.236453	FLT4; ISL1;	FLT4|IDBG-62355|ENSG00000037280|2324|; ISL1|IDBG-20177|ENSG00000016082|3670|;
synaptonemal complex	GO:0000795	cellular component	9606	2	22	0.0379174	0.236453	FKBP6; MSH4;	FKBP6|IDBG-19838|ENSG00000077800|8468|; MSH4|IDBG-99780|ENSG00000057468|4438|;
JAK-STAT cascade involved in growth hormone signaling pathway	GO:0060397	biological process	9606	2	23	0.0411506	0.254364	ADAM17; STAT1;	ADAM17|IDBG-27788|ENSG00000151694|6868|; STAT1|IDBG-77617|ENSG00000115415|6772|;
cAMP-mediated signaling	GO:0019933	biological process	9606	2	23	0.0411506	0.254364	GHRHR; GLP1R;	GHRHR|IDBG-11350|ENSG00000106128|2692|; GLP1R|IDBG-86118|ENSG00000112164|2740|;
nuclear outer membrane	GO:0005640	cellular component	9606	2	23	0.0411506	0.254364	GHRHR; LRPPRC;	GHRHR|IDBG-11350|ENSG00000106128|2692|; LRPPRC|IDBG-49387|ENSG00000138095|10128|;
activation of protein kinase activity	GO:0032147	biological process	9606	2	24	0.0444835	0.210376	DRD2; TGFB2;	DRD2|IDBG-71698|ENSG00000149295|1813|; TGFB2|IDBG-106710|ENSG00000092969|7042|;
apoptotic mitochondrial changes	GO:0008637	biological process	9606	2	24	0.0444835	0.210376	DAP3; SOD2;	DAP3|IDBG-103299|ENSG00000132676|7818|; SOD2|IDBG-98553|ENSG00000112096|100129518,6648|;
cholesterol efflux	GO:0033344	biological process	9606	2	24	0.0444835	0.210376	ABCA7; APOE;	ABCA7|IDBG-13665|ENSG00000064687|10347|; APOE|IDBG-56807|ENSG00000130203|348|;
negative regulation of adenylate cyclase activity	GO:0007194	biological process	9606	2	24	0.0444835	0.210376	DRD2; DRD3;	DRD2|IDBG-71698|ENSG00000149295|1813|; DRD3|IDBG-50672|ENSG00000151577|1814|;
response to morphine	GO:0043278	biological process	9606	2	24	0.0444835	0.210376	DRD2; DRD3;	DRD2|IDBG-71698|ENSG00000149295|1813|; DRD3|IDBG-50672|ENSG00000151577|1814|;
adrenal gland development	GO:0030325	biological process	9606	2	25	0.0479126	0.222609	CRHR1; CYP17A1;	CRHR1|IDBG-55036|ENSG00000120088|1394|; CYP17A1|IDBG-88186|ENSG00000148795|1586|;
mismatch repair	GO:0006298	biological process	9606	2	25	0.0479126	0.222609	MSH4; RPA2;	MSH4|IDBG-99780|ENSG00000057468|4438|; RPA2|IDBG-95078|ENSG00000117748|6118|;
positive regulation of smoothened signaling pathway	GO:0045880	biological process	9606	2	25	0.0479126	0.222609	SFRP1; SMO;	SFRP1|IDBG-18868|ENSG00000104332|6422|; SMO|IDBG-40669|ENSG00000128602|6608|;
release of cytochrome c from mitochondria	GO:0001836	biological process	9606	2	25	0.0479126	0.222609	BAD; SOD2;	BAD|IDBG-53423|ENSG00000002330|572|; SOD2|IDBG-98553|ENSG00000112096|100129518,6648|;
glycosaminoglycan catabolic process	GO:0006027	biological process	9606	2	26	0.0514346	0.235352	SDC3; SDC4;	SDC3|IDBG-95385|ENSG00000162512|9672|; SDC4|IDBG-77503|ENSG00000124145|6385|;
negative regulation of fibroblast proliferation	GO:0048147	biological process	9606	2	26	0.0514346	0.235352	SFRP1; SOD2;	SFRP1|IDBG-18868|ENSG00000104332|6422|; SOD2|IDBG-98553|ENSG00000112096|100129518,6648|;
negative regulation of neuron death	GO:1901215	biological process	9606	2	26	0.0514346	0.235352	APOE; CRHR1;	APOE|IDBG-56807|ENSG00000130203|348|; CRHR1|IDBG-55036|ENSG00000120088|1394|;
response to axon injury	GO:0048678	biological process	9606	2	26	0.0514346	0.235352	DRD2; SOD2;	DRD2|IDBG-71698|ENSG00000149295|1813|; SOD2|IDBG-98553|ENSG00000112096|100129518,6648|;
17-alpha-hydroxyprogesterone aldolase activity	GO:0047442	molecular function	9606	1	1	0.0140808	0.1511	CYP17A1;	CYP17A1|IDBG-88186|ENSG00000148795|1586|;
DNA strand elongation	GO:0022616	biological process	9606	1	1	0.0140808	0.1511	TERT;	TERT|IDBG-10998|ENSG00000164362|7015|;
FasL biosynthetic process	GO:0045210	biological process	9606	1	1	0.0140808	0.1511	PHLDA1;	PHLDA1|IDBG-48878|ENSG00000139289|22822|;
Fc-gamma receptor signaling pathway	GO:0038094	biological process	9606	1	1	0.0140808	0.1511	FCGRT;	FCGRT|IDBG-63001|ENSG00000104870|2217|;
IgG immunoglobulin transcytosis in epithelial cells mediated by FcRn immunoglobulin receptor	GO:0002416	biological process	9606	1	1	0.0140808	0.1511	FCGRT;	FCGRT|IDBG-63001|ENSG00000104870|2217|;
MHC class II protein complex assembly	GO:0002399	biological process	9606	1	1	0.0140808	0.1511	HLA-DMB;	HLA-DMB|IDBG-403749|ENSG00000242574|3109|;
RNA-directed DNA polymerase activity	GO:0003964	molecular function	9606	1	1	0.0140808	0.1511	TERT;	TERT|IDBG-10998|ENSG00000164362|7015|;
age-dependent response to reactive oxygen species	GO:0001315	biological process	9606	1	1	0.0140808	0.1511	SOD2;	SOD2|IDBG-98553|ENSG00000112096|100129518,6648|;
alcohol dehydrogenase (NADP+) activity	GO:0008106	molecular function	9606	1	1	0.0140808	0.1511	ALDH3A1;	ALDH3A1|IDBG-35000|ENSG00000108602|218|;
alpha-1,4-N-acetylgalactosaminyltransferase activity	GO:0035248	molecular function	9606	1	1	0.0140808	0.1511	EXTL2;	EXTL2|IDBG-100534|ENSG00000162694|2135|;
auditory receptor cell fate specification	GO:0042667	biological process	9606	1	1	0.0140808	0.1511	ATOH1;	ATOH1|IDBG-30325|ENSG00000172238|474|;
beta-mannosidase activity	GO:0004567	molecular function	9606	1	1	0.0140808	0.1511	MANBA;	MANBA|IDBG-32051|ENSG00000109323|4126|;
cartilage homeostasis	GO:1990079	biological process	9606	1	1	0.0140808	0.1511	CYTL1;	CYTL1|IDBG-8608|ENSG00000170891|54360|;
cellular response to alkalinity	GO:0071469	biological process	9606	1	1	0.0140808	0.1511	INSRR;	INSRR|IDBG-103639|ENSG00000027644|3645|;
cellular response to chromate	GO:0071247	biological process	9606	1	1	0.0140808	0.1511	BAD;	BAD|IDBG-53423|ENSG00000002330|572|;
constitutive secretory pathway	GO:0045054	biological process	9606	1	1	0.0140808	0.1511	RAB11B;	RAB11B|IDBG-24714|ENSG00000185236|9230|;
convergent extension involved in somitogenesis	GO:0090246	biological process	9606	1	1	0.0140808	0.1511	SFRP1;	SFRP1|IDBG-18868|ENSG00000104332|6422|;
corticotropin-releasing hormone receptor activity	GO:0043404	molecular function	9606	1	1	0.0140808	0.1511	CRHR1;	CRHR1|IDBG-55036|ENSG00000120088|1394|;
dGTP metabolic process	GO:0046070	biological process	9606	1	1	0.0140808	0.1511	DGUOK;	DGUOK|IDBG-56773|ENSG00000114956|1716|;
deoxyguanosine kinase activity	GO:0004138	molecular function	9606	1	1	0.0140808	0.1511	DGUOK;	DGUOK|IDBG-56773|ENSG00000114956|1716|;
deoxyhypusine monooxygenase activity	GO:0019135	molecular function	9606	1	1	0.0140808	0.1511	DOHH;	DOHH|IDBG-17222|ENSG00000129932|83475|;
detection of cell density by contact stimulus involved in contact inhibition	GO:0060248	biological process	9606	1	1	0.0140808	0.1511	SMO;	SMO|IDBG-40669|ENSG00000128602|6608|;
dihydrolipoyllysine-residue (2-methylpropanoyl)transferase activity	GO:0043754	molecular function	9606	1	1	0.0140808	0.1511	DBT;	DBT|IDBG-100499|ENSG00000137992|1629|;
dipeptide transport	GO:0042938	biological process	9606	1	1	0.0140808	0.1511	SLC15A2;	SLC15A2|IDBG-52251|ENSG00000163406|6565|;
dipeptide transporter activity	GO:0042936	molecular function	9606	1	1	0.0140808	0.1511	SLC15A2;	SLC15A2|IDBG-52251|ENSG00000163406|6565|;
endoplasmic reticulum localization	GO:0051643	biological process	9606	1	1	0.0140808	0.1511	MYO5A;	MYO5A|IDBG-12551|ENSG00000197535|4644|;
erythrophore differentiation	GO:0048773	biological process	9606	1	1	0.0140808	0.1511	SOD2;	SOD2|IDBG-98553|ENSG00000112096|100129518,6648|;
facial nerve development	GO:0021561	biological process	9606	1	1	0.0140808	0.1511	SMO;	SMO|IDBG-40669|ENSG00000128602|6608|;
general adaptation syndrome, behavioral process	GO:0051867	biological process	9606	1	1	0.0140808	0.1511	CRHR1;	CRHR1|IDBG-55036|ENSG00000120088|1394|;
guanosine metabolic process	GO:0008617	biological process	9606	1	1	0.0140808	0.1511	DGUOK;	DGUOK|IDBG-56773|ENSG00000114956|1716|;
high affinity oligopeptide transporter activity	GO:0015334	molecular function	9606	1	1	0.0140808	0.1511	SLC15A2;	SLC15A2|IDBG-52251|ENSG00000163406|6565|;
host cell viral assembly compartment	GO:0072517	cellular component	9606	1	1	0.0140808	0.1511	BICD1;	BICD1|IDBG-26225|ENSG00000151746|636|;
maintenance of location in cell	GO:0051651	biological process	9606	1	1	0.0140808	0.1511	APOE;	APOE|IDBG-56807|ENSG00000130203|348|;
mannan catabolic process	GO:0046355	biological process	9606	1	1	0.0140808	0.1511	MANBA;	MANBA|IDBG-32051|ENSG00000109323|4126|;
mesenchymal to epithelial transition involved in metanephric renal vesicle formation	GO:0072285	biological process	9606	1	1	0.0140808	0.1511	SMO;	SMO|IDBG-40669|ENSG00000128602|6608|;
metal chelating activity	GO:0046911	molecular function	9606	1	1	0.0140808	0.1511	APOE;	APOE|IDBG-56807|ENSG00000130203|348|;
negative regulation of acetylcholine-gated cation channel activity	GO:1903049	biological process	9606	1	1	0.0140808	0.1511	CHRFAM7A;	CHRFAM7A|IDBG-4822|ENSG00000166664|101930361,89832|;
negative regulation of canonical Wnt receptor signaling pathway involved in controlling type B pancreatic cell proliferation	GO:2000080	biological process	9606	1	1	0.0140808	0.1511	SFRP1;	SFRP1|IDBG-18868|ENSG00000104332|6422|;
negative regulation of dendritic spine maintenance	GO:1902951	biological process	9606	1	1	0.0140808	0.1511	APOE;	APOE|IDBG-56807|ENSG00000130203|348|;
negative regulation of growth hormone receptor signaling pathway	GO:0060400	biological process	9606	1	1	0.0140808	0.1511	LEPROT;	LEPROT|IDBG-239811|ENSG00000213625|54741|;
negative regulation of lipid transport across blood brain barrier	GO:1903001	biological process	9606	1	1	0.0140808	0.1511	APOE;	APOE|IDBG-56807|ENSG00000130203|348|;
negative regulation of macrophage fusion	GO:0034240	biological process	9606	1	1	0.0140808	0.1511	STAT1;	STAT1|IDBG-77617|ENSG00000115415|6772|;
negative regulation of muscle hypertrophy	GO:0014741	biological process	9606	1	1	0.0140808	0.1511	MSTN;	MSTN|IDBG-77438|ENSG00000138379|2660|;
negative regulation of odontogenesis	GO:0042483	biological process	9606	1	1	0.0140808	0.1511	APC;	APC|IDBG-37007|ENSG00000134982|324|;
negative regulation of phospholipase C activity	GO:1900275	biological process	9606	1	1	0.0140808	0.1511	BICD1;	BICD1|IDBG-26225|ENSG00000151746|636|;
negative regulation of phospholipase C-activating G-protein coupled receptor signaling pathway	GO:1900737	biological process	9606	1	1	0.0140808	0.1511	BICD1;	BICD1|IDBG-26225|ENSG00000151746|636|;
negative regulation of phospholipid efflux	GO:1902999	biological process	9606	1	1	0.0140808	0.1511	APOE;	APOE|IDBG-56807|ENSG00000130203|348|;
negative regulation of postsynaptic membrane organization	GO:1901627	biological process	9606	1	1	0.0140808	0.1511	APOE;	APOE|IDBG-56807|ENSG00000130203|348|;
negative regulation of presynaptic membrane organization	GO:1901630	biological process	9606	1	1	0.0140808	0.1511	APOE;	APOE|IDBG-56807|ENSG00000130203|348|;
negative regulation of skeletal muscle tissue growth	GO:0048632	biological process	9606	1	1	0.0140808	0.1511	MSTN;	MSTN|IDBG-77438|ENSG00000138379|2660|;
peptidyl-proline modification	GO:0018208	biological process	9606	1	1	0.0140808	0.1511	FKBP6;	FKBP6|IDBG-19838|ENSG00000077800|8468|;
positive regulation of C-C chemokine receptor CCR7 signaling pathway	GO:1903082	biological process	9606	1	1	0.0140808	0.1511	TREM2;	TREM2|IDBG-86566|ENSG00000095970|54209|;
positive regulation of CD40 signaling pathway	GO:2000350	biological process	9606	1	1	0.0140808	0.1511	TREM2;	TREM2|IDBG-86566|ENSG00000095970|54209|;
positive regulation of Schwann cell proliferation	GO:0010625	biological process	9606	1	1	0.0140808	0.1511	GFAP;	GFAP|IDBG-54485|ENSG00000131095|2670|;
positive regulation of T cell activation via T cell receptor contact with antigen bound to MHC molecule on antigen presenting cell	GO:2001190	biological process	9606	1	1	0.0140808	0.1511	HLA-DMB;	HLA-DMB|IDBG-403749|ENSG00000242574|3109|;
positive regulation of activation-induced cell death of T cells	GO:0070237	biological process	9606	1	1	0.0140808	0.1511	TGFB2;	TGFB2|IDBG-106710|ENSG00000092969|7042|;
positive regulation of auditory receptor cell differentiation	GO:0045609	biological process	9606	1	1	0.0140808	0.1511	ATOH1;	ATOH1|IDBG-30325|ENSG00000172238|474|;
positive regulation of beta-amyloid clearance	GO:1900223	biological process	9606	1	1	0.0140808	0.1511	ABCA7;	ABCA7|IDBG-13665|ENSG00000064687|10347|;
positive regulation of dendritic spine maintenance	GO:1902952	biological process	9606	1	1	0.0140808	0.1511	APOE;	APOE|IDBG-56807|ENSG00000130203|348|;
positive regulation of engulfment of apoptotic cell	GO:1901076	biological process	9606	1	1	0.0140808	0.1511	ABCA7;	ABCA7|IDBG-13665|ENSG00000064687|10347|;
positive regulation of inner ear receptor cell differentiation	GO:2000982	biological process	9606	1	1	0.0140808	0.1511	ATOH1;	ATOH1|IDBG-30325|ENSG00000172238|474|;
positive regulation of lipid transport across blood brain barrier	GO:1903002	biological process	9606	1	1	0.0140808	0.1511	APOE;	APOE|IDBG-56807|ENSG00000130203|348|;
positive regulation of low-density lipoprotein particle receptor catabolic process	GO:0032805	biological process	9606	1	1	0.0140808	0.1511	APOE;	APOE|IDBG-56807|ENSG00000130203|348|;
positive regulation of macrophage colony-stimulating factor production	GO:1901258	biological process	9606	1	1	0.0140808	0.1511	ISL1;	ISL1|IDBG-20177|ENSG00000016082|3670|;
positive regulation of plasma membrane long-chain fatty acid transport	GO:0010747	biological process	9606	1	1	0.0140808	0.1511	ACSL6;	ACSL6|IDBG-40756|ENSG00000164398|23305,728637|;
positive regulation of postsynaptic membrane organization	GO:1901628	biological process	9606	1	1	0.0140808	0.1511	APOE;	APOE|IDBG-56807|ENSG00000130203|348|;
positive regulation of protein localization to plasma membrane	GO:1903078	biological process	9606	1	1	0.0140808	0.1511	TREM2;	TREM2|IDBG-86566|ENSG00000095970|54209|;
proteinase activated receptor binding	GO:0031871	molecular function	9606	1	1	0.0140808	0.1511	BICD1;	BICD1|IDBG-26225|ENSG00000151746|636|;
purine deoxyribonucleoside metabolic process	GO:0046122	biological process	9606	1	1	0.0140808	0.1511	DGUOK;	DGUOK|IDBG-56773|ENSG00000114956|1716|;
regulation of adenylate cyclase activity involved in G-protein coupled receptor signaling pathway	GO:0010578	biological process	9606	1	1	0.0140808	0.1511	CRHR1;	CRHR1|IDBG-55036|ENSG00000120088|1394|;
regulation of cytokine activity	GO:0060300	biological process	9606	1	1	0.0140808	0.1511	GREM2;	GREM2|IDBG-107671|ENSG00000180875|64388|;
regulation of endocytic recycling	GO:2001135	biological process	9606	1	1	0.0140808	0.1511	RAB11B;	RAB11B|IDBG-24714|ENSG00000185236|9230|;
regulation of heart morphogenesis	GO:2000826	biological process	9606	1	1	0.0140808	0.1511	SMO;	SMO|IDBG-40669|ENSG00000128602|6608|;
regulation of intracellular steroid hormone receptor signaling pathway	GO:0033143	biological process	9606	1	1	0.0140808	0.1511	GHRHR;	GHRHR|IDBG-11350|ENSG00000106128|2692|;
regulation of mast cell apoptotic process	GO:0033025	biological process	9606	1	1	0.0140808	0.1511	ADAM17;	ADAM17|IDBG-27788|ENSG00000151694|6868|;
regulation of neurotransmitter uptake	GO:0051580	biological process	9606	1	1	0.0140808	0.1511	GFAP;	GFAP|IDBG-54485|ENSG00000131095|2670|;
regulation of nitrogen compound metabolic process	GO:0051171	biological process	9606	1	1	0.0140808	0.1511	APC;	APC|IDBG-37007|ENSG00000134982|324|;
regulation of proteinase activated receptor activity	GO:1900276	biological process	9606	1	1	0.0140808	0.1511	BICD1;	BICD1|IDBG-26225|ENSG00000151746|636|;
regulation of tau-protein kinase activity	GO:1902947	biological process	9606	1	1	0.0140808	0.1511	APOE;	APOE|IDBG-56807|ENSG00000130203|348|;
response to acetate	GO:0010034	biological process	9606	1	1	0.0140808	0.1511	CYP17A1;	CYP17A1|IDBG-88186|ENSG00000148795|1586|;
response to oxygen radical	GO:0000305	biological process	9606	1	1	0.0140808	0.1511	TXNRD2;	TXNRD2|IDBG-1472|ENSG00000184470|10587|;
rhombomere 3 morphogenesis	GO:0021658	biological process	9606	1	1	0.0140808	0.1511	HOXA2;	HOXA2|IDBG-10335|ENSG00000105996|3199|;
saturated monocarboxylic acid metabolic process	GO:0032788	biological process	9606	1	1	0.0140808	0.1511	ACOT4;	ACOT4|IDBG-11587|ENSG00000177465|122970|;
smoothened signaling pathway involved in ventral spinal cord patterning	GO:0021910	biological process	9606	1	1	0.0140808	0.1511	SMO;	SMO|IDBG-40669|ENSG00000128602|6608|;
squalene monooxygenase activity	GO:0004506	molecular function	9606	1	1	0.0140808	0.1511	SQLE;	SQLE|IDBG-35249|ENSG00000104549|6713|;
steroid 17-alpha-monooxygenase activity	GO:0004508	molecular function	9606	1	1	0.0140808	0.1511	CYP17A1;	CYP17A1|IDBG-88186|ENSG00000148795|1586|;
stromal-epithelial cell signaling involved in prostate gland development	GO:0044345	biological process	9606	1	1	0.0140808	0.1511	SFRP1;	SFRP1|IDBG-18868|ENSG00000104332|6422|;
succinyl-CoA hydrolase activity	GO:0004778	molecular function	9606	1	1	0.0140808	0.1511	ACOT4;	ACOT4|IDBG-11587|ENSG00000177465|122970|;
telomeric template RNA reverse transcriptase activity	GO:0003721	molecular function	9606	1	1	0.0140808	0.1511	TERT;	TERT|IDBG-10998|ENSG00000164362|7015|;
unsaturated monocarboxylic acid metabolic process	GO:0032789	biological process	9606	1	1	0.0140808	0.1511	ACOT4;	ACOT4|IDBG-11587|ENSG00000177465|122970|;
vasodilation by acetylcholine involved in regulation of systemic arterial blood pressure	GO:0003069	biological process	9606	1	1	0.0140808	0.1511	SOD2;	SOD2|IDBG-98553|ENSG00000112096|100129518,6648|;
ventral midline determination	GO:0007371	biological process	9606	1	1	0.0140808	0.1511	SMO;	SMO|IDBG-40669|ENSG00000128602|6608|;
ADP metabolic process	GO:0046031	biological process	9606	1	2	0.027964	0.188268	BAD;	BAD|IDBG-53423|ENSG00000002330|572|;
ADP-ribosylarginine hydrolase activity	GO:0003875	molecular function	9606	1	2	0.027964	0.188268	ADPRH;	ADPRH|IDBG-51326|ENSG00000144843|141|;
CD40 signaling pathway	GO:0023035	biological process	9606	1	2	0.027964	0.188268	TNIP2;	TNIP2|IDBG-7609|ENSG00000168884|79155|;
DNA ligase IV complex	GO:0032807	cellular component	9606	1	2	0.027964	0.188268	XRCC4;	XRCC4|IDBG-32219|ENSG00000152422|7518|;
Golgi disassembly	GO:0090166	biological process	9606	1	2	0.027964	0.188268	PLK3;	PLK3|IDBG-97804|ENSG00000173846|102725475,1263|;
UDP-galactosyltransferase activity	GO:0035250	molecular function	9606	1	2	0.027964	0.188268	B4GALT1;	B4GALT1|IDBG-56701|ENSG00000086062|2683|;
antibiotic transport	GO:0042891	biological process	9606	1	2	0.027964	0.188268	SLC15A2;	SLC15A2|IDBG-52251|ENSG00000163406|6565|;
antibiotic transporter activity	GO:0042895	molecular function	9606	1	2	0.027964	0.188268	SLC15A2;	SLC15A2|IDBG-52251|ENSG00000163406|6565|;
apolipoprotein A-I receptor activity	GO:0034188	molecular function	9606	1	2	0.027964	0.188268	ABCA7;	ABCA7|IDBG-13665|ENSG00000064687|10347|;
apolipoprotein A-I-mediated signaling pathway	GO:0038027	biological process	9606	1	2	0.027964	0.188268	ABCA7;	ABCA7|IDBG-13665|ENSG00000064687|10347|;
bacterial-type flagellum-dependent cell motility	GO:0071973	biological process	9606	1	2	0.027964	0.188268	DNAAF2;	DNAAF2|IDBG-5745|ENSG00000165506|55172|;
basic amino acid transport	GO:0015802	biological process	9606	1	2	0.027964	0.188268	SLC7A4;	SLC7A4|IDBG-1922|ENSG00000099960|6545|;
bradykinin receptor binding	GO:0031711	molecular function	9606	1	2	0.027964	0.188268	ACE;	ACE|IDBG-63266|ENSG00000159640|1636|;
canonical Wnt signaling pathway involved in positive regulation of apoptotic process	GO:0044337	biological process	9606	1	2	0.027964	0.188268	APC;	APC|IDBG-37007|ENSG00000134982|324|;
carbon-sulfur lyase activity	GO:0016846	molecular function	9606	1	2	0.027964	0.188268	CENPV;	CENPV|IDBG-32142|ENSG00000166582|201161|;
cell proliferation in midbrain	GO:0033278	biological process	9606	1	2	0.027964	0.188268	FZD3;	FZD3|IDBG-15189|ENSG00000104290|7976|;
cellular response to corticotropin-releasing hormone stimulus	GO:0071376	biological process	9606	1	2	0.027964	0.188268	CRHR1;	CRHR1|IDBG-55036|ENSG00000120088|1394|;
cellular response to magnesium ion	GO:0071286	biological process	9606	1	2	0.027964	0.188268	FBP1;	FBP1|IDBG-76936|ENSG00000165140|2203|;
centromeric heterochromatin assembly	GO:0031508	biological process	9606	1	2	0.027964	0.188268	CENPV;	CENPV|IDBG-32142|ENSG00000166582|201161|;
corticotrophin-releasing factor receptor activity	GO:0015056	molecular function	9606	1	2	0.027964	0.188268	CRHR1;	CRHR1|IDBG-55036|ENSG00000120088|1394|;
corticotropin secretion	GO:0051458	biological process	9606	1	2	0.027964	0.188268	CRHR1;	CRHR1|IDBG-55036|ENSG00000120088|1394|;
corticotropin-releasing hormone binding	GO:0051424	molecular function	9606	1	2	0.027964	0.188268	CRHR1;	CRHR1|IDBG-55036|ENSG00000120088|1394|;
detection of chemical stimulus involved in sensory perception of sour taste	GO:0001581	biological process	9606	1	2	0.027964	0.188268	PKD2L1;	PKD2L1|IDBG-86420|ENSG00000107593|9033|;
development of secondary sexual characteristics	GO:0045136	biological process	9606	1	2	0.027964	0.188268	B4GALT1;	B4GALT1|IDBG-56701|ENSG00000086062|2683|;
dicarboxylic acid catabolic process	GO:0043649	biological process	9606	1	2	0.027964	0.188268	ACOT4;	ACOT4|IDBG-11587|ENSG00000177465|122970|;
distal tubule morphogenesis	GO:0072156	biological process	9606	1	2	0.027964	0.188268	KLHL3;	KLHL3|IDBG-46126|ENSG00000146021|26249|;
floor plate formation	GO:0021508	biological process	9606	1	2	0.027964	0.188268	SMO;	SMO|IDBG-40669|ENSG00000128602|6608|;
fructose 1,6-bisphosphate 1-phosphatase activity	GO:0042132	molecular function	9606	1	2	0.027964	0.188268	FBP1;	FBP1|IDBG-76936|ENSG00000165140|2203|;
gastric emptying	GO:0035483	biological process	9606	1	2	0.027964	0.188268	DRD3;	DRD3|IDBG-50672|ENSG00000151577|1814|;
glucuronyl-galactosyl-proteoglycan 4-alpha-N-acetylglucosaminyltransferase activity	GO:0001888	molecular function	9606	1	2	0.027964	0.188268	EXTL2;	EXTL2|IDBG-100534|ENSG00000162694|2135|;
glycocalyx	GO:0030112	cellular component	9606	1	2	0.027964	0.188268	B4GALT1;	B4GALT1|IDBG-56701|ENSG00000086062|2683|;
lactose biosynthetic process	GO:0005989	biological process	9606	1	2	0.027964	0.188268	B4GALT1;	B4GALT1|IDBG-56701|ENSG00000086062|2683|;
microtubule anchoring at microtubule organizing center	GO:0072393	biological process	9606	1	2	0.027964	0.188268	BICD1;	BICD1|IDBG-26225|ENSG00000151746|636|;
mononuclear cell proliferation	GO:0032943	biological process	9606	1	2	0.027964	0.188268	ACE;	ACE|IDBG-63266|ENSG00000159640|1636|;
negative regulation of Wnt receptor signaling pathway involved in dorsal/ventral axis specification	GO:2000054	biological process	9606	1	2	0.027964	0.188268	SFRP1;	SFRP1|IDBG-18868|ENSG00000104332|6422|;
negative regulation of bone remodeling	GO:0046851	biological process	9606	1	2	0.027964	0.188268	SFRP1;	SFRP1|IDBG-18868|ENSG00000104332|6422|;
negative regulation of circadian sleep/wake cycle, sleep	GO:0042321	biological process	9606	1	2	0.027964	0.188268	DRD2;	DRD2|IDBG-71698|ENSG00000149295|1813|;
negative regulation of hair follicle development	GO:0051799	biological process	9606	1	2	0.027964	0.188268	SMO;	SMO|IDBG-40669|ENSG00000128602|6608|;
negative regulation of ion transmembrane transport	GO:0034766	biological process	9606	1	2	0.027964	0.188268	CHRFAM7A;	CHRFAM7A|IDBG-4822|ENSG00000166664|101930361,89832|;
negative regulation of lipid biosynthetic process	GO:0051055	biological process	9606	1	2	0.027964	0.188268	APOE;	APOE|IDBG-56807|ENSG00000130203|348|;
negative regulation of metanephric nephron tubule epithelial cell differentiation	GO:0072308	biological process	9606	1	2	0.027964	0.188268	STAT1;	STAT1|IDBG-77617|ENSG00000115415|6772|;
negative regulation of mitochondrial RNA catabolic process	GO:0000961	biological process	9606	1	2	0.027964	0.188268	LRPPRC;	LRPPRC|IDBG-49387|ENSG00000138095|10128|;
negative regulation of sodium:hydrogen antiporter activity	GO:0032416	biological process	9606	1	2	0.027964	0.188268	DRD3;	DRD3|IDBG-50672|ENSG00000151577|1814|;
neural crest cell fate commitment	GO:0014034	biological process	9606	1	2	0.027964	0.188268	SFRP1;	SFRP1|IDBG-18868|ENSG00000104332|6422|;
nodal binding	GO:0038100	molecular function	9606	1	2	0.027964	0.188268	CFC1;	CFC1|IDBG-69910|ENSG00000136698|55997|;
oligopeptide transporter activity	GO:0015198	molecular function	9606	1	2	0.027964	0.188268	SLC15A2;	SLC15A2|IDBG-52251|ENSG00000163406|6565|;
pancreas morphogenesis	GO:0061113	biological process	9606	1	2	0.027964	0.188268	SMO;	SMO|IDBG-40669|ENSG00000128602|6608|;
peptide:hydrogen symporter activity	GO:0015333	molecular function	9606	1	2	0.027964	0.188268	SLC15A2;	SLC15A2|IDBG-52251|ENSG00000163406|6565|;
peptidyl-histidine phosphorylation	GO:0018106	biological process	9606	1	2	0.027964	0.188268	NME2;	NME2|IDBG-59608|ENSG00000011052|4831,654364|;
pore complex assembly	GO:0046931	biological process	9606	1	2	0.027964	0.188268	BAD;	BAD|IDBG-53423|ENSG00000002330|572|;
positive regulation of antigen processing and presentation of peptide antigen via MHC class II	GO:0002588	biological process	9606	1	2	0.027964	0.188268	TREM2;	TREM2|IDBG-86566|ENSG00000095970|54209|;
positive regulation of apoptotic process by virus	GO:0060139	biological process	9606	1	2	0.027964	0.188268	BAD;	BAD|IDBG-53423|ENSG00000002330|572|;
positive regulation of granulocyte colony-stimulating factor production	GO:0071657	biological process	9606	1	2	0.027964	0.188268	ISL1;	ISL1|IDBG-20177|ENSG00000016082|3670|;
positive regulation of interleukin-1 alpha production	GO:0032730	biological process	9606	1	2	0.027964	0.188268	ISL1;	ISL1|IDBG-20177|ENSG00000016082|3670|;
positive regulation of long-term synaptic potentiation	GO:1900273	biological process	9606	1	2	0.027964	0.188268	DRD2;	DRD2|IDBG-71698|ENSG00000149295|1813|;
positive regulation of mitochondrial membrane potential	GO:0010918	biological process	9606	1	2	0.027964	0.188268	BAD;	BAD|IDBG-53423|ENSG00000002330|572|;
positive regulation of neurofibrillary tangle assembly	GO:1902998	biological process	9606	1	2	0.027964	0.188268	APOE;	APOE|IDBG-56807|ENSG00000130203|348|;
positive regulation of non-canonical Wnt signaling pathway	GO:2000052	biological process	9606	1	2	0.027964	0.188268	SFRP1;	SFRP1|IDBG-18868|ENSG00000104332|6422|;
positive regulation of presynaptic membrane organization	GO:1901631	biological process	9606	1	2	0.027964	0.188268	APOE;	APOE|IDBG-56807|ENSG00000130203|348|;
positive regulation of proteasomal ubiquitin-dependent protein catabolic process involved in cellular response to hypoxia	GO:2000777	biological process	9606	1	2	0.027964	0.188268	PLK3;	PLK3|IDBG-97804|ENSG00000173846|102725475,1263|;
protein histidine kinase activity	GO:0004673	molecular function	9606	1	2	0.027964	0.188268	NME2;	NME2|IDBG-59608|ENSG00000011052|4831,654364|;
regulation of beta-amyloid clearance	GO:1900221	biological process	9606	1	2	0.027964	0.188268	APOE;	APOE|IDBG-56807|ENSG00000130203|348|;
regulation of blood vessel remodeling	GO:0060312	biological process	9606	1	2	0.027964	0.188268	FLT4;	FLT4|IDBG-62355|ENSG00000037280|2324|;
regulation of cellular component movement	GO:0051270	biological process	9606	1	2	0.027964	0.188268	B4GALT1;	B4GALT1|IDBG-56701|ENSG00000086062|2683|;
regulation of corticosterone secretion	GO:2000852	biological process	9606	1	2	0.027964	0.188268	CRHR1;	CRHR1|IDBG-55036|ENSG00000120088|1394|;
regulation of inclusion body assembly	GO:0090083	biological process	9606	1	2	0.027964	0.188268	SNCAIP;	SNCAIP|IDBG-38780|ENSG00000064692|9627|;
regulation of inositol 1,4,5-trisphosphate-sensitive calcium-release channel activity	GO:0031585	biological process	9606	1	2	0.027964	0.188268	MYO5A;	MYO5A|IDBG-12551|ENSG00000197535|4644|;
regulation of renal output by angiotensin	GO:0002019	biological process	9606	1	2	0.027964	0.188268	ACE;	ACE|IDBG-63266|ENSG00000159640|1636|;
renal tubule development	GO:0061326	biological process	9606	1	2	0.027964	0.188268	STAT1;	STAT1|IDBG-77617|ENSG00000115415|6772|;
response to high density lipoprotein particle stimulus	GO:0055099	biological process	9606	1	2	0.027964	0.188268	ADAM17;	ADAM17|IDBG-27788|ENSG00000151694|6868|;
response to inactivity	GO:0014854	biological process	9606	1	2	0.027964	0.188268	DRD2;	DRD2|IDBG-71698|ENSG00000149295|1813|;
response to isolation stress	GO:0035900	biological process	9606	1	2	0.027964	0.188268	SOD2;	SOD2|IDBG-98553|ENSG00000112096|100129518,6648|;
response to magnetism	GO:0071000	biological process	9606	1	2	0.027964	0.188268	SOD2;	SOD2|IDBG-98553|ENSG00000112096|100129518,6648|;
response to silicon dioxide	GO:0034021	biological process	9606	1	2	0.027964	0.188268	SOD2;	SOD2|IDBG-98553|ENSG00000112096|100129518,6648|;
rhombomere 2 development	GO:0021568	biological process	9606	1	2	0.027964	0.188268	HOXA2;	HOXA2|IDBG-10335|ENSG00000105996|3199|;
short-chain fatty acid metabolic process	GO:0046459	biological process	9606	1	2	0.027964	0.188268	ACOT4;	ACOT4|IDBG-11587|ENSG00000177465|122970|;
somatotropin secreting cell development	GO:0060133	biological process	9606	1	2	0.027964	0.188268	GHRHR;	GHRHR|IDBG-11350|ENSG00000106128|2692|;
sour taste receptor activity	GO:0033040	molecular function	9606	1	2	0.027964	0.188268	PKD2L1;	PKD2L1|IDBG-86420|ENSG00000107593|9033|;
suppression by virus of host apoptotic process	GO:0019050	biological process	9606	1	2	0.027964	0.188268	BAD;	BAD|IDBG-53423|ENSG00000002330|572|;
tRNA-specific adenosine deaminase activity	GO:0008251	molecular function	9606	1	2	0.027964	0.188268	ADAT1;	ADAT1|IDBG-42667|ENSG00000065457|23536|;
telomeric RNA binding	GO:0070034	molecular function	9606	1	2	0.027964	0.188268	TERT;	TERT|IDBG-10998|ENSG00000164362|7015|;
thyroid hormone catabolic process	GO:0042404	biological process	9606	1	2	0.027964	0.188268	DIO2;	DIO2|IDBG-14346|ENSG00000211448|1734|;
tryptophan transport	GO:0015827	biological process	9606	1	2	0.027964	0.188268	SLC36A4;	SLC36A4|IDBG-67866|ENSG00000180773|120103|;
4-hydroxyproline metabolic process	GO:0019471	biological process	9606	1	3	0.0416525	0.201035	ERO1LB;	ERO1LB|IDBG-107589|ENSG00000086619|56605|;
ATP-activated inward rectifier potassium channel activity	GO:0015272	molecular function	9606	1	3	0.0416525	0.201035	KCNJ11;	KCNJ11|IDBG-33833|ENSG00000187486|3767|;
ATP-sensitive potassium channel complex	GO:0008282	cellular component	9606	1	3	0.0416525	0.201035	KCNJ11;	KCNJ11|IDBG-33833|ENSG00000187486|3767|;
PMA-inducible membrane protein ectodomain proteolysis	GO:0051088	biological process	9606	1	3	0.0416525	0.201035	ADAM17;	ADAM17|IDBG-27788|ENSG00000151694|6868|;
RNA polymerase II intronic transcription regulatory region sequence-specific DNA binding	GO:0001162	molecular function	9606	1	3	0.0416525	0.201035	HSF1;	HSF1|IDBG-40498|ENSG00000185122|3297|;
UDP-N-acetylgalactosamine metabolic process	GO:0019276	biological process	9606	1	3	0.0416525	0.201035	EXTL2;	EXTL2|IDBG-100534|ENSG00000162694|2135|;
acetyl-CoA C-acetyltransferase activity	GO:0003985	molecular function	9606	1	3	0.0416525	0.201035	ACAT2;	ACAT2|IDBG-98567|ENSG00000120437|39|;
acrosomal vesicle exocytosis	GO:0060478	biological process	9606	1	3	0.0416525	0.201035	EQTN;	EQTN|IDBG-55322|ENSG00000120160|54586|;
age-dependent response to oxidative stress	GO:0001306	biological process	9606	1	3	0.0416525	0.201035	SOD2;	SOD2|IDBG-98553|ENSG00000112096|100129518,6648|;
angiotensin catabolic process in blood	GO:0002005	biological process	9606	1	3	0.0416525	0.201035	ACE;	ACE|IDBG-63266|ENSG00000159640|1636|;
auditory behavior	GO:0031223	biological process	9606	1	3	0.0416525	0.201035	DRD2;	DRD2|IDBG-71698|ENSG00000149295|1813|;
auditory receptor cell fate determination	GO:0042668	biological process	9606	1	3	0.0416525	0.201035	ATOH1;	ATOH1|IDBG-30325|ENSG00000172238|474|;
axis specification	GO:0009798	biological process	9606	1	3	0.0416525	0.201035	APC;	APC|IDBG-37007|ENSG00000134982|324|;
basic amino acid transmembrane transporter activity	GO:0015174	molecular function	9606	1	3	0.0416525	0.201035	SLC7A4;	SLC7A4|IDBG-1922|ENSG00000099960|6545|;
beta-2-microglobulin binding	GO:0030881	molecular function	9606	1	3	0.0416525	0.201035	FCGRT;	FCGRT|IDBG-63001|ENSG00000104870|2217|;
brain segmentation	GO:0035284	biological process	9606	1	3	0.0416525	0.201035	HOXA2;	HOXA2|IDBG-10335|ENSG00000105996|3199|;
cardiac muscle cell myoblast differentiation	GO:0060379	biological process	9606	1	3	0.0416525	0.201035	ISL1;	ISL1|IDBG-20177|ENSG00000016082|3670|;
catabolic process	GO:0009056	biological process	9606	1	3	0.0416525	0.201035	TMEM150A;	TMEM150A|IDBG-59330|ENSG00000168890|129303|;
catagen	GO:0042637	biological process	9606	1	3	0.0416525	0.201035	TGFB2;	TGFB2|IDBG-106710|ENSG00000092969|7042|;
cellular process regulating host cell cycle in response to virus	GO:0060154	biological process	9606	1	3	0.0416525	0.201035	BAD;	BAD|IDBG-53423|ENSG00000002330|572|;
cellular response to lipid	GO:0071396	biological process	9606	1	3	0.0416525	0.201035	BAD;	BAD|IDBG-53423|ENSG00000002330|572|;
cytokinesis, completion of separation	GO:0007109	biological process	9606	1	3	0.0416525	0.201035	SPAST;	SPAST|IDBG-43191|ENSG00000021574|6683|;
cytoplasmic sequestering of protein	GO:0051220	biological process	9606	1	3	0.0416525	0.201035	YWHAB;	YWHAB|IDBG-76944|ENSG00000166913|7529|;
detection of lipopolysaccharide	GO:0032497	biological process	9606	1	3	0.0416525	0.201035	LY96;	LY96|IDBG-25842|ENSG00000154589|23643|;
detection of muscle stretch	GO:0035995	biological process	9606	1	3	0.0416525	0.201035	CSRP3;	CSRP3|IDBG-35519|ENSG00000129170|8048|;
detection of oxygen	GO:0003032	biological process	9606	1	3	0.0416525	0.201035	SOD2;	SOD2|IDBG-98553|ENSG00000112096|100129518,6648|;
determination of left/right asymmetry in lateral mesoderm	GO:0003140	biological process	9606	1	3	0.0416525	0.201035	SMO;	SMO|IDBG-40669|ENSG00000128602|6608|;
development of primary male sexual characteristics	GO:0046546	biological process	9606	1	3	0.0416525	0.201035	SFRP1;	SFRP1|IDBG-18868|ENSG00000104332|6422|;
dicarboxylic acid metabolic process	GO:0043648	biological process	9606	1	3	0.0416525	0.201035	ACOT4;	ACOT4|IDBG-11587|ENSG00000177465|122970|;
discoidal high-density lipoprotein particle	GO:0034365	cellular component	9606	1	3	0.0416525	0.201035	APOE;	APOE|IDBG-56807|ENSG00000130203|348|;
endomitotic cell cycle	GO:0007113	biological process	9606	1	3	0.0416525	0.201035	PLK3;	PLK3|IDBG-97804|ENSG00000173846|102725475,1263|;
facial nucleus development	GO:0021754	biological process	9606	1	3	0.0416525	0.201035	FZD3;	FZD3|IDBG-15189|ENSG00000104290|7976|;
galactoside 2-alpha-L-fucosyltransferase activity	GO:0008107	molecular function	9606	1	3	0.0416525	0.201035	FUT2;	FUT2|IDBG-60943|ENSG00000176920|2524|;
glossopharyngeal nerve morphogenesis	GO:0021615	biological process	9606	1	3	0.0416525	0.201035	HOXA3;	HOXA3|IDBG-10346|ENSG00000105997|3200|;
glucagon receptor activity	GO:0004967	molecular function	9606	1	3	0.0416525	0.201035	GLP1R;	GLP1R|IDBG-86118|ENSG00000112164|2740|;
glycerol channel activity	GO:0015254	molecular function	9606	1	3	0.0416525	0.201035	AQP7;	AQP7|IDBG-57837|ENSG00000165269|100509620,101930168,102724507,364|;
hexose metabolic process	GO:0019318	biological process	9606	1	3	0.0416525	0.201035	HK3;	HK3|IDBG-59204|ENSG00000160883|3101|;
homologous chromosome segregation	GO:0045143	biological process	9606	1	3	0.0416525	0.201035	MSH4;	MSH4|IDBG-99780|ENSG00000057468|4438|;
hormone catabolic process	GO:0042447	biological process	9606	1	3	0.0416525	0.201035	ACE;	ACE|IDBG-63266|ENSG00000159640|1636|;
hydrogen:potassium-exchanging ATPase activity	GO:0008900	molecular function	9606	1	3	0.0416525	0.201035	ATP4A;	ATP4A|IDBG-44541|ENSG00000105675|495|;
inositol 1,3,4,5 tetrakisphosphate binding	GO:0043533	molecular function	9606	1	3	0.0416525	0.201035	ADAP2;	ADAP2|IDBG-39331|ENSG00000184060|55803|;
insulin processing	GO:0030070	biological process	9606	1	3	0.0416525	0.201035	ERO1LB;	ERO1LB|IDBG-107589|ENSG00000086619|56605|;
intermediate filament-based process	GO:0045103	biological process	9606	1	3	0.0416525	0.201035	GFAP;	GFAP|IDBG-54485|ENSG00000131095|2670|;
lactose synthase activity	GO:0004461	molecular function	9606	1	3	0.0416525	0.201035	B4GALT1;	B4GALT1|IDBG-56701|ENSG00000086062|2683|;
manchette	GO:0002177	cellular component	9606	1	3	0.0416525	0.201035	C9orf24;	C9orf24|IDBG-59591|ENSG00000164972|84688|;
melanin metabolic process	GO:0006582	biological process	9606	1	3	0.0416525	0.201035	MYO5A;	MYO5A|IDBG-12551|ENSG00000197535|4644|;
metanephric mesenchymal cell proliferation involved in metanephros development	GO:0072136	biological process	9606	1	3	0.0416525	0.201035	STAT1;	STAT1|IDBG-77617|ENSG00000115415|6772|;
minus-end-directed organelle transport along microtubule	GO:0072385	biological process	9606	1	3	0.0416525	0.201035	BICD1;	BICD1|IDBG-26225|ENSG00000151746|636|;
musculoskeletal movement, spinal reflex action	GO:0050883	biological process	9606	1	3	0.0416525	0.201035	DRD3;	DRD3|IDBG-50672|ENSG00000151577|1814|;
negative regulation of calcineurin-NFAT signaling cascade	GO:0070885	biological process	9606	1	3	0.0416525	0.201035	CMYA5;	CMYA5|IDBG-31138|ENSG00000164309|202333|;
negative regulation of cholesterol biosynthetic process	GO:0045541	biological process	9606	1	3	0.0416525	0.201035	APOE;	APOE|IDBG-56807|ENSG00000130203|348|;
negative regulation of dendritic spine development	GO:0061000	biological process	9606	1	3	0.0416525	0.201035	APOE;	APOE|IDBG-56807|ENSG00000130203|348|;
negative regulation of dopamine secretion	GO:0033602	biological process	9606	1	3	0.0416525	0.201035	DRD2;	DRD2|IDBG-71698|ENSG00000149295|1813|;
negative regulation of mesenchymal to epithelial transition involved in metanephros morphogenesis	GO:0003340	biological process	9606	1	3	0.0416525	0.201035	STAT1;	STAT1|IDBG-77617|ENSG00000115415|6772|;
negative regulation of myeloid leukocyte differentiation	GO:0002762	biological process	9606	1	3	0.0416525	0.201035	NME2;	NME2|IDBG-59608|ENSG00000011052|4831,654364|;
negative regulation of planar cell polarity pathway involved in axis elongation	GO:2000041	biological process	9606	1	3	0.0416525	0.201035	SFRP1;	SFRP1|IDBG-18868|ENSG00000104332|6422|;
negative regulation of protein homodimerization activity	GO:0090074	biological process	9606	1	3	0.0416525	0.201035	ISL1;	ISL1|IDBG-20177|ENSG00000016082|3670|;
negative regulation of protein phosphatase type 2B activity	GO:0032513	biological process	9606	1	3	0.0416525	0.201035	CMYA5;	CMYA5|IDBG-31138|ENSG00000164309|202333|;
neurological system process involved in regulation of systemic arterial blood pressure	GO:0001976	biological process	9606	1	3	0.0416525	0.201035	DRD2;	DRD2|IDBG-71698|ENSG00000149295|1813|;
orbitofrontal cortex development	GO:0021769	biological process	9606	1	3	0.0416525	0.201035	DRD2;	DRD2|IDBG-71698|ENSG00000149295|1813|;
outer acrosomal membrane	GO:0002081	cellular component	9606	1	3	0.0416525	0.201035	EQTN;	EQTN|IDBG-55322|ENSG00000120160|54586|;
oxidoreductase activity, acting on a sulfur group of donors, disulfide as acceptor	GO:0016671	molecular function	9606	1	3	0.0416525	0.201035	ERO1LB;	ERO1LB|IDBG-107589|ENSG00000086619|56605|;
pH reduction	GO:0045851	biological process	9606	1	3	0.0416525	0.201035	ATP4A;	ATP4A|IDBG-44541|ENSG00000105675|495|;
peptide antigen assembly with MHC class II protein complex	GO:0002503	biological process	9606	1	3	0.0416525	0.201035	HLA-DMB;	HLA-DMB|IDBG-403749|ENSG00000242574|3109|;
peripheral nervous system neuron axonogenesis	GO:0048936	biological process	9606	1	3	0.0416525	0.201035	ISL1;	ISL1|IDBG-20177|ENSG00000016082|3670|;
positive regulation of catagen	GO:0051795	biological process	9606	1	3	0.0416525	0.201035	TGFB2;	TGFB2|IDBG-106710|ENSG00000092969|7042|;
positive regulation of dopamine receptor signaling pathway	GO:0060161	biological process	9606	1	3	0.0416525	0.201035	DRD3;	DRD3|IDBG-50672|ENSG00000151577|1814|;
positive regulation of hh target transcription factor activity	GO:0007228	biological process	9606	1	3	0.0416525	0.201035	SMO;	SMO|IDBG-40669|ENSG00000128602|6608|;
positive regulation of integrin biosynthetic process	GO:0045726	biological process	9606	1	3	0.0416525	0.201035	TGFB2;	TGFB2|IDBG-106710|ENSG00000092969|7042|;
positive regulation of osteoclast development	GO:2001206	biological process	9606	1	3	0.0416525	0.201035	GPR68;	GPR68|IDBG-16259|ENSG00000119714|8111|;
positive regulation of type B pancreatic cell development	GO:2000078	biological process	9606	1	3	0.0416525	0.201035	BAD;	BAD|IDBG-53423|ENSG00000002330|572|;
proteasome activator complex	GO:0008537	cellular component	9606	1	3	0.0416525	0.201035	PSME3;	PSME3|IDBG-51809|ENSG00000131467|10197|;
protein depalmitoylation	GO:0002084	biological process	9606	1	3	0.0416525	0.201035	LYPLA1;	LYPLA1|IDBG-21885|ENSG00000120992|10434|;
protein import	GO:0017038	biological process	9606	1	3	0.0416525	0.201035	APOE;	APOE|IDBG-56807|ENSG00000130203|348|;
protein prenylation	GO:0018342	biological process	9606	1	3	0.0416525	0.201035	RABGGTA;	RABGGTA|IDBG-3779|ENSG00000100949|5875|;
protein prenyltransferase activity	GO:0008318	molecular function	9606	1	3	0.0416525	0.201035	RABGGTA;	RABGGTA|IDBG-3779|ENSG00000100949|5875|;
regulation of blood volume by renin-angiotensin	GO:0002016	biological process	9606	1	3	0.0416525	0.201035	DRD3;	DRD3|IDBG-50672|ENSG00000151577|1814|;
regulation of chromosome organization	GO:0033044	biological process	9606	1	3	0.0416525	0.201035	CENPV;	CENPV|IDBG-32142|ENSG00000166582|201161|;
regulation of insulin-like growth factor receptor signaling pathway	GO:0043567	biological process	9606	1	3	0.0416525	0.201035	GHRHR;	GHRHR|IDBG-11350|ENSG00000106128|2692|;
regulation of mitochondrial translation	GO:0070129	biological process	9606	1	3	0.0416525	0.201035	LRPPRC;	LRPPRC|IDBG-49387|ENSG00000138095|10128|;
regulation of protein deacetylation	GO:0090311	biological process	9606	1	3	0.0416525	0.201035	SPRED1;	SPRED1|IDBG-5867|ENSG00000166068|161742|;
regulation of skeletal muscle adaptation	GO:0014733	biological process	9606	1	3	0.0416525	0.201035	CMYA5;	CMYA5|IDBG-31138|ENSG00000164309|202333|;
retrograde transport, endosome to plasma membrane	GO:1990126	biological process	9606	1	3	0.0416525	0.201035	RAB11B;	RAB11B|IDBG-24714|ENSG00000185236|9230|;
rhodopsin kinase activity	GO:0050254	molecular function	9606	1	3	0.0416525	0.201035	GRK7;	GRK7|IDBG-59228|ENSG00000114124|131890|;
sensory system development	GO:0048880	biological process	9606	1	3	0.0416525	0.201035	ISL1;	ISL1|IDBG-20177|ENSG00000016082|3670|;
sequestering of BMP from receptor via BMP binding	GO:0038098	biological process	9606	1	3	0.0416525	0.201035	GREM2;	GREM2|IDBG-107671|ENSG00000180875|64388|;
specification of organ position	GO:0010159	biological process	9606	1	3	0.0416525	0.201035	HOXA3;	HOXA3|IDBG-10346|ENSG00000105997|3200|;
stem cell factor receptor binding	GO:0005173	molecular function	9606	1	3	0.0416525	0.201035	SPRED1;	SPRED1|IDBG-5867|ENSG00000166068|161742|;
telomere formation via telomerase	GO:0032203	biological process	9606	1	3	0.0416525	0.201035	TERT;	TERT|IDBG-10998|ENSG00000164362|7015|;
threonine-tRNA ligase activity	GO:0004829	molecular function	9606	1	3	0.0416525	0.201035	TARSL2;	TARSL2|IDBG-32657|ENSG00000185418|123283|;
threonyl-tRNA aminoacylation	GO:0006435	biological process	9606	1	3	0.0416525	0.201035	TARSL2;	TARSL2|IDBG-32657|ENSG00000185418|123283|;
thyroxine 5'-deiodinase activity	GO:0004800	molecular function	9606	1	3	0.0416525	0.201035	DIO2;	DIO2|IDBG-14346|ENSG00000211448|1734|;
tubulin complex	GO:0045298	cellular component	9606	1	3	0.0416525	0.201035	BICD1;	BICD1|IDBG-26225|ENSG00000151746|636|;
vasoactive intestinal polypeptide receptor activity	GO:0004999	molecular function	9606	1	3	0.0416525	0.201035	VIPR2;	VIPR2|IDBG-51262|ENSG00000106018|7434|;
very-low-density lipoprotein particle clearance	GO:0034447	biological process	9606	1	3	0.0416525	0.201035	APOE;	APOE|IDBG-56807|ENSG00000130203|348|;
visceral motor neuron differentiation	GO:0021524	biological process	9606	1	3	0.0416525	0.201035	ISL1;	ISL1|IDBG-20177|ENSG00000016082|3670|;
