# Supplementary material for: PBMCs transcriptome profiles identified breed-specific transcriptome signatures for PRRSV vaccination in German Landrace and Pietrain pigs
Source: PLoS One. 2019 Sep 19;14(9):e0222513. doi: 10.1371/journal.pone.0222513 (PMC6752781; doi:10.1371/journal.pone.0222513)
Supplement: S5 Table — (XLSX) [file pone.0222513.s005.xlsx]

## Sheet: Table S5
Table S5: GO terms enriched by DEGs more abundant in vaccinated PBMCs of Pi pigs
Pathway Name	Pathway Id	Source Name	Organism	Pathway uploaded gene count	Genes in InnateDB for this entity	Pathway p-value	Pathway p-value (corrected)	Gene Symbols	Genes (Symbol|IDBG-ID|Ensembl|Entrez|Fold Change|P-Value)
positive regulation of smooth muscle cell migration	GO:0014911	biological process	9606	3	17	6.7241e-06	0.00474722	CCL5; NOX4; NRP1;	CCL5|IDBG-776019|ENSG00000271503|6352|; NOX4|IDBG-67316|ENSG00000086991|50507|; NRP1|IDBG-68532|ENSG00000099250|8829|;
heart development	GO:0007507	biological process	9606	5	203	8.25197e-05	0.0291295	ADRBK1; GYS1; NCOA6; NRP1; PDLIM3;	ADRBK1|IDBG-59896|ENSG00000173020|156|; GYS1|IDBG-61643|ENSG00000104812|2997|; NCOA6|IDBG-68724|ENSG00000198646|23054|; NRP1|IDBG-68532|ENSG00000099250|8829|; PDLIM3|IDBG-47012|ENSG00000154553|27295|;
protein binding	GO:0005515	molecular function	9606	33	9632	0.000197187	0.0464048	ADRBK1; APOA1BP; CCL5; CDH13; CHTOP; DICER1; DKK1; EIF3I; ENTPD1; FHL3; FLNC; FOXO3; GYS1; IL1A; INO80; IRF2; KDM3A; KIRREL2; KLHL31; LSM11; MTOR; NCOA6; NOX4; NRP1; P2RX1; PDLIM3; PPP2CB; PRPF40B; SHQ1; STMN2; STOML1; TUBGCP3; USP48;	ADRBK1|IDBG-59896|ENSG00000173020|156|; APOA1BP|IDBG-103546|ENSG00000163382|128240|; CCL5|IDBG-776019|ENSG00000271503|6352|; CDH13|IDBG-43918|ENSG00000140945|1012|; CHTOP|IDBG-102750|ENSG00000160679|26097|; DICER1|IDBG-18522|ENSG00000100697|23405|; DKK1|IDBG-74684|ENSG00000107984|22943|; EIF3I|IDBG-95635|ENSG00000084623|8668|; ENTPD1|IDBG-83613|ENSG00000138185|953|; FHL3|IDBG-96555|ENSG0000018338…
positive regulation of endothelial cell proliferation	GO:0001938	biological process	9606	3	63	0.000365814	0.0645662	CDH13; MTOR; NRP1;	CDH13|IDBG-43918|ENSG00000140945|1012|; MTOR|IDBG-89258|ENSG00000198793|2475|; NRP1|IDBG-68532|ENSG00000099250|8829|;
nerve development	GO:0021675	biological process	9606	2	13	0.000367844	0.0519395	DICER1; NRP1;	DICER1|IDBG-18522|ENSG00000100697|23405|; NRP1|IDBG-68532|ENSG00000099250|8829|;
fibroblast growth factor receptor signaling pathway	GO:0008543	biological process	9606	4	163	0.000456662	0.0537339	ADRBK1; FOXO3; MTOR; PPP2CB;	ADRBK1|IDBG-59896|ENSG00000173020|156|; FOXO3|IDBG-95024|ENSG00000118689|2309|; MTOR|IDBG-89258|ENSG00000198793|2475|; PPP2CB|IDBG-15988|ENSG00000104695|5516|;
cytosol	GO:0005829	cellular component	9606	14	2642	0.00114489	0.11547	ADRBK1; DICER1; EIF3I; FLNC; FOXO3; GYS1; IL1A; IRF2; MTOR; NRP1; PPP2CB; RPL8; SHQ1; TUBGCP3;	ADRBK1|IDBG-59896|ENSG00000173020|156|; DICER1|IDBG-18522|ENSG00000100697|23405|; EIF3I|IDBG-95635|ENSG00000084623|8668|; FLNC|IDBG-40116|ENSG00000128591|2318|; FOXO3|IDBG-95024|ENSG00000118689|2309|; GYS1|IDBG-61643|ENSG00000104812|2997|; IL1A|IDBG-66482|ENSG00000115008|3552|; IRF2|IDBG-46310|ENSG00000168310|3660|; MTOR|IDBG-89258|ENSG00000198793|2475|; NRP1|IDBG-68532|ENSG00000099250|8829|; PPP…
sprouting angiogenesis	GO:0002040	biological process	9606	2	25	0.00139114	0.122768	CDH13; NRP1;	CDH13|IDBG-43918|ENSG00000140945|1012|; NRP1|IDBG-68532|ENSG00000099250|8829|;
growth cone	GO:0030426	cellular component	9606	3	100	0.00140725	0.110391	DICER1; NRP1; STMN2;	DICER1|IDBG-18522|ENSG00000100697|23405|; NRP1|IDBG-68532|ENSG00000099250|8829|; STMN2|IDBG-26222|ENSG00000104435|11075|;
Z disc	GO:0030018	cellular component	9606	3	105	0.00161897	0.114299	FHL3; FLNC; PDLIM3;	FHL3|IDBG-96555|ENSG00000183386|2275|; FLNC|IDBG-40116|ENSG00000128591|2318|; PDLIM3|IDBG-47012|ENSG00000154553|27295|;
spindle assembly	GO:0051225	biological process	9606	2	29	0.00187214	0.120158	DICER1; INO80;	DICER1|IDBG-18522|ENSG00000100697|23405|; INO80|IDBG-6884|ENSG00000128908|54617|;
positive chemotaxis	GO:0050918	biological process	9606	2	30	0.00200306	0.117847	CCL5; NRP1;	CCL5|IDBG-776019|ENSG00000271503|6352|; NRP1|IDBG-68532|ENSG00000099250|8829|;
NADHX epimerase activity	GO:0052856	molecular function	9606	1	1	0.00221496	0.0488675	APOA1BP;	APOA1BP|IDBG-103546|ENSG00000163382|128240|;
U7 snRNA binding	GO:0071209	molecular function	9606	1	1	0.00221496	0.0488675	LSM11;	LSM11|IDBG-55713|ENSG00000155858|134353|;
VEGF-activated neuropilin signaling pathway involved in axon guidance	GO:1902378	biological process	9606	1	1	0.00221496	0.0488675	NRP1;	NRP1|IDBG-68532|ENSG00000099250|8829|;
chemokine receptor antagonist activity	GO:0046817	molecular function	9606	1	1	0.00221496	0.0488675	CCL5;	CCL5|IDBG-776019|ENSG00000271503|6352|;
endothelial tip cell fate specification	GO:0097102	biological process	9606	1	1	0.00221496	0.0488675	NRP1;	NRP1|IDBG-68532|ENSG00000099250|8829|;
external side of cell outer membrane	GO:0031240	cellular component	9606	1	1	0.00221496	0.0488675	P2RX1;	P2RX1|IDBG-18186|ENSG00000108405|5023|;
formaldehyde biosynthetic process	GO:0046293	biological process	9606	1	1	0.00221496	0.0488675	KDM3A;	KDM3A|IDBG-59796|ENSG00000115548|55818|;
hair follicle cell proliferation	GO:0071335	biological process	9606	1	1	0.00221496	0.0488675	DICER1;	DICER1|IDBG-18522|ENSG00000100697|23405|;
initiation of primordial ovarian follicle growth	GO:0001544	biological process	9606	1	1	0.00221496	0.0488675	FOXO3;	FOXO3|IDBG-95024|ENSG00000118689|2309|;
mTOR-FKBP12-rapamycin complex	GO:0070438	cellular component	9606	1	1	0.00221496	0.0488675	MTOR;	MTOR|IDBG-89258|ENSG00000198793|2475|;
negative regulation of canonical Wnt receptor signaling pathway involved in cardiac muscle cell fate commitment	GO:1901296	biological process	9606	1	1	0.00221496	0.0488675	DKK1;	DKK1|IDBG-74684|ENSG00000107984|22943|;
negative regulation of the force of heart contraction by chemical signal	GO:0003108	biological process	9606	1	1	0.00221496	0.0488675	ADRBK1;	ADRBK1|IDBG-59896|ENSG00000173020|156|;
oxidoreductase activity, acting on NADH or NADPH, oxygen as acceptor	GO:0050664	molecular function	9606	1	1	0.00221496	0.0488675	NOX4;	NOX4|IDBG-67316|ENSG00000086991|50507|;
positive regulation of cytokine activity	GO:0060301	biological process	9606	1	1	0.00221496	0.0488675	NRP1;	NRP1|IDBG-68532|ENSG00000099250|8829|;
protein localization to early endosome	GO:1902946	biological process	9606	1	1	0.00221496	0.0488675	NRP1;	NRP1|IDBG-68532|ENSG00000099250|8829|;
receptor signaling protein tyrosine kinase activator activity	GO:0030298	molecular function	9606	1	1	0.00221496	0.0488675	CCL5;	CCL5|IDBG-776019|ENSG00000271503|6352|;
regulation of carbohydrate utilization	GO:0043610	biological process	9606	1	1	0.00221496	0.0488675	MTOR;	MTOR|IDBG-89258|ENSG00000198793|2475|;
regulation of chronic inflammatory response	GO:0002676	biological process	9606	1	1	0.00221496	0.0488675	CCL5;	CCL5|IDBG-776019|ENSG00000271503|6352|;
regulation of natural killer cell mediated cytotoxicity	GO:0042269	biological process	9606	1	1	0.00221496	0.0488675	NCR1;	NCR1|IDBG-69753|ENSG00000189430|9437|;
ribonucleoprotein complex assembly	GO:0022618	biological process	9606	1	1	0.00221496	0.0488675	SHQ1;	SHQ1|IDBG-44820|ENSG00000144736|55164|;
peptidyl-threonine phosphorylation	GO:0018107	biological process	9606	2	35	0.00272068	0.0582061	ADRBK1; MTOR;	ADRBK1|IDBG-59896|ENSG00000173020|156|; MTOR|IDBG-89258|ENSG00000198793|2475|;
positive regulation of stress fiber assembly	GO:0051496	biological process	9606	2	36	0.00287669	0.0597336	MTOR; NOX4;	MTOR|IDBG-89258|ENSG00000198793|2475|; NOX4|IDBG-67316|ENSG00000086991|50507|;
extrinsic apoptotic signaling pathway in absence of ligand	GO:0097192	biological process	9606	2	38	0.00320104	0.0645695	FOXO3; IL1A;	FOXO3|IDBG-95024|ENSG00000118689|2309|; IL1A|IDBG-66482|ENSG00000115008|3552|;
core promoter binding	GO:0001047	molecular function	9606	2	41	0.00371813	0.0729168	FOXO3; KDM3A;	FOXO3|IDBG-95024|ENSG00000118689|2309|; KDM3A|IDBG-59796|ENSG00000115548|55818|;
hair follicle development	GO:0001942	biological process	9606	2	42	0.00389858	0.0743891	DICER1; DKK1;	DICER1|IDBG-18522|ENSG00000100697|23405|; DKK1|IDBG-74684|ENSG00000107984|22943|;
CCR4 chemokine receptor binding	GO:0031729	molecular function	9606	1	2	0.00442512	0.0512154	CCL5;	CCL5|IDBG-776019|ENSG00000271503|6352|;
Edg-2 lysophosphatidic acid receptor binding	GO:0031755	molecular function	9606	1	2	0.00442512	0.0512154	ADRBK1;	ADRBK1|IDBG-59896|ENSG00000173020|156|;
TFIIIC-class transcription factor binding	GO:0001156	molecular function	9606	1	2	0.00442512	0.0512154	MTOR;	MTOR|IDBG-89258|ENSG00000198793|2475|;
VEGF-activated neuropilin signaling pathway	GO:0038190	biological process	9606	1	2	0.00442512	0.0512154	NRP1;	NRP1|IDBG-68532|ENSG00000099250|8829|;
angiogenesis involved in coronary vascular morphogenesis	GO:0060978	biological process	9606	1	2	0.00442512	0.0512154	NRP1;	NRP1|IDBG-68532|ENSG00000099250|8829|;
beta-adrenergic receptor kinase activity	GO:0047696	molecular function	9606	1	2	0.00442512	0.0512154	ADRBK1;	ADRBK1|IDBG-59896|ENSG00000173020|156|;
glycogen (starch) synthase activity	GO:0004373	molecular function	9606	1	2	0.00442512	0.0512154	GYS1;	GYS1|IDBG-61643|ENSG00000104812|2997|;
glycogen synthase activity, transferring glucose-1-phosphate	GO:0061547	molecular function	9606	1	2	0.00442512	0.0512154	GYS1;	GYS1|IDBG-61643|ENSG00000104812|2997|;
low-density lipoprotein particle mediated signaling	GO:0055096	biological process	9606	1	2	0.00442512	0.0512154	CDH13;	CDH13|IDBG-43918|ENSG00000140945|1012|;
negative regulation of cardiac muscle cell differentiation	GO:2000726	biological process	9606	1	2	0.00442512	0.0512154	DKK1;	DKK1|IDBG-74684|ENSG00000107984|22943|;
negative regulation of rRNA processing	GO:2000233	biological process	9606	1	2	0.00442512	0.0512154	SHQ1;	SHQ1|IDBG-44820|ENSG00000144736|55164|;
peripheral nervous system myelin formation	GO:0032290	biological process	9606	1	2	0.00442512	0.0512154	DICER1;	DICER1|IDBG-18522|ENSG00000100697|23405|;
positive regulation of Schwann cell differentiation	GO:0014040	biological process	9606	1	2	0.00442512	0.0512154	DICER1;	DICER1|IDBG-18522|ENSG00000100697|23405|;
positive regulation of catecholamine secretion	GO:0033605	biological process	9606	1	2	0.00442512	0.0512154	ADRBK1;	ADRBK1|IDBG-59896|ENSG00000173020|156|;
positive regulation of cellular biosynthetic process	GO:0031328	biological process	9606	1	2	0.00442512	0.0512154	CCL5;	CCL5|IDBG-776019|ENSG00000271503|6352|;
positive regulation of heart induction by negative regulation of canonical Wnt receptor signaling pathway	GO:0090082	biological process	9606	1	2	0.00442512	0.0512154	DKK1;	DKK1|IDBG-74684|ENSG00000107984|22943|;
positive regulation of retinal ganglion cell axon guidance	GO:1902336	biological process	9606	1	2	0.00442512	0.0512154	NRP1;	NRP1|IDBG-68532|ENSG00000099250|8829|;
purine ribonucleoside diphosphate catabolic process	GO:0009181	biological process	9606	1	2	0.00442512	0.0512154	ENTPD1;	ENTPD1|IDBG-83613|ENSG00000138185|953|;
regulation of carbohydrate metabolic process	GO:0006109	biological process	9606	1	2	0.00442512	0.0512154	MTOR;	MTOR|IDBG-89258|ENSG00000198793|2475|;
regulation of enamel mineralization	GO:0070173	biological process	9606	1	2	0.00442512	0.0512154	DICER1;	DICER1|IDBG-18522|ENSG00000100697|23405|;
regulation of retinal ganglion cell axon guidance	GO:0090259	biological process	9606	1	2	0.00442512	0.0512154	NRP1;	NRP1|IDBG-68532|ENSG00000099250|8829|;
renal artery morphogenesis	GO:0061441	biological process	9606	1	2	0.00442512	0.0512154	NRP1;	NRP1|IDBG-68532|ENSG00000099250|8829|;
trigeminal nerve morphogenesis	GO:0021636	biological process	9606	1	2	0.00442512	0.0512154	NRP1;	NRP1|IDBG-68532|ENSG00000099250|8829|;
zygote asymmetric cell division	GO:0010070	biological process	9606	1	2	0.00442512	0.0512154	DICER1;	DICER1|IDBG-18522|ENSG00000100697|23405|;
positive regulation of smooth muscle cell proliferation	GO:0048661	biological process	9606	2	50	0.00548503	0.0624585	CCL5; CDH13;	CCL5|IDBG-776019|ENSG00000271503|6352|; CDH13|IDBG-43918|ENSG00000140945|1012|;
stress fiber	GO:0001725	cellular component	9606	2	52	0.00592068	0.0663493	FHL3; NOX4;	FHL3|IDBG-96555|ENSG00000183386|2275|; NOX4|IDBG-67316|ENSG00000086991|50507|;
RNA polymerase III type 1 promoter DNA binding	GO:0001030	molecular function	9606	1	3	0.00663051	0.0531948	MTOR;	MTOR|IDBG-89258|ENSG00000198793|2475|;
RNA polymerase III type 2 promoter DNA binding	GO:0001031	molecular function	9606	1	3	0.00663051	0.0531948	MTOR;	MTOR|IDBG-89258|ENSG00000198793|2475|;
RNA polymerase III type 3 promoter DNA binding	GO:0001032	molecular function	9606	1	3	0.00663051	0.0531948	MTOR;	MTOR|IDBG-89258|ENSG00000198793|2475|;
adiponectin binding	GO:0055100	molecular function	9606	1	3	0.00663051	0.0531948	CDH13;	CDH13|IDBG-43918|ENSG00000140945|1012|;
antral ovarian follicle growth	GO:0001547	biological process	9606	1	3	0.00663051	0.0531948	FOXO3;	FOXO3|IDBG-95024|ENSG00000118689|2309|;
endoribonuclease activity, producing 5'-phosphomonoesters	GO:0016891	molecular function	9606	1	3	0.00663051	0.0531948	DICER1;	DICER1|IDBG-18522|ENSG00000100697|23405|;
gonadotrophin-releasing hormone neuronal migration to the hypothalamus	GO:0021828	biological process	9606	1	3	0.00663051	0.0531948	NRP1;	NRP1|IDBG-68532|ENSG00000099250|8829|;
histone H3-K9 dimethylation	GO:0036123	biological process	9606	1	3	0.00663051	0.0531948	KDM3A;	KDM3A|IDBG-59796|ENSG00000115548|55818|;
isocitrate dehydrogenase (NAD+) activity	GO:0004449	molecular function	9606	1	3	0.00663051	0.0531948	IDH3B;	IDH3B|IDBG-42307|ENSG00000101365|3420|;
localization within membrane	GO:0051668	biological process	9606	1	3	0.00663051	0.0531948	CDH13;	CDH13|IDBG-43918|ENSG00000140945|1012|;
negative regulation of striated muscle contraction	GO:0045988	biological process	9606	1	3	0.00663051	0.0531948	ADRBK1;	ADRBK1|IDBG-59896|ENSG00000173020|156|;
neural crest cell migration involved in autonomic nervous system development	GO:1901166	biological process	9606	1	3	0.00663051	0.0531948	NRP1;	NRP1|IDBG-68532|ENSG00000099250|8829|;
oxygen sensor activity	GO:0019826	molecular function	9606	1	3	0.00663051	0.0531948	NOX4;	NOX4|IDBG-67316|ENSG00000086991|50507|;
positive regulation of homotypic cell-cell adhesion	GO:0034112	biological process	9606	1	3	0.00663051	0.0531948	CCL5;	CCL5|IDBG-776019|ENSG00000271503|6352|;
production of miRNAs involved in gene silencing by miRNA	GO:0035196	biological process	9606	1	3	0.00663051	0.0531948	DICER1;	DICER1|IDBG-18522|ENSG00000100697|23405|;
production of siRNA involved in RNA interference	GO:0030422	biological process	9606	1	3	0.00663051	0.0531948	DICER1;	DICER1|IDBG-18522|ENSG00000100697|23405|;
regulation of axon extension involved in axon guidance	GO:0048841	biological process	9606	1	3	0.00663051	0.0531948	NRP1;	NRP1|IDBG-68532|ENSG00000099250|8829|;
regulation of endodermal cell fate specification	GO:0042663	biological process	9606	1	3	0.00663051	0.0531948	DKK1;	DKK1|IDBG-74684|ENSG00000107984|22943|;
regulation of fatty acid beta-oxidation	GO:0031998	biological process	9606	1	3	0.00663051	0.0531948	MTOR;	MTOR|IDBG-89258|ENSG00000198793|2475|;
regulation of miRNA metabolic process	GO:2000628	biological process	9606	1	3	0.00663051	0.0531948	DICER1;	DICER1|IDBG-18522|ENSG00000100697|23405|;
regulation of response to food	GO:0032095	biological process	9606	1	3	0.00663051	0.0531948	MTOR;	MTOR|IDBG-89258|ENSG00000198793|2475|;
ribonuclease III activity	GO:0004525	molecular function	9606	1	3	0.00663051	0.0531948	DICER1;	DICER1|IDBG-18522|ENSG00000100697|23405|;
serotonin secretion by platelet	GO:0002554	biological process	9606	1	3	0.00663051	0.0531948	P2RX1;	P2RX1|IDBG-18186|ENSG00000108405|5023|;
sorting endosome	GO:0097443	cellular component	9606	1	3	0.00663051	0.0531948	NRP1;	NRP1|IDBG-68532|ENSG00000099250|8829|;
targeting of mRNA for destruction involved in RNA interference	GO:0030423	biological process	9606	1	3	0.00663051	0.0531948	DICER1;	DICER1|IDBG-18522|ENSG00000100697|23405|;
membrane	GO:0016020	cellular component	9606	14	3199	0.00702425	0.0557204	ADRBK1; CDH13; ENTPD1; FOXO3; GABRA3; GYS1; KDM3A; MTOR; NRP1; P2RX1; RPL8; STMN2; STOML1; TUBGCP3;	ADRBK1|IDBG-59896|ENSG00000173020|156|; CDH13|IDBG-43918|ENSG00000140945|1012|; ENTPD1|IDBG-83613|ENSG00000138185|953|; FOXO3|IDBG-95024|ENSG00000118689|2309|; GABRA3|IDBG-89084|ENSG00000011677|2556|; GYS1|IDBG-61643|ENSG00000104812|2997|; KDM3A|IDBG-59796|ENSG00000115548|55818|; MTOR|IDBG-89258|ENSG00000198793|2475|; NRP1|IDBG-68532|ENSG00000099250|8829|; P2RX1|IDBG-18186|ENSG00000108405|5023|; …
cytoskeletal protein binding	GO:0008092	molecular function	9606	2	59	0.00756539	0.0593463	FLNC; PDLIM3;	FLNC|IDBG-40116|ENSG00000128591|2318|; PDLIM3|IDBG-47012|ENSG00000154553|27295|;
embryonic limb morphogenesis	GO:0030326	biological process	9606	2	63	0.00858733	0.0666226	DICER1; DKK1;	DICER1|IDBG-18522|ENSG00000100697|23405|; DKK1|IDBG-74684|ENSG00000107984|22943|;
desensitization of G-protein coupled receptor protein signaling pathway	GO:0002029	biological process	9606	1	4	0.00883113	0.0571998	ADRBK1;	ADRBK1|IDBG-59896|ENSG00000173020|156|;
fever generation	GO:0001660	biological process	9606	1	4	0.00883113	0.0571998	IL1A;	IL1A|IDBG-66482|ENSG00000115008|3552|;
insemination	GO:0007320	biological process	9606	1	4	0.00883113	0.0571998	P2RX1;	P2RX1|IDBG-18186|ENSG00000108405|5023|;
negative regulation of NFAT protein import into nucleus	GO:0051534	biological process	9606	1	4	0.00883113	0.0571998	MTOR;	MTOR|IDBG-89258|ENSG00000198793|2475|;
negative regulation of Schwann cell proliferation	GO:0010626	biological process	9606	1	4	0.00883113	0.0571998	DICER1;	DICER1|IDBG-18522|ENSG00000100697|23405|;
negative regulation of macrophage apoptotic process	GO:2000110	biological process	9606	1	4	0.00883113	0.0571998	CCL5;	CCL5|IDBG-776019|ENSG00000271503|6352|;
negative regulation of mesodermal cell fate specification	GO:0042662	biological process	9606	1	4	0.00883113	0.0571998	DKK1;	DKK1|IDBG-74684|ENSG00000107984|22943|;
positive regulation of miRNA metabolic process	GO:2000630	biological process	9606	1	4	0.00883113	0.0571998	DICER1;	DICER1|IDBG-18522|ENSG00000100697|23405|;
positive regulation of microtubule depolymerization	GO:0031117	biological process	9606	1	4	0.00883113	0.0571998	STMN2;	STMN2|IDBG-26222|ENSG00000104435|11075|;
regulation of RNA metabolic process	GO:0051252	biological process	9606	1	4	0.00883113	0.0571998	DICER1;	DICER1|IDBG-18522|ENSG00000100697|23405|;
regulation of oligodendrocyte differentiation	GO:0048713	biological process	9606	1	4	0.00883113	0.0571998	DICER1;	DICER1|IDBG-18522|ENSG00000100697|23405|;
regulation of receptor internalization	GO:0002090	biological process	9606	1	4	0.00883113	0.0571998	DKK1;	DKK1|IDBG-74684|ENSG00000107984|22943|;
regulation of vascular smooth muscle contraction	GO:0003056	biological process	9606	1	4	0.00883113	0.0571998	P2RX1;	P2RX1|IDBG-18186|ENSG00000108405|5023|;
regulation of viral genome replication	GO:0045069	biological process	9606	1	4	0.00883113	0.0571998	DICER1;	DICER1|IDBG-18522|ENSG00000100697|23405|;
semaphorin-plexin signaling pathway involved in neuron projection guidance	GO:1902285	biological process	9606	1	4	0.00883113	0.0571998	NRP1;	NRP1|IDBG-68532|ENSG00000099250|8829|;
sympathetic neuron projection extension	GO:0097490	biological process	9606	1	4	0.00883113	0.0571998	NRP1;	NRP1|IDBG-68532|ENSG00000099250|8829|;
sympathetic neuron projection guidance	GO:0097491	biological process	9606	1	4	0.00883113	0.0571998	NRP1;	NRP1|IDBG-68532|ENSG00000099250|8829|;
vascular endothelial growth factor binding	GO:0038085	molecular function	9606	1	4	0.00883113	0.0571998	NRP1;	NRP1|IDBG-68532|ENSG00000099250|8829|;
epidermal growth factor receptor signaling pathway	GO:0007173	biological process	9606	3	194	0.0090308	0.0579613	ADRBK1; FOXO3; MTOR;	ADRBK1|IDBG-59896|ENSG00000173020|156|; FOXO3|IDBG-95024|ENSG00000118689|2309|; MTOR|IDBG-89258|ENSG00000198793|2475|;
innate immune response	GO:0045087	biological process	9606	8	1372	0.00952065	0.0605548	ADRBK1; CCL5; DICER1; FOXO3; IL1A; IRF2; MTOR; NOX4;	ADRBK1|IDBG-59896|ENSG00000173020|156|; CCL5|IDBG-776019|ENSG00000271503|6352|; DICER1|IDBG-18522|ENSG00000100697|23405|; FOXO3|IDBG-95024|ENSG00000118689|2309|; IL1A|IDBG-66482|ENSG00000115008|3552|; IRF2|IDBG-46310|ENSG00000168310|3660|; MTOR|IDBG-89258|ENSG00000198793|2475|; NOX4|IDBG-67316|ENSG00000086991|50507|;
peptidyl-serine phosphorylation	GO:0018105	biological process	9606	2	67	0.00966765	0.0609407	ADRBK1; MTOR;	ADRBK1|IDBG-59896|ENSG00000173020|156|; MTOR|IDBG-89258|ENSG00000198793|2475|;
drug binding	GO:0008144	molecular function	9606	2	69	0.0102294	0.0639109	MTOR; P2RX1;	MTOR|IDBG-89258|ENSG00000198793|2475|; P2RX1|IDBG-18186|ENSG00000108405|5023|;
positive regulation of transcription from RNA polymerase II promoter	GO:0045944	biological process	9606	6	849	0.0104772	0.0648849	CDH13; FOXO3; IL1A; INO80; KDM3A; NCOA6;	CDH13|IDBG-43918|ENSG00000140945|1012|; FOXO3|IDBG-95024|ENSG00000118689|2309|; IL1A|IDBG-66482|ENSG00000115008|3552|; INO80|IDBG-6884|ENSG00000128908|54617|; KDM3A|IDBG-59796|ENSG00000115548|55818|; NCOA6|IDBG-68724|ENSG00000198646|23054|;
CCR1 chemokine receptor binding	GO:0031726	molecular function	9606	1	5	0.011027	0.0585342	CCL5;	CCL5|IDBG-776019|ENSG00000271503|6352|;
activation of phospholipase D activity	GO:0031584	biological process	9606	1	5	0.011027	0.0585342	CCL5;	CCL5|IDBG-776019|ENSG00000271503|6352|;
alpha-2A adrenergic receptor binding	GO:0031694	molecular function	9606	1	5	0.011027	0.0585342	ADRBK1;	ADRBK1|IDBG-59896|ENSG00000173020|156|;
axonogenesis involved in innervation	GO:0060385	biological process	9606	1	5	0.011027	0.0585342	NRP1;	NRP1|IDBG-68532|ENSG00000099250|8829|;
dichotomous subdivision of terminal units involved in salivary gland branching	GO:0060666	biological process	9606	1	5	0.011027	0.0585342	NRP1;	NRP1|IDBG-68532|ENSG00000099250|8829|;
histone mRNA 3'-end processing	GO:0006398	biological process	9606	1	5	0.011027	0.0585342	LSM11;	LSM11|IDBG-55713|ENSG00000155858|134353|;
isocitrate metabolic process	GO:0006102	biological process	9606	1	5	0.011027	0.0585342	IDH3B;	IDH3B|IDBG-42307|ENSG00000101365|3420|;
negative regulation of chemokine-mediated signaling pathway	GO:0070100	biological process	9606	1	5	0.011027	0.0585342	CCL5;	CCL5|IDBG-776019|ENSG00000271503|6352|;
negative regulation of macroautophagy	GO:0016242	biological process	9606	1	5	0.011027	0.0585342	MTOR;	MTOR|IDBG-89258|ENSG00000198793|2475|;
polar microtubule	GO:0005827	cellular component	9606	1	5	0.011027	0.0585342	TUBGCP3;	TUBGCP3|IDBG-51668|ENSG00000126216|10426|;
positive regulation of T cell apoptotic process	GO:0070234	biological process	9606	1	5	0.011027	0.0585342	CCL5;	CCL5|IDBG-776019|ENSG00000271503|6352|;
positive regulation of cell-cell adhesion mediated by integrin	GO:0033634	biological process	9606	1	5	0.011027	0.0585342	CCL5;	CCL5|IDBG-776019|ENSG00000271503|6352|;
positive regulation of natural killer cell chemotaxis	GO:2000503	biological process	9606	1	5	0.011027	0.0585342	CCL5;	CCL5|IDBG-776019|ENSG00000271503|6352|;
positive regulation of nuclear cell cycle DNA replication	GO:0010571	biological process	9606	1	5	0.011027	0.0585342	INO80;	INO80|IDBG-6884|ENSG00000128908|54617|;
positive regulation of tyrosine phosphorylation of STAT protein	GO:0042531	biological process	9606	1	5	0.011027	0.0585342	CCL5;	CCL5|IDBG-776019|ENSG00000271503|6352|;
regulation of epidermal growth factor receptor signaling pathway	GO:0042058	biological process	9606	1	5	0.011027	0.0585342	CDH13;	CDH13|IDBG-43918|ENSG00000140945|1012|;
semaphorin-plexin signaling pathway involved in axon guidance	GO:1902287	biological process	9606	1	5	0.011027	0.0585342	NRP1;	NRP1|IDBG-68532|ENSG00000099250|8829|;
spermatid nucleus elongation	GO:0007290	biological process	9606	1	5	0.011027	0.0585342	KDM3A;	KDM3A|IDBG-59796|ENSG00000115548|55818|;
trigeminal nerve structural organization	GO:0021637	biological process	9606	1	5	0.011027	0.0585342	NRP1;	NRP1|IDBG-68532|ENSG00000099250|8829|;
cell junction assembly	GO:0034329	biological process	9606	2	75	0.0119992	0.0627513	CDH13; FLNC;	CDH13|IDBG-43918|ENSG00000140945|1012|; FLNC|IDBG-40116|ENSG00000128591|2318|;
positive regulation of protein kinase B signaling	GO:0051897	biological process	9606	2	75	0.0119992	0.0627513	MTOR; NOX4;	MTOR|IDBG-89258|ENSG00000198793|2475|; NOX4|IDBG-67316|ENSG00000086991|50507|;
axon	GO:0030424	cellular component	9606	3	218	0.0123754	0.0642428	DICER1; NRP1; STMN2;	DICER1|IDBG-18522|ENSG00000100697|23405|; NRP1|IDBG-68532|ENSG00000099250|8829|; STMN2|IDBG-26222|ENSG00000104435|11075|;
CCR5 chemokine receptor binding	GO:0031730	molecular function	9606	1	6	0.0132181	0.0590631	CCL5;	CCL5|IDBG-776019|ENSG00000271503|6352|;
NAD(P)H oxidase activity	GO:0016174	molecular function	9606	1	6	0.0132181	0.0590631	NOX4;	NOX4|IDBG-67316|ENSG00000086991|50507|;
NADH metabolic process	GO:0006734	biological process	9606	1	6	0.0132181	0.0590631	IDH3B;	IDH3B|IDBG-42307|ENSG00000101365|3420|;
TORC1 complex	GO:0031931	cellular component	9606	1	6	0.0132181	0.0590631	MTOR;	MTOR|IDBG-89258|ENSG00000198793|2475|;
benzodiazepine receptor activity	GO:0008503	molecular function	9606	1	6	0.0132181	0.0590631	GABRA3;	GABRA3|IDBG-89084|ENSG00000011677|2556|;
branchiomotor neuron axon guidance	GO:0021785	biological process	9606	1	6	0.0132181	0.0590631	NRP1;	NRP1|IDBG-68532|ENSG00000099250|8829|;
coronary artery morphogenesis	GO:0060982	biological process	9606	1	6	0.0132181	0.0590631	NRP1;	NRP1|IDBG-68532|ENSG00000099250|8829|;
extracellular negative regulation of signal transduction	GO:1900116	biological process	9606	1	6	0.0132181	0.0590631	DKK1;	DKK1|IDBG-74684|ENSG00000107984|22943|;
hepatocyte growth factor receptor signaling pathway	GO:0048012	biological process	9606	1	6	0.0132181	0.0590631	NRP1;	NRP1|IDBG-68532|ENSG00000099250|8829|;
histone pre-mRNA 3'end processing complex	GO:0071204	cellular component	9606	1	6	0.0132181	0.0590631	LSM11;	LSM11|IDBG-55713|ENSG00000155858|134353|;
lipoprotein particle binding	GO:0071813	molecular function	9606	1	6	0.0132181	0.0590631	CDH13;	CDH13|IDBG-43918|ENSG00000140945|1012|;
negative regulation of histone H3-K9 methylation	GO:0051573	biological process	9606	1	6	0.0132181	0.0590631	KDM3A;	KDM3A|IDBG-59796|ENSG00000115548|55818|;
nucleoside-diphosphatase activity	GO:0017110	molecular function	9606	1	6	0.0132181	0.0590631	ENTPD1;	ENTPD1|IDBG-83613|ENSG00000138185|953|;
olfactory bulb interneuron differentiation	GO:0021889	biological process	9606	1	6	0.0132181	0.0590631	DICER1;	DICER1|IDBG-18522|ENSG00000100697|23405|;
positive regulation of activation of JAK2 kinase activity	GO:0010535	biological process	9606	1	6	0.0132181	0.0590631	CCL5;	CCL5|IDBG-776019|ENSG00000271503|6352|;
positive regulation of helicase activity	GO:0051096	biological process	9606	1	6	0.0132181	0.0590631	CHTOP;	CHTOP|IDBG-102750|ENSG00000160679|26097|;
positive regulation of macrophage chemotaxis	GO:0010759	biological process	9606	1	6	0.0132181	0.0590631	CCL5;	CCL5|IDBG-776019|ENSG00000271503|6352|;
receptor antagonist activity	GO:0048019	molecular function	9606	1	6	0.0132181	0.0590631	DKK1;	DKK1|IDBG-74684|ENSG00000107984|22943|;
regulation of T cell activation	GO:0050863	biological process	9606	1	6	0.0132181	0.0590631	CCL5;	CCL5|IDBG-776019|ENSG00000271503|6352|;
regulation of vesicle-mediated transport	GO:0060627	biological process	9606	1	6	0.0132181	0.0590631	NRP1;	NRP1|IDBG-68532|ENSG00000099250|8829|;
sarcoplasm	GO:0016528	cellular component	9606	1	6	0.0132181	0.0590631	FLNC;	FLNC|IDBG-40116|ENSG00000128591|2318|;
vascular endothelial growth factor signaling pathway	GO:0038084	biological process	9606	1	6	0.0132181	0.0590631	NRP1;	NRP1|IDBG-68532|ENSG00000099250|8829|;
positive regulation of peptidyl-tyrosine phosphorylation	GO:0050731	biological process	9606	2	79	0.0132483	0.0588259	MTOR; NRP1;	MTOR|IDBG-89258|ENSG00000198793|2475|; NRP1|IDBG-68532|ENSG00000099250|8829|;
neuron projection	GO:0043005	cellular component	9606	3	232	0.014614	0.0644841	CDH13; P2RX1; STMN2;	CDH13|IDBG-43918|ENSG00000140945|1012|; P2RX1|IDBG-18186|ENSG00000108405|5023|; STMN2|IDBG-26222|ENSG00000104435|11075|;
G-protein coupled receptor kinase activity	GO:0004703	molecular function	9606	1	7	0.0154045	0.0600859	ADRBK1;	ADRBK1|IDBG-59896|ENSG00000173020|156|;
TORC2 complex	GO:0031932	cellular component	9606	1	7	0.0154045	0.0600859	MTOR;	MTOR|IDBG-89258|ENSG00000198793|2475|;
U7 snRNP	GO:0005683	cellular component	9606	1	7	0.0154045	0.0600859	LSM11;	LSM11|IDBG-55713|ENSG00000155858|134353|;
UV-damage excision repair	GO:0070914	biological process	9606	1	7	0.0154045	0.0600859	INO80;	INO80|IDBG-6884|ENSG00000128908|54617|;
Wnt signaling pathway involved in somitogenesis	GO:0090244	biological process	9606	1	7	0.0154045	0.0600859	DKK1;	DKK1|IDBG-74684|ENSG00000107984|22943|;
commissural neuron axon guidance	GO:0071679	biological process	9606	1	7	0.0154045	0.0600859	NRP1;	NRP1|IDBG-68532|ENSG00000099250|8829|;
ectopic germ cell programmed cell death	GO:0035234	biological process	9606	1	7	0.0154045	0.0600859	IL1A;	IL1A|IDBG-66482|ENSG00000115008|3552|;
endothelial cell chemotaxis	GO:0035767	biological process	9606	1	7	0.0154045	0.0600859	NRP1;	NRP1|IDBG-68532|ENSG00000099250|8829|;
eukaryotic translation initiation factor 3 complex, eIF3m	GO:0071541	cellular component	9606	1	7	0.0154045	0.0600859	EIF3I;	EIF3I|IDBG-95635|ENSG00000084623|8668|;
extracellular ATP-gated cation channel activity	GO:0004931	molecular function	9606	1	7	0.0154045	0.0600859	P2RX1;	P2RX1|IDBG-18186|ENSG00000108405|5023|;
homocysteine metabolic process	GO:0050667	biological process	9606	1	7	0.0154045	0.0600859	NOX4;	NOX4|IDBG-67316|ENSG00000086991|50507|;
mitotic S phase	GO:0000084	biological process	9606	1	7	0.0154045	0.0600859	LSM11;	LSM11|IDBG-55713|ENSG00000155858|134353|;
positive regulation of axon extension involved in axon guidance	GO:0048842	biological process	9606	1	7	0.0154045	0.0600859	NRP1;	NRP1|IDBG-68532|ENSG00000099250|8829|;
positive regulation of ion transport	GO:0043270	biological process	9606	1	7	0.0154045	0.0600859	P2RX1;	P2RX1|IDBG-18186|ENSG00000108405|5023|;
positive regulation of transcription from RNA polymerase III promoter	GO:0045945	biological process	9606	1	7	0.0154045	0.0600859	MTOR;	MTOR|IDBG-89258|ENSG00000198793|2475|;
pre-miRNA processing	GO:0031054	biological process	9606	1	7	0.0154045	0.0600859	DICER1;	DICER1|IDBG-18522|ENSG00000100697|23405|;
semaphorin receptor complex	GO:0002116	cellular component	9606	1	7	0.0154045	0.0600859	NRP1;	NRP1|IDBG-68532|ENSG00000099250|8829|;
sympathetic ganglion development	GO:0061549	biological process	9606	1	7	0.0154045	0.0600859	NRP1;	NRP1|IDBG-68532|ENSG00000099250|8829|;
tachykinin receptor signaling pathway	GO:0007217	biological process	9606	1	7	0.0154045	0.0600859	ADRBK1;	ADRBK1|IDBG-59896|ENSG00000173020|156|;
transcription cofactor binding	GO:0001221	molecular function	9606	1	7	0.0154045	0.0600859	FOXO3;	FOXO3|IDBG-95024|ENSG00000118689|2309|;
vascular endothelial growth factor-activated receptor activity	GO:0005021	molecular function	9606	1	7	0.0154045	0.0600859	NRP1;	NRP1|IDBG-68532|ENSG00000099250|8829|;
electron carrier activity	GO:0009055	molecular function	9606	2	89	0.0166062	0.0644173	IDH3B; NOX4;	IDH3B|IDBG-42307|ENSG00000101365|3420|; NOX4|IDBG-67316|ENSG00000086991|50507|;
axon extension involved in axon guidance	GO:0048846	biological process	9606	1	8	0.0175861	0.0614643	NRP1;	NRP1|IDBG-68532|ENSG00000099250|8829|;
cellular response to hepatocyte growth factor stimulus	GO:0035729	biological process	9606	1	8	0.0175861	0.0614643	NRP1;	NRP1|IDBG-68532|ENSG00000099250|8829|;
chemokine receptor binding	GO:0042379	molecular function	9606	1	8	0.0175861	0.0614643	CCL5;	CCL5|IDBG-776019|ENSG00000271503|6352|;
glucocorticoid receptor signaling pathway	GO:0042921	biological process	9606	1	8	0.0175861	0.0614643	NCOA6;	NCOA6|IDBG-68724|ENSG00000198646|23054|;
glucose binding	GO:0005536	molecular function	9606	1	8	0.0175861	0.0614643	GYS1;	GYS1|IDBG-61643|ENSG00000104812|2997|;
head morphogenesis	GO:0060323	biological process	9606	1	8	0.0175861	0.0614643	DKK1;	DKK1|IDBG-74684|ENSG00000107984|22943|;
intestinal epithelial cell development	GO:0060576	biological process	9606	1	8	0.0175861	0.0614643	DICER1;	DICER1|IDBG-18522|ENSG00000100697|23405|;
modified amino acid binding	GO:0072341	molecular function	9606	1	8	0.0175861	0.0614643	NOX4;	NOX4|IDBG-67316|ENSG00000086991|50507|;
negative regulation of T cell apoptotic process	GO:0070233	biological process	9606	1	8	0.0175861	0.0614643	CCL5;	CCL5|IDBG-776019|ENSG00000271503|6352|;
negative regulation of skeletal muscle tissue development	GO:0048642	biological process	9606	1	8	0.0175861	0.0614643	DKK1;	DKK1|IDBG-74684|ENSG00000107984|22943|;
ovulation from ovarian follicle	GO:0001542	biological process	9606	1	8	0.0175861	0.0614643	FOXO3;	FOXO3|IDBG-95024|ENSG00000118689|2309|;
phospholipase activator activity	GO:0016004	molecular function	9606	1	8	0.0175861	0.0614643	CCL5;	CCL5|IDBG-776019|ENSG00000271503|6352|;
positive regulation of myelination	GO:0031643	biological process	9606	1	8	0.0175861	0.0614643	DICER1;	DICER1|IDBG-18522|ENSG00000100697|23405|;
positive regulation of myotube differentiation	GO:0010831	biological process	9606	1	8	0.0175861	0.0614643	MTOR;	MTOR|IDBG-89258|ENSG00000198793|2475|;
purinergic nucleotide receptor signaling pathway	GO:0035590	biological process	9606	1	8	0.0175861	0.0614643	P2RX1;	P2RX1|IDBG-18186|ENSG00000108405|5023|;
regulation of glycogen biosynthetic process	GO:0005979	biological process	9606	1	8	0.0175861	0.0614643	MTOR;	MTOR|IDBG-89258|ENSG00000198793|2475|;
regulation of odontogenesis of dentin-containing tooth	GO:0042487	biological process	9606	1	8	0.0175861	0.0614643	DICER1;	DICER1|IDBG-18522|ENSG00000100697|23405|;
retina vasculature morphogenesis in camera-type eye	GO:0061299	biological process	9606	1	8	0.0175861	0.0614643	NRP1;	NRP1|IDBG-68532|ENSG00000099250|8829|;
slit diaphragm	GO:0036057	cellular component	9606	1	8	0.0175861	0.0614643	KIRREL2;	KIRREL2|IDBG-45718|ENSG00000126259|84063|;
superoxide-generating NADPH oxidase activity	GO:0016175	molecular function	9606	1	8	0.0175861	0.0614643	NOX4;	NOX4|IDBG-67316|ENSG00000086991|50507|;
spindle pole	GO:0000922	cellular component	9606	2	96	0.0191499	0.0666001	PPP2CB; TUBGCP3;	PPP2CB|IDBG-15988|ENSG00000104695|5516|; TUBGCP3|IDBG-51668|ENSG00000126216|10426|;
cardiac muscle cell development	GO:0055013	biological process	9606	1	9	0.019763	0.0651995	DICER1;	DICER1|IDBG-18522|ENSG00000100697|23405|;
cell morphogenesis involved in differentiation	GO:0000904	biological process	9606	1	9	0.019763	0.0651995	DKK1;	DKK1|IDBG-74684|ENSG00000107984|22943|;
cellular response to nutrient levels	GO:0031669	biological process	9606	1	9	0.019763	0.0651995	MTOR;	MTOR|IDBG-89258|ENSG00000198793|2475|;
eosinophil chemotaxis	GO:0048245	biological process	9606	1	9	0.019763	0.0651995	CCL5;	CCL5|IDBG-776019|ENSG00000271503|6352|;
facial nerve structural organization	GO:0021612	biological process	9606	1	9	0.019763	0.0651995	NRP1;	NRP1|IDBG-68532|ENSG00000099250|8829|;
histone H3-K9 demethylation	GO:0033169	biological process	9606	1	9	0.019763	0.0651995	KDM3A;	KDM3A|IDBG-59796|ENSG00000115548|55818|;
inner ear receptor cell development	GO:0060119	biological process	9606	1	9	0.019763	0.0651995	DICER1;	DICER1|IDBG-18522|ENSG00000100697|23405|;
negative regulation of cell size	GO:0045792	biological process	9606	1	9	0.019763	0.0651995	MTOR;	MTOR|IDBG-89258|ENSG00000198793|2475|;
negative regulation of pathway-restricted SMAD protein phosphorylation	GO:0060394	biological process	9606	1	9	0.019763	0.0651995	DKK1;	DKK1|IDBG-74684|ENSG00000107984|22943|;
neurofilament	GO:0005883	cellular component	9606	1	9	0.019763	0.0651995	NRP1;	NRP1|IDBG-68532|ENSG00000099250|8829|;
purinergic nucleotide receptor activity	GO:0001614	molecular function	9606	1	9	0.019763	0.0651995	P2RX1;	P2RX1|IDBG-18186|ENSG00000108405|5023|;
NADPH oxidase complex	GO:0043020	cellular component	9606	1	10	0.0219352	0.0688279	NOX4;	NOX4|IDBG-67316|ENSG00000086991|50507|;
RISC complex	GO:0016442	cellular component	9606	1	10	0.0219352	0.0688279	DICER1;	DICER1|IDBG-18522|ENSG00000100697|23405|;
epidermis morphogenesis	GO:0048730	biological process	9606	1	10	0.0219352	0.0688279	DICER1;	DICER1|IDBG-18522|ENSG00000100697|23405|;
negative regulation of axon extension involved in axon guidance	GO:0048843	biological process	9606	1	10	0.0219352	0.0688279	NRP1;	NRP1|IDBG-68532|ENSG00000099250|8829|;
negative regulation of microtubule polymerization	GO:0031115	biological process	9606	1	10	0.0219352	0.0688279	STMN2;	STMN2|IDBG-26222|ENSG00000104435|11075|;
neutrophil activation	GO:0042119	biological process	9606	1	10	0.0219352	0.0688279	CCL5;	CCL5|IDBG-776019|ENSG00000271503|6352|;
positive regulation of T cell chemotaxis	GO:0010820	biological process	9606	1	10	0.0219352	0.0688279	CCL5;	CCL5|IDBG-776019|ENSG00000271503|6352|;
positive regulation of lipid biosynthetic process	GO:0046889	biological process	9606	1	10	0.0219352	0.0688279	MTOR;	MTOR|IDBG-89258|ENSG00000198793|2475|;
regulation of microtubule polymerization or depolymerization	GO:0031110	biological process	9606	1	10	0.0219352	0.0688279	STMN2;	STMN2|IDBG-26222|ENSG00000104435|11075|;
reproductive structure development	GO:0048608	biological process	9606	1	10	0.0219352	0.0688279	DICER1;	DICER1|IDBG-18522|ENSG00000100697|23405|;
semaphorin receptor activity	GO:0017154	molecular function	9606	1	10	0.0219352	0.0688279	NRP1;	NRP1|IDBG-68532|ENSG00000099250|8829|;
neurotrophin TRK receptor signaling pathway	GO:0048011	biological process	9606	3	277	0.0232809	0.0727272	ADRBK1; FOXO3; MTOR;	ADRBK1|IDBG-59896|ENSG00000173020|156|; FOXO3|IDBG-95024|ENSG00000118689|2309|; MTOR|IDBG-89258|ENSG00000198793|2475|;
G-protein coupled acetylcholine receptor signaling pathway	GO:0007213	biological process	9606	1	11	0.0241028	0.0736647	ADRBK1;	ADRBK1|IDBG-59896|ENSG00000173020|156|;
positive regulation of DNA biosynthetic process	GO:2000573	biological process	9606	1	11	0.0241028	0.0736647	NOX4;	NOX4|IDBG-67316|ENSG00000086991|50507|;
positive regulation of T cell migration	GO:2000406	biological process	9606	1	11	0.0241028	0.0736647	CCL5;	CCL5|IDBG-776019|ENSG00000271503|6352|;
positive regulation of lamellipodium assembly	GO:0010592	biological process	9606	1	11	0.0241028	0.0736647	MTOR;	MTOR|IDBG-89258|ENSG00000198793|2475|;
positive regulation of monocyte chemotaxis	GO:0090026	biological process	9606	1	11	0.0241028	0.0736647	CCL5;	CCL5|IDBG-776019|ENSG00000271503|6352|;
anatomical structure development	GO:0048856	biological process	9606	1	12	0.0262656	0.0775879	DICER1;	DICER1|IDBG-18522|ENSG00000100697|23405|;
histone mRNA metabolic process	GO:0008334	biological process	9606	1	12	0.0262656	0.0775879	LSM11;	LSM11|IDBG-55713|ENSG00000155858|134353|;
integral component of nuclear inner membrane	GO:0005639	cellular component	9606	1	12	0.0262656	0.0775879	P2RX1;	P2RX1|IDBG-18186|ENSG00000108405|5023|;
miRNA binding	GO:0035198	molecular function	9606	1	12	0.0262656	0.0775879	DICER1;	DICER1|IDBG-18522|ENSG00000100697|23405|;
negative regulation by host of viral transcription	GO:0043922	biological process	9606	1	12	0.0262656	0.0775879	CCL5;	CCL5|IDBG-776019|ENSG00000271503|6352|;
negative regulation of G-protein coupled receptor protein signaling pathway	GO:0045744	biological process	9606	1	12	0.0262656	0.0775879	CCL5;	CCL5|IDBG-776019|ENSG00000271503|6352|;
positive regulation of positive chemotaxis	GO:0050927	biological process	9606	1	12	0.0262656	0.0775879	CDH13;	CDH13|IDBG-43918|ENSG00000140945|1012|;
regulation of myelination	GO:0031641	biological process	9606	1	12	0.0262656	0.0775879	DICER1;	DICER1|IDBG-18522|ENSG00000100697|23405|;
positive regulation of ERK1 and ERK2 cascade	GO:0070374	biological process	9606	2	114	0.0263822	0.0776076	NOX4; NRP1;	NOX4|IDBG-67316|ENSG00000086991|50507|; NRP1|IDBG-68532|ENSG00000099250|8829|;
neuronal cell body	GO:0043025	cellular component	9606	3	292	0.026674	0.0781405	MTOR; NRP1; STMN2;	MTOR|IDBG-89258|ENSG00000198793|2475|; NRP1|IDBG-68532|ENSG00000099250|8829|; STMN2|IDBG-26222|ENSG00000104435|11075|;
TOR signaling	GO:0031929	biological process	9606	1	13	0.0284237	0.0809159	MTOR;	MTOR|IDBG-89258|ENSG00000198793|2475|;
keratinocyte proliferation	GO:0043616	biological process	9606	1	13	0.0284237	0.0809159	CDH13;	CDH13|IDBG-43918|ENSG00000140945|1012|;
low-density lipoprotein particle receptor binding	GO:0050750	molecular function	9606	1	13	0.0284237	0.0809159	DKK1;	DKK1|IDBG-74684|ENSG00000107984|22943|;
positive regulation of interleukin-2 biosynthetic process	GO:0045086	biological process	9606	1	13	0.0284237	0.0809159	IL1A;	IL1A|IDBG-66482|ENSG00000115008|3552|;
positive regulation of translational initiation	GO:0045948	biological process	9606	1	13	0.0284237	0.0809159	CCL5;	CCL5|IDBG-776019|ENSG00000271503|6352|;
regulatory region DNA binding	GO:0000975	molecular function	9606	1	13	0.0284237	0.0809159	IRF2;	IRF2|IDBG-46310|ENSG00000168310|3660|;
transcription export complex	GO:0000346	cellular component	9606	1	13	0.0284237	0.0809159	CHTOP;	CHTOP|IDBG-102750|ENSG00000160679|26097|;
DNA damage response, signal transduction by p53 class mediator	GO:0030330	biological process	9606	1	14	0.0305772	0.0839981	FOXO3;	FOXO3|IDBG-95024|ENSG00000118689|2309|;
eukaryotic 48S preinitiation complex	GO:0033290	cellular component	9606	1	14	0.0305772	0.0839981	EIF3I;	EIF3I|IDBG-95635|ENSG00000084623|8668|;
mRNA stabilization	GO:0048255	biological process	9606	1	14	0.0305772	0.0839981	DICER1;	DICER1|IDBG-18522|ENSG00000100697|23405|;
macrophage chemotaxis	GO:0048246	biological process	9606	1	14	0.0305772	0.0839981	CCL5;	CCL5|IDBG-776019|ENSG00000271503|6352|;
microtubule nucleation	GO:0007020	biological process	9606	1	14	0.0305772	0.0839981	TUBGCP3;	TUBGCP3|IDBG-51668|ENSG00000126216|10426|;
regulation of G1/S transition of mitotic cell cycle	GO:2000045	biological process	9606	1	14	0.0305772	0.0839981	INO80;	INO80|IDBG-6884|ENSG00000128908|54617|;
regulation of smooth muscle contraction	GO:0006940	biological process	9606	1	14	0.0305772	0.0839981	P2RX1;	P2RX1|IDBG-18186|ENSG00000108405|5023|;
response to copper ion	GO:0046688	biological process	9606	1	14	0.0305772	0.0839981	IL1A;	IL1A|IDBG-66482|ENSG00000115008|3552|;
superoxide anion generation	GO:0042554	biological process	9606	1	14	0.0305772	0.0839981	NOX4;	NOX4|IDBG-67316|ENSG00000086991|50507|;
hydrolase activity	GO:0016787	molecular function	9606	3	314	0.0321067	0.087858	DICER1; ENTPD1; PPP2CB;	DICER1|IDBG-18522|ENSG00000100697|23405|; ENTPD1|IDBG-83613|ENSG00000138185|953|; PPP2CB|IDBG-15988|ENSG00000104695|5516|;
inflammatory response	GO:0006954	biological process	9606	3	315	0.0323665	0.0882269	CCL5; IL1A; NOX4;	CCL5|IDBG-776019|ENSG00000271503|6352|; IL1A|IDBG-66482|ENSG00000115008|3552|; NOX4|IDBG-67316|ENSG00000086991|50507|;
Ino80 complex	GO:0031011	cellular component	9606	1	15	0.032726	0.0855725	INO80;	INO80|IDBG-6884|ENSG00000128908|54617|;
SWI/SNF complex	GO:0016514	cellular component	9606	1	15	0.032726	0.0855725	NCR1;	NCR1|IDBG-69753|ENSG00000189430|9437|;
axonal fasciculation	GO:0007413	biological process	9606	1	15	0.032726	0.0855725	NRP1;	NRP1|IDBG-68532|ENSG00000099250|8829|;
cell migration involved in sprouting angiogenesis	GO:0002042	biological process	9606	1	15	0.032726	0.0855725	NRP1;	NRP1|IDBG-68532|ENSG00000099250|8829|;
cellular response to gamma radiation	GO:0071480	biological process	9606	1	15	0.032726	0.0855725	NOX4;	NOX4|IDBG-67316|ENSG00000086991|50507|;
eukaryotic 43S preinitiation complex	GO:0016282	cellular component	9606	1	15	0.032726	0.0855725	EIF3I;	EIF3I|IDBG-95635|ENSG00000084623|8668|;
interleukin-1 receptor binding	GO:0005149	molecular function	9606	1	15	0.032726	0.0855725	IL1A;	IL1A|IDBG-66482|ENSG00000115008|3552|;
low-density lipoprotein particle binding	GO:0030169	molecular function	9606	1	15	0.032726	0.0855725	CDH13;	CDH13|IDBG-43918|ENSG00000140945|1012|;
negative regulation of protein complex assembly	GO:0031333	biological process	9606	1	15	0.032726	0.0855725	DKK1;	DKK1|IDBG-74684|ENSG00000107984|22943|;
phosphatidylinositol 3-kinase complex	GO:0005942	cellular component	9606	1	15	0.032726	0.0855725	MTOR;	MTOR|IDBG-89258|ENSG00000198793|2475|;
ruffle organization	GO:0031529	biological process	9606	1	15	0.032726	0.0855725	MTOR;	MTOR|IDBG-89258|ENSG00000198793|2475|;
2-oxoglutarate metabolic process	GO:0006103	biological process	9606	1	16	0.0348702	0.0879227	IDH3B;	IDH3B|IDBG-42307|ENSG00000101365|3420|;
cellular response to nerve growth factor stimulus	GO:1990090	biological process	9606	1	16	0.0348702	0.0879227	STMN2;	STMN2|IDBG-26222|ENSG00000104435|11075|;
dendritic cell chemotaxis	GO:0002407	biological process	9606	1	16	0.0348702	0.0879227	CCL5;	CCL5|IDBG-776019|ENSG00000271503|6352|;
endoderm formation	GO:0001706	biological process	9606	1	16	0.0348702	0.0879227	DKK1;	DKK1|IDBG-74684|ENSG00000107984|22943|;
eukaryotic translation initiation factor 3 complex	GO:0005852	cellular component	9606	1	16	0.0348702	0.0879227	EIF3I;	EIF3I|IDBG-95635|ENSG00000084623|8668|;
monocyte chemotaxis	GO:0002548	biological process	9606	1	16	0.0348702	0.0879227	CCL5;	CCL5|IDBG-776019|ENSG00000271503|6352|;
natural killer cell activation	GO:0030101	biological process	9606	1	16	0.0348702	0.0879227	NCR1;	NCR1|IDBG-69753|ENSG00000189430|9437|;
negative regulation of axon extension	GO:0030517	biological process	9606	1	16	0.0348702	0.0879227	NRP1;	NRP1|IDBG-68532|ENSG00000099250|8829|;
response to ATP	GO:0033198	biological process	9606	1	16	0.0348702	0.0879227	P2RX1;	P2RX1|IDBG-18186|ENSG00000108405|5023|;
retinoid X receptor binding	GO:0046965	molecular function	9606	1	16	0.0348702	0.0879227	NCOA6;	NCOA6|IDBG-68724|ENSG00000198646|23054|;
actin binding	GO:0003779	molecular function	9606	3	329	0.0361202	0.0907503	FHL3; FLNC; INO80;	FHL3|IDBG-96555|ENSG00000183386|2275|; FLNC|IDBG-40116|ENSG00000128591|2318|; INO80|IDBG-6884|ENSG00000128908|54617|;
cellular protein complex assembly	GO:0043623	biological process	9606	1	17	0.0370097	0.0900995	CCL5;	CCL5|IDBG-776019|ENSG00000271503|6352|;
dioxygenase activity	GO:0051213	molecular function	9606	1	17	0.0370097	0.0900995	KDM3A;	KDM3A|IDBG-59796|ENSG00000115548|55818|;
negative regulation of microtubule depolymerization	GO:0007026	biological process	9606	1	17	0.0370097	0.0900995	STMN2;	STMN2|IDBG-26222|ENSG00000104435|11075|;
negative regulation of peptidyl-serine phosphorylation	GO:0033137	biological process	9606	1	17	0.0370097	0.0900995	DKK1;	DKK1|IDBG-74684|ENSG00000107984|22943|;
oocyte maturation	GO:0001556	biological process	9606	1	17	0.0370097	0.0900995	FOXO3;	FOXO3|IDBG-95024|ENSG00000118689|2309|;
positive regulation of innate immune response	GO:0045089	biological process	9606	1	17	0.0370097	0.0900995	CCL5;	CCL5|IDBG-776019|ENSG00000271503|6352|;
positive regulation of viral genome replication	GO:0045070	biological process	9606	1	17	0.0370097	0.0900995	CCL5;	CCL5|IDBG-776019|ENSG00000271503|6352|;
sympathetic nervous system development	GO:0048485	biological process	9606	1	17	0.0370097	0.0900995	NRP1;	NRP1|IDBG-68532|ENSG00000099250|8829|;
vasoconstriction	GO:0042310	biological process	9606	1	17	0.0370097	0.0900995	P2RX1;	P2RX1|IDBG-18186|ENSG00000108405|5023|;
positive regulation of cell migration	GO:0030335	biological process	9606	2	138	0.0374553	0.090871	CCL5; CDH13;	CCL5|IDBG-776019|ENSG00000271503|6352|; CDH13|IDBG-43918|ENSG00000140945|1012|;
extracellular space	GO:0005615	cellular component	9606	6	1144	0.038897	0.0940454	APOA1BP; CCL5; CDH13; DKK1; IL1A; NRP1;	APOA1BP|IDBG-103546|ENSG00000163382|128240|; CCL5|IDBG-776019|ENSG00000271503|6352|; CDH13|IDBG-43918|ENSG00000140945|1012|; DKK1|IDBG-74684|ENSG00000107984|22943|; IL1A|IDBG-66482|ENSG00000115008|3552|; NRP1|IDBG-68532|ENSG00000099250|8829|;
GABA-A receptor activity	GO:0004890	molecular function	9606	1	18	0.0391446	0.0918143	GABRA3;	GABRA3|IDBG-89084|ENSG00000011677|2556|;
Rac protein signal transduction	GO:0016601	biological process	9606	1	18	0.0391446	0.0918143	CDH13;	CDH13|IDBG-43918|ENSG00000140945|1012|;
formation of translation preinitiation complex	GO:0001731	biological process	9606	1	18	0.0391446	0.0918143	EIF3I;	EIF3I|IDBG-95635|ENSG00000084623|8668|;
inclusion body	GO:0016234	cellular component	9606	1	18	0.0391446	0.0918143	GYS1;	GYS1|IDBG-61643|ENSG00000104812|2997|;
negative regulation of autophagy	GO:0010507	biological process	9606	1	18	0.0391446	0.0918143	MTOR;	MTOR|IDBG-89258|ENSG00000198793|2475|;
positive regulation of protein tyrosine kinase activity	GO:0061098	biological process	9606	1	18	0.0391446	0.0918143	CCL5;	CCL5|IDBG-776019|ENSG00000271503|6352|;
regulation of Rac GTPase activity	GO:0032314	biological process	9606	1	18	0.0391446	0.0918143	MTOR;	MTOR|IDBG-89258|ENSG00000198793|2475|;
regulation of Wnt signaling pathway	GO:0030111	biological process	9606	1	18	0.0391446	0.0918143	DKK1;	DKK1|IDBG-74684|ENSG00000107984|22943|;
regulation of endocytosis	GO:0030100	biological process	9606	1	18	0.0391446	0.0918143	CDH13;	CDH13|IDBG-43918|ENSG00000140945|1012|;
basal lamina	GO:0005605	cellular component	9606	1	19	0.0412749	0.0930992	ENTPD1;	ENTPD1|IDBG-83613|ENSG00000138185|953|;
cytokine binding	GO:0019955	molecular function	9606	1	19	0.0412749	0.0930992	NRP1;	NRP1|IDBG-68532|ENSG00000099250|8829|;
gamma-tubulin binding	GO:0043015	molecular function	9606	1	19	0.0412749	0.0930992	TUBGCP3;	TUBGCP3|IDBG-51668|ENSG00000126216|10426|;
hormone-mediated signaling pathway	GO:0009755	biological process	9606	1	19	0.0412749	0.0930992	KDM3A;	KDM3A|IDBG-59796|ENSG00000115548|55818|;
hydrolase activity, acting on acid anhydrides	GO:0016817	molecular function	9606	1	19	0.0412749	0.0930992	INO80;	INO80|IDBG-6884|ENSG00000128908|54617|;
intracellular estrogen receptor signaling pathway	GO:0030520	biological process	9606	1	19	0.0412749	0.0930992	NCOA6;	NCOA6|IDBG-68724|ENSG00000198646|23054|;
positive regulation of JAK-STAT cascade	GO:0046427	biological process	9606	1	19	0.0412749	0.0930992	CCL5;	CCL5|IDBG-776019|ENSG00000271503|6352|;
regulation of neurogenesis	GO:0050767	biological process	9606	1	19	0.0412749	0.0930992	DICER1;	DICER1|IDBG-18522|ENSG00000100697|23405|;
regulation of the force of heart contraction	GO:0002026	biological process	9606	1	19	0.0412749	0.0930992	ADRBK1;	ADRBK1|IDBG-59896|ENSG00000173020|156|;
retinal ganglion cell axon guidance	GO:0031290	biological process	9606	1	19	0.0412749	0.0930992	NRP1;	NRP1|IDBG-68532|ENSG00000099250|8829|;
semaphorin-plexin signaling pathway	GO:0071526	biological process	9606	1	19	0.0412749	0.0930992	NRP1;	NRP1|IDBG-68532|ENSG00000099250|8829|;
superoxide metabolic process	GO:0006801	biological process	9606	1	19	0.0412749	0.0930992	NOX4;	NOX4|IDBG-67316|ENSG00000086991|50507|;
translational initiation	GO:0006413	biological process	9606	2	146	0.0414803	0.0932646	EIF3I; RPL8;	EIF3I|IDBG-95635|ENSG00000084623|8668|; RPL8|IDBG-41561|ENSG00000161016|6132|;
phosphatidylinositol-mediated signaling	GO:0048015	biological process	9606	2	147	0.0419945	0.094121	FOXO3; MTOR;	FOXO3|IDBG-95024|ENSG00000118689|2309|; MTOR|IDBG-89258|ENSG00000198793|2475|;
ankyrin binding	GO:0030506	molecular function	9606	1	20	0.0434005	0.0954542	FLNC;	FLNC|IDBG-40116|ENSG00000128591|2318|;
cellular response to vascular endothelial growth factor stimulus	GO:0035924	biological process	9606	1	20	0.0434005	0.0954542	NRP1;	NRP1|IDBG-68532|ENSG00000099250|8829|;
labyrinthine layer blood vessel development	GO:0060716	biological process	9606	1	20	0.0434005	0.0954542	NCOA6;	NCOA6|IDBG-68724|ENSG00000198646|23054|;
mitotic sister chromatid segregation	GO:0000070	biological process	9606	1	20	0.0434005	0.0954542	INO80;	INO80|IDBG-6884|ENSG00000128908|54617|;
positive regulation of cell-matrix adhesion	GO:0001954	biological process	9606	1	20	0.0434005	0.0954542	CDH13;	CDH13|IDBG-43918|ENSG00000140945|1012|;
protein phosphatase type 2A complex	GO:0000159	cellular component	9606	1	20	0.0434005	0.0954542	PPP2CB;	PPP2CB|IDBG-15988|ENSG00000104695|5516|;
bone resorption	GO:0045453	biological process	9606	1	21	0.0455216	0.0982821	NOX4;	NOX4|IDBG-67316|ENSG00000086991|50507|;
cellular response to fibroblast growth factor stimulus	GO:0044344	biological process	9606	1	21	0.0455216	0.0982821	CCL5;	CCL5|IDBG-776019|ENSG00000271503|6352|;
ceramide biosynthetic process	GO:0046513	biological process	9606	1	21	0.0455216	0.0982821	P2RX1;	P2RX1|IDBG-18186|ENSG00000108405|5023|;
chemoattractant activity	GO:0042056	molecular function	9606	1	21	0.0455216	0.0982821	CCL5;	CCL5|IDBG-776019|ENSG00000271503|6352|;
costamere	GO:0043034	cellular component	9606	1	21	0.0455216	0.0982821	FLNC;	FLNC|IDBG-40116|ENSG00000128591|2318|;
vascular endothelial growth factor receptor signaling pathway	GO:0048010	biological process	9606	1	21	0.0455216	0.0982821	NRP1;	NRP1|IDBG-68532|ENSG00000099250|8829|;
negative regulation of transcription from RNA polymerase II promoter	GO:0000122	biological process	9606	4	619	0.0473664	0.101953	DICER1; DKK1; FOXO3; IRF2;	DICER1|IDBG-18522|ENSG00000100697|23405|; DKK1|IDBG-74684|ENSG00000107984|22943|; FOXO3|IDBG-95024|ENSG00000118689|2309|; IRF2|IDBG-46310|ENSG00000168310|3660|;
NAD+ ADP-ribosyltransferase activity	GO:0003950	molecular function	9606	1	22	0.0476381	0.100097	PARP8;	PARP8|IDBG-20083|ENSG00000151883|79668|;
RNA phosphodiester bond hydrolysis	GO:0090501	biological process	9606	1	22	0.0476381	0.100097	DICER1;	DICER1|IDBG-18522|ENSG00000100697|23405|;
artery morphogenesis	GO:0048844	biological process	9606	1	22	0.0476381	0.100097	NRP1;	NRP1|IDBG-68532|ENSG00000099250|8829|;
histone methyltransferase complex	GO:0035097	cellular component	9606	1	22	0.0476381	0.100097	NCOA6;	NCOA6|IDBG-68724|ENSG00000198646|23054|;
positive regulation of calcium-mediated signaling	GO:0050850	biological process	9606	1	22	0.0476381	0.100097	CDH13;	CDH13|IDBG-43918|ENSG00000140945|1012|;
positive regulation of erythrocyte differentiation	GO:0045648	biological process	9606	1	22	0.0476381	0.100097	FOXO3;	FOXO3|IDBG-95024|ENSG00000118689|2309|;
positive regulation vascular endothelial growth factor production	GO:0010575	biological process	9606	1	22	0.0476381	0.100097	IL1A;	IL1A|IDBG-66482|ENSG00000115008|3552|;
spinal cord motor neuron differentiation	GO:0021522	biological process	9606	1	22	0.0476381	0.100097	DICER1;	DICER1|IDBG-18522|ENSG00000100697|23405|;
cell proliferation	GO:0008283	biological process	9606	3	370	0.0483488	0.101289	DICER1; IL1A; IRF2;	DICER1|IDBG-18522|ENSG00000100697|23405|; IL1A|IDBG-66482|ENSG00000115008|3552|; IRF2|IDBG-46310|ENSG00000168310|3660|;
endothelial cell migration	GO:0043542	biological process	9606	1	23	0.04975	0.103916	CDH13;	CDH13|IDBG-43918|ENSG00000140945|1012|;
regulation of gene expression	GO:0010468	biological process	9606	2	164	0.0510963	0.106413	DICER1; PPP2CB;	DICER1|IDBG-18522|ENSG00000100697|23405|; PPP2CB|IDBG-15988|ENSG00000104695|5516|;
alpha-tubulin binding	GO:0043014	molecular function	9606	1	24	0.0518573	0.105813	INO80;	INO80|IDBG-6884|ENSG00000128908|54617|;
apoptotic mitochondrial changes	GO:0008637	biological process	9606	1	24	0.0518573	0.105813	PPP2CB;	PPP2CB|IDBG-15988|ENSG00000104695|5516|;
gamma-aminobutyric acid signaling pathway	GO:0007214	biological process	9606	1	24	0.0518573	0.105813	GABRA3;	GABRA3|IDBG-89084|ENSG00000011677|2556|;
motor neuron axon guidance	GO:0008045	biological process	9606	1	24	0.0518573	0.105813	NRP1;	NRP1|IDBG-68532|ENSG00000099250|8829|;
negative regulation of Ras protein signal transduction	GO:0046580	biological process	9606	1	24	0.0518573	0.105813	PPP2CB;	PPP2CB|IDBG-15988|ENSG00000104695|5516|;
positive regulation of ATPase activity	GO:0032781	biological process	9606	1	24	0.0518573	0.105813	CHTOP;	CHTOP|IDBG-102750|ENSG00000160679|26097|;
regulation of vasoconstriction	GO:0019229	biological process	9606	1	24	0.0518573	0.105813	P2RX1;	P2RX1|IDBG-18186|ENSG00000108405|5023|;
DNA helicase activity	GO:0003678	molecular function	9606	1	25	0.05396	0.108845	INO80;	INO80|IDBG-6884|ENSG00000128908|54617|;
cadherin binding	GO:0045296	molecular function	9606	1	25	0.05396	0.108845	CDH13;	CDH13|IDBG-43918|ENSG00000140945|1012|;
regulation of calcium ion transport	GO:0051924	biological process	9606	1	25	0.05396	0.108845	P2RX1;	P2RX1|IDBG-18186|ENSG00000108405|5023|;
regulation of neuron differentiation	GO:0045664	biological process	9606	1	25	0.05396	0.108845	DICER1;	DICER1|IDBG-18522|ENSG00000100697|23405|;
calcium-dependent cell-cell adhesion	GO:0016339	biological process	9606	1	26	0.0560582	0.110243	CDH13;	CDH13|IDBG-43918|ENSG00000140945|1012|;
cardiac muscle cell differentiation	GO:0055007	biological process	9606	1	26	0.0560582	0.110243	NOX4;	NOX4|IDBG-67316|ENSG00000086991|50507|;
cellular response to interferon-gamma	GO:0071346	biological process	9606	1	26	0.0560582	0.110243	CCL5;	CCL5|IDBG-776019|ENSG00000271503|6352|;
cellular response to ionizing radiation	GO:0071479	biological process	9606	1	26	0.0560582	0.110243	INO80;	INO80|IDBG-6884|ENSG00000128908|54617|;
coreceptor activity	GO:0015026	molecular function	9606	1	26	0.0560582	0.110243	NRP1;	NRP1|IDBG-68532|ENSG00000099250|8829|;
glycogen biosynthetic process	GO:0005978	biological process	9606	1	26	0.0560582	0.110243	GYS1;	GYS1|IDBG-61643|ENSG00000104812|2997|;
myeloid cell differentiation	GO:0030099	biological process	9606	1	26	0.0560582	0.110243	NCOA6;	NCOA6|IDBG-68724|ENSG00000198646|23054|;
positive regulation of phosphorylation	GO:0042327	biological process	9606	1	26	0.0560582	0.110243	CCL5;	CCL5|IDBG-776019|ENSG00000271503|6352|;
thyroid hormone receptor binding	GO:0046966	molecular function	9606	1	26	0.0560582	0.110243	NCOA6;	NCOA6|IDBG-68724|ENSG00000198646|23054|;
growth factor binding	GO:0019838	molecular function	9606	1	27	0.0581519	0.1131	NRP1;	NRP1|IDBG-68532|ENSG00000099250|8829|;
platelet-derived growth factor receptor signaling pathway	GO:0048008	biological process	9606	1	27	0.0581519	0.1131	NRP1;	NRP1|IDBG-68532|ENSG00000099250|8829|;
positive regulation of calcium ion transport	GO:0051928	biological process	9606	1	27	0.0581519	0.1131	CCL5;	CCL5|IDBG-776019|ENSG00000271503|6352|;
