# Supplementary material for: PBMCs transcriptome profiles identified breed-specific transcriptome signatures for PRRSV vaccination in German Landrace and Pietrain pigs
Source: PLoS One. 2019 Sep 19;14(9):e0222513. doi: 10.1371/journal.pone.0222513 (PMC6752781; doi:10.1371/journal.pone.0222513)
Supplement: S6 Table — (XLSX) [file pone.0222513.s006.xlsx]

## Sheet: Table S6
Table S6: Pathways enriched by DEGs more abundant in vaccinated PBMCs of DL pigs
Pathway Name	Pathway Id	Source Name	Organism	Pathway uploaded gene count	Genes in InnateDB for this entity	Pathway p-value	Pathway p-value (corrected)	Gene Symbols	Genes (Symbol|IDBG-ID|Ensembl|Entrez|Fold Change|P-Value)
Signal Transduction	17980	REACTOME	9606	39	1965	0.00999732	0.313916	ADAM17; APC; APOE; B4GALT1; BAD; CNGA1; CRHR1; DNAL4; DRD2; DRD3; FLT4; FZD3; GFAP; GHRHR; GLP1R; GPR68; GREM2; LGR6; OR10H3; OR2AE1; OR4C46; OR4K13; OR4N2; OR6J1; OR7C2; OR9K2; PSME3; PTPRU; RDH8; RHOBTB2; SDC3; SDC4; SFRP1; SMO; STAT1; TERT; UCHL5; VIPR2; YWHAB;	ADAM17|IDBG-27788|ENSG00000151694|6868|; APC|IDBG-37007|ENSG00000134982|324|; APOE|IDBG-56807|ENSG00000130203|348|; B4GALT1|IDBG-56701|ENSG00000086062|2683|; BAD|IDBG-53423|ENSG00000002330|572|; CNGA1|IDBG-17103|ENSG00000198515|1259|; CRHR1|IDBG-55036|ENSG00000120088|1394|; DNAL4|IDBG-7793|ENSG00000100246|10126|; DRD2|IDBG-71698|ENSG00000149295|1813|; DRD3|IDBG-50672|ENSG00000151577|1814|; FLT4|I…
Metabolism	19429	REACTOME	9606	29	1535	0.0488998	0.374501	ACSL6; ALDH2; APOE; ATP5J2; B4GALT1; CA12; CERS3; CYP17A1; DBT; DGUOK; DIO2; FBP1; GLP1R; GPAT2; HK3; IP6K1; KCNJ11; LRPPRC; LYPLA1; MED27; MMS19; MTMR7; NDUFS2; NDUFS3; NME2; PSME3; SDC3; SDC4; SQLE;	ACSL6|IDBG-40756|ENSG00000164398|23305,728637|; ALDH2|IDBG-57710|ENSG00000111275|217|; APOE|IDBG-56807|ENSG00000130203|348|; ATP5J2|IDBG-409428|ENSG00000241468|9551|; B4GALT1|IDBG-56701|ENSG00000086062|2683|; CA12|IDBG-15824|ENSG00000074410|771|; CERS3|IDBG-32008|ENSG00000154227|204219|; CYP17A1|IDBG-88186|ENSG00000148795|1586|; DBT|IDBG-100499|ENSG00000137992|1629|; DGUOK|IDBG-56773|ENSG00000114…
Disease	19807	REACTOME	9606	20	1192	0.216789	0.489724	ADAM17; APC; APOE; B4GALT1; BAD; CNGA1; FBP1; GTF2H1; HK3; LGR6; PSME3; RDH8; SDC3; SDC4; SFRP1; STAT1; TERT; UCHL5; XRCC4; YWHAB;	ADAM17|IDBG-27788|ENSG00000151694|6868|; APC|IDBG-37007|ENSG00000134982|324|; APOE|IDBG-56807|ENSG00000130203|348|; B4GALT1|IDBG-56701|ENSG00000086062|2683|; BAD|IDBG-53423|ENSG00000002330|572|; CNGA1|IDBG-17103|ENSG00000198515|1259|; FBP1|IDBG-76936|ENSG00000165140|2203|; GTF2H1|IDBG-34826|ENSG00000110768|2965|; HK3|IDBG-59204|ENSG00000160883|3101|; LGR6|IDBG-105832|ENSG00000133067|59352|; PSME3…
Signaling by GPCR	17449	REACTOME	9606	18	1035	0.189471	0.440695	CRHR1; DRD2; DRD3; FZD3; GHRHR; GLP1R; GPR68; OR10H3; OR2AE1; OR4C46; OR4K13; OR4N2; OR6J1; OR7C2; OR9K2; SMO; VIPR2; YWHAB;	CRHR1|IDBG-55036|ENSG00000120088|1394|; DRD2|IDBG-71698|ENSG00000149295|1813|; DRD3|IDBG-50672|ENSG00000151577|1814|; FZD3|IDBG-15189|ENSG00000104290|7976|; GHRHR|IDBG-11350|ENSG00000106128|2692|; GLP1R|IDBG-86118|ENSG00000112164|2740|; GPR68|IDBG-16259|ENSG00000119714|8111|; OR10H3|IDBG-34961|ENSG00000171936|26532|; OR2AE1|IDBG-407980|ENSG00000244623|81392|; OR4C46|IDBG-44861|ENSG00000185926|119…
GPCR downstream signaling	18003	REACTOME	9606	15	923	0.301956	0.462509	CRHR1; DRD2; DRD3; GHRHR; GLP1R; GPR68; OR10H3; OR2AE1; OR4C46; OR4K13; OR4N2; OR6J1; OR7C2; OR9K2; VIPR2;	CRHR1|IDBG-55036|ENSG00000120088|1394|; DRD2|IDBG-71698|ENSG00000149295|1813|; DRD3|IDBG-50672|ENSG00000151577|1814|; GHRHR|IDBG-11350|ENSG00000106128|2692|; GLP1R|IDBG-86118|ENSG00000112164|2740|; GPR68|IDBG-16259|ENSG00000119714|8111|; OR10H3|IDBG-34961|ENSG00000171936|26532|; OR2AE1|IDBG-407980|ENSG00000244623|81392|; OR4C46|IDBG-44861|ENSG00000185926|119749|; OR4K13|IDBG-2071|ENSG00000176253|…
Immune System	18444	REACTOME	9606	13	1127	0.803144	0.840624	ADAM17; BAD; HLA-C; HLA-DMB; IFNA6; LY96; MX1; MYO5A; PSME3; STAT1; TNIP2; TREM2; YWHAB;	ADAM17|IDBG-27788|ENSG00000151694|6868|; BAD|IDBG-53423|ENSG00000002330|572|; HLA-C|IDBG-77290|ENSG00000204525|3107|; HLA-DMB|IDBG-403749|ENSG00000242574|3109|; IFNA6|IDBG-54082|ENSG00000120235|3443|; LY96|IDBG-25842|ENSG00000154589|23643|; MX1|IDBG-3941|ENSG00000157601|4599|; MYO5A|IDBG-12551|ENSG00000197535|4644|; PSME3|IDBG-51809|ENSG00000131467|10197|; STAT1|IDBG-77617|ENSG00000115415|6772|; …
Gene Expression	19770	REACTOME	9606	12	1118	0.866883	0.88377	GTF2H1; HNRNPA3; MED27; POU2F1; PSME3; YWHAB; ZFP112; ZNF302; ZNF37A; ZNF496; ZNF655; ZNF710;	GTF2H1|IDBG-34826|ENSG00000110768|2965|; HNRNPA3|IDBG-75837|ENSG00000170144|220988|; MED27|IDBG-90181|ENSG00000160563|9442|; POU2F1|IDBG-104534|ENSG00000143190|5451|; PSME3|IDBG-51809|ENSG00000131467|10197|; YWHAB|IDBG-76944|ENSG00000166913|7529|; ZFP112|IDBG-56283|ENSG00000062370|7771|; ZNF302|IDBG-43078|ENSG00000089335|55900|; ZNF37A|IDBG-70549|ENSG00000075407|7587|; ZNF496|IDBG-107907|ENSG0000…
Transmembrane transport of small molecules	16726	REACTOME	9606	10	606	0.335201	0.447885	ABCA7; AQP7; ATP4A; CLCA4; HK3; LCN12; LRPPRC; SLC15A2; SLC9A4; SLC9B2;	ABCA7|IDBG-13665|ENSG00000064687|10347|; AQP7|IDBG-57837|ENSG00000165269|100509620,101930168,102724507,364|; ATP4A|IDBG-44541|ENSG00000105675|495|; CLCA4|IDBG-100084|ENSG00000016602|22802|; HK3|IDBG-59204|ENSG00000160883|3101|; LCN12|IDBG-92891|ENSG00000184925|286256|; LRPPRC|IDBG-49387|ENSG00000138095|10128|; SLC15A2|IDBG-52251|ENSG00000163406|6565|; SLC9A4|IDBG-64283|ENSG00000180251|389015|; SL…
Olfactory Signaling Pathway	13226	REACTOME	9606	8	387	0.171152	0.433402	OR10H3; OR2AE1; OR4C46; OR4K13; OR4N2; OR6J1; OR7C2; OR9K2;	OR10H3|IDBG-34961|ENSG00000171936|26532|; OR2AE1|IDBG-407980|ENSG00000244623|81392|; OR4C46|IDBG-44861|ENSG00000185926|119749|; OR4K13|IDBG-2071|ENSG00000176253|390433|; OR4N2|IDBG-2023|ENSG00000176294|390429|; OR6J1|IDBG-547269|ENSG00000255804||; OR7C2|IDBG-34030|ENSG00000127529|26658|; OR9K2|IDBG-38411|ENSG00000170605|441639|;
Olfactory transduction	447	KEGG	9606	8	429	0.247499	0.429363	CLCA4; OR10H3; OR2AE1; OR4C46; OR4K13; OR4N2; OR7C2; OR9K2;	CLCA4|IDBG-100084|ENSG00000016602|22802|; OR10H3|IDBG-34961|ENSG00000171936|26532|; OR2AE1|IDBG-407980|ENSG00000244623|81392|; OR4C46|IDBG-44861|ENSG00000185926|119749|; OR4K13|IDBG-2071|ENSG00000176253|390433|; OR4N2|IDBG-2023|ENSG00000176294|390429|; OR7C2|IDBG-34030|ENSG00000127529|26658|; OR9K2|IDBG-38411|ENSG00000170605|441639|;
GPCR ligand binding	19266	REACTOME	9606	8	433	0.255318	0.431021	CRHR1; DRD2; DRD3; FZD3; GHRHR; GLP1R; GPR68; SMO;	CRHR1|IDBG-55036|ENSG00000120088|1394|; DRD2|IDBG-71698|ENSG00000149295|1813|; DRD3|IDBG-50672|ENSG00000151577|1814|; FZD3|IDBG-15189|ENSG00000104290|7976|; GHRHR|IDBG-11350|ENSG00000106128|2692|; GLP1R|IDBG-86118|ENSG00000112164|2740|; GPR68|IDBG-16259|ENSG00000119714|8111|; SMO|IDBG-40669|ENSG00000128602|6608|;
EGFR1	15908	NETPATH	9606	8	472	0.335023	0.449561	ADAM17; BAD; ENSA; HIP1; SDC3; SDC4; STAT1; YWHAB;	ADAM17|IDBG-27788|ENSG00000151694|6868|; BAD|IDBG-53423|ENSG00000002330|572|; ENSA|IDBG-102150|ENSG00000143420|2029|; HIP1|IDBG-22641|ENSG00000127946|3092|; SDC3|IDBG-95385|ENSG00000162512|9672|; SDC4|IDBG-77503|ENSG00000124145|6385|; STAT1|IDBG-77617|ENSG00000115415|6772|; YWHAB|IDBG-76944|ENSG00000166913|7529|;
Metabolism of lipids and lipoproteins	16920	REACTOME	9606	8	554	0.509418	0.594637	ACSL6; APOE; CERS3; CYP17A1; GPAT2; MED27; MTMR7; SQLE;	ACSL6|IDBG-40756|ENSG00000164398|23305,728637|; APOE|IDBG-56807|ENSG00000130203|348|; CERS3|IDBG-32008|ENSG00000154227|204219|; CYP17A1|IDBG-88186|ENSG00000148795|1586|; GPAT2|IDBG-61426|ENSG00000186281|150763|; MED27|IDBG-90181|ENSG00000160563|9442|; MTMR7|IDBG-8670|ENSG00000003987|9108|; SQLE|IDBG-35249|ENSG00000104549|6713|;
Extracellular matrix organization	17095	REACTOME	9606	7	266	0.077669	0.369516	ADAM17; BMP1; SDC3; SDC4; TGFB2; TLL1; TLL2;	ADAM17|IDBG-27788|ENSG00000151694|6868|; BMP1|IDBG-10398|ENSG00000168487|649|; SDC3|IDBG-95385|ENSG00000162512|9672|; SDC4|IDBG-77503|ENSG00000124145|6385|; TGFB2|IDBG-106710|ENSG00000092969|7042|; TLL1|IDBG-43675|ENSG00000038295|7092|; TLL2|IDBG-83775|ENSG00000095587|7093|;
Cytokine Signaling in Immune system	17418	REACTOME	9606	7	267	0.0788784	0.364233	ADAM17; HLA-C; IFNA6; MX1; STAT1; TNIP2; YWHAB;	ADAM17|IDBG-27788|ENSG00000151694|6868|; HLA-C|IDBG-77290|ENSG00000204525|3107|; IFNA6|IDBG-54082|ENSG00000120235|3443|; MX1|IDBG-3941|ENSG00000157601|4599|; STAT1|IDBG-77617|ENSG00000115415|6772|; TNIP2|IDBG-7609|ENSG00000168884|79155|; YWHAB|IDBG-76944|ENSG00000166913|7529|;
GPCR signaling	16218	INOH	9606	7	293	0.11415	0.369515	DRD2; DRD3; FZD3; IFNA6; MSTN; SMO; TGFB2;	DRD2|IDBG-71698|ENSG00000149295|1813|; DRD3|IDBG-50672|ENSG00000151577|1814|; FZD3|IDBG-15189|ENSG00000104290|7976|; IFNA6|IDBG-54082|ENSG00000120235|3443|; MSTN|IDBG-77438|ENSG00000138379|2660|; SMO|IDBG-40669|ENSG00000128602|6608|; TGFB2|IDBG-106710|ENSG00000092969|7042|;
Pathways in cancer	4397	KEGG	9606	7	329	0.174435	0.431279	APC; BAD; FLT3LG; FZD3; SMO; STAT1; TGFB2;	APC|IDBG-37007|ENSG00000134982|324|; BAD|IDBG-53423|ENSG00000002330|572|; FLT3LG|IDBG-62803|ENSG00000090554|2323|; FZD3|IDBG-15189|ENSG00000104290|7976|; SMO|IDBG-40669|ENSG00000128602|6608|; STAT1|IDBG-77617|ENSG00000115415|6772|; TGFB2|IDBG-106710|ENSG00000092969|7042|;
Generic Transcription Pathway	13742	REACTOME	9606	7	458	0.455187	0.551849	MED27; ZFP112; ZNF302; ZNF37A; ZNF496; ZNF655; ZNF710;	MED27|IDBG-90181|ENSG00000160563|9442|; ZFP112|IDBG-56283|ENSG00000062370|7771|; ZNF302|IDBG-43078|ENSG00000089335|55900|; ZNF37A|IDBG-70549|ENSG00000075407|7587|; ZNF496|IDBG-107907|ENSG00000162714|84838|; ZNF655|IDBG-29416|ENSG00000197343|79027|; ZNF710|IDBG-29784|ENSG00000140548|374655|;
Cell Cycle	18205	REACTOME	9606	7	523	0.597123	0.664881	CDC45; ENSA; FKBP6; MSH4; PSME3; RPA2; TERT;	CDC45|IDBG-1383|ENSG00000093009|8318|; ENSA|IDBG-102150|ENSG00000143420|2029|; FKBP6|IDBG-19838|ENSG00000077800|8468|; MSH4|IDBG-99780|ENSG00000057468|4438|; PSME3|IDBG-51809|ENSG00000131467|10197|; RPA2|IDBG-95078|ENSG00000117748|6118|; TERT|IDBG-10998|ENSG00000164362|7015|;
Metabolism of proteins	18366	REACTOME	9606	7	678	0.841535	0.863536	ACE; B4GALT1; DOHH; ERO1LB; ISL1; MYO5A; PIGO;	ACE|IDBG-63266|ENSG00000159640|1636|; B4GALT1|IDBG-56701|ENSG00000086062|2683|; DOHH|IDBG-17222|ENSG00000129932|83475|; ERO1LB|IDBG-107589|ENSG00000086619|56605|; ISL1|IDBG-20177|ENSG00000016082|3670|; MYO5A|IDBG-12551|ENSG00000197535|4644|; PIGO|IDBG-61777|ENSG00000165282|84720|;
Wnt signaling pathway	16165	INOH	9606	6	91	0.00164375	0.129034	APC; FZD3; SDC3; SDC4; SFRP1; YWHAB;	APC|IDBG-37007|ENSG00000134982|324|; FZD3|IDBG-15189|ENSG00000104290|7976|; SDC3|IDBG-95385|ENSG00000162512|9672|; SDC4|IDBG-77503|ENSG00000124145|6385|; SFRP1|IDBG-18868|ENSG00000104332|6422|; YWHAB|IDBG-76944|ENSG00000166913|7529|;
Neuroactive ligand-receptor interaction	416	KEGG	9606	6	275	0.184562	0.43248	CRHR1; DRD2; DRD3; GHRHR; GLP1R; VIPR2;	CRHR1|IDBG-55036|ENSG00000120088|1394|; DRD2|IDBG-71698|ENSG00000149295|1813|; DRD3|IDBG-50672|ENSG00000151577|1814|; GHRHR|IDBG-11350|ENSG00000106128|2692|; GLP1R|IDBG-86118|ENSG00000112164|2740|; VIPR2|IDBG-51262|ENSG00000106018|7434|;
Signaling by Wnt	17272	REACTOME	9606	6	294	0.225896	0.476049	APC; FZD3; LGR6; PSME3; SFRP1; TERT;	APC|IDBG-37007|ENSG00000134982|324|; FZD3|IDBG-15189|ENSG00000104290|7976|; LGR6|IDBG-105832|ENSG00000133067|59352|; PSME3|IDBG-51809|ENSG00000131467|10197|; SFRP1|IDBG-18868|ENSG00000104332|6422|; TERT|IDBG-10998|ENSG00000164362|7015|;
Innate Immune System	17476	REACTOME	9606	6	563	0.80327	0.837963	BAD; IFNA6; LY96; MYO5A; TREM2; YWHAB;	BAD|IDBG-53423|ENSG00000002330|572|; IFNA6|IDBG-54082|ENSG00000120235|3443|; LY96|IDBG-25842|ENSG00000154589|23643|; MYO5A|IDBG-12551|ENSG00000197535|4644|; TREM2|IDBG-86566|ENSG00000095970|54209|; YWHAB|IDBG-76944|ENSG00000166913|7529|;
Class B/2 (Secretin family receptors)	13253	REACTOME	9606	5	87	0.00719275	0.322646	CRHR1; FZD3; GHRHR; GLP1R; SMO;	CRHR1|IDBG-55036|ENSG00000120088|1394|; FZD3|IDBG-15189|ENSG00000104290|7976|; GHRHR|IDBG-11350|ENSG00000106128|2692|; GLP1R|IDBG-86118|ENSG00000112164|2740|; SMO|IDBG-40669|ENSG00000128602|6608|;
Diseases associated with visual transduction	18427	REACTOME	9606	5	93	0.0094723	0.330478	APOE; CNGA1; RDH8; SDC3; SDC4;	APOE|IDBG-56807|ENSG00000130203|348|; CNGA1|IDBG-17103|ENSG00000198515|1259|; RDH8|IDBG-26287|ENSG00000080511|50700|; SDC3|IDBG-95385|ENSG00000162512|9672|; SDC4|IDBG-77503|ENSG00000124145|6385|;
Visual phototransduction	18887	REACTOME	9606	5	93	0.0094723	0.330478	APOE; CNGA1; RDH8; SDC3; SDC4;	APOE|IDBG-56807|ENSG00000130203|348|; CNGA1|IDBG-17103|ENSG00000198515|1259|; RDH8|IDBG-26287|ENSG00000080511|50700|; SDC3|IDBG-95385|ENSG00000162512|9672|; SDC4|IDBG-77503|ENSG00000124145|6385|;
Toxoplasmosis	10385	KEGG	9606	5	119	0.025064	0.414215	BAD; HLA-DMB; LY96; STAT1; TGFB2;	BAD|IDBG-53423|ENSG00000002330|572|; HLA-DMB|IDBG-403749|ENSG00000242574|3109|; LY96|IDBG-25842|ENSG00000154589|23643|; STAT1|IDBG-77617|ENSG00000115415|6772|; TGFB2|IDBG-106710|ENSG00000092969|7042|;
Apoptosis	17979	REACTOME	9606	5	155	0.0650008	0.358074	ADAM17; APC; BAD; PSME3; YWHAB;	ADAM17|IDBG-27788|ENSG00000151694|6868|; APC|IDBG-37007|ENSG00000134982|324|; BAD|IDBG-53423|ENSG00000002330|572|; PSME3|IDBG-51809|ENSG00000131467|10197|; YWHAB|IDBG-76944|ENSG00000166913|7529|;
Alzheimer's disease	521	KEGG	9606	5	172	0.0918079	0.379311	ADAM17; APOE; BAD; NDUFS2; NDUFS3;	ADAM17|IDBG-27788|ENSG00000151694|6868|; APOE|IDBG-56807|ENSG00000130203|348|; BAD|IDBG-53423|ENSG00000002330|572|; NDUFS2|IDBG-104226|ENSG00000158864|4720|; NDUFS3|IDBG-239864|ENSG00000213619|4722|;
EPO signaling pathway	16151	INOH	9606	5	181	0.107993	0.372636	BAD; FLT4; GRK7; PLK3; STAT1;	BAD|IDBG-53423|ENSG00000002330|572|; FLT4|IDBG-62355|ENSG00000037280|2324|; GRK7|IDBG-59228|ENSG00000114124|131890|; PLK3|IDBG-97804|ENSG00000173846|102725475,1263|; STAT1|IDBG-77617|ENSG00000115415|6772|;
RNF mutants show enhanced WNT signaling and proliferation	19131	REACTOME	9606	5	197	0.139935	0.392317	APC; LGR6; PSME3; SFRP1; TERT;	APC|IDBG-37007|ENSG00000134982|324|; LGR6|IDBG-105832|ENSG00000133067|59352|; PSME3|IDBG-51809|ENSG00000131467|10197|; SFRP1|IDBG-18868|ENSG00000104332|6422|; TERT|IDBG-10998|ENSG00000164362|7015|;
TCF dependent signaling in response to WNT	18732	REACTOME	9606	5	197	0.139935	0.392317	APC; LGR6; PSME3; SFRP1; TERT;	APC|IDBG-37007|ENSG00000134982|324|; LGR6|IDBG-105832|ENSG00000133067|59352|; PSME3|IDBG-51809|ENSG00000131467|10197|; SFRP1|IDBG-18868|ENSG00000104332|6422|; TERT|IDBG-10998|ENSG00000164362|7015|;
XAV939 inhibits tankyrase, stabilizing AXIN	19487	REACTOME	9606	5	197	0.139935	0.392317	APC; LGR6; PSME3; SFRP1; TERT;	APC|IDBG-37007|ENSG00000134982|324|; LGR6|IDBG-105832|ENSG00000133067|59352|; PSME3|IDBG-51809|ENSG00000131467|10197|; SFRP1|IDBG-18868|ENSG00000104332|6422|; TERT|IDBG-10998|ENSG00000164362|7015|;
misspliced LRP5 mutants have enhanced beta-catenin-dependent signaling	16943	REACTOME	9606	5	197	0.139935	0.392317	APC; LGR6; PSME3; SFRP1; TERT;	APC|IDBG-37007|ENSG00000134982|324|; LGR6|IDBG-105832|ENSG00000133067|59352|; PSME3|IDBG-51809|ENSG00000131467|10197|; SFRP1|IDBG-18868|ENSG00000104332|6422|; TERT|IDBG-10998|ENSG00000164362|7015|;
Huntington's disease	4392	KEGG	9606	5	198	0.142058	0.391281	DNAL4; HIP1; NDUFS2; NDUFS3; SOD2;	DNAL4|IDBG-7793|ENSG00000100246|10126|; HIP1|IDBG-22641|ENSG00000127946|3092|; NDUFS2|IDBG-104226|ENSG00000158864|4720|; NDUFS3|IDBG-239864|ENSG00000213619|4722|; SOD2|IDBG-98553|ENSG00000112096|100129518,6648|;
Signaling by WNT in cancer	17000	REACTOME	9606	5	219	0.189689	0.437959	APC; LGR6; PSME3; SFRP1; TERT;	APC|IDBG-37007|ENSG00000134982|324|; LGR6|IDBG-105832|ENSG00000133067|59352|; PSME3|IDBG-51809|ENSG00000131467|10197|; SFRP1|IDBG-18868|ENSG00000104332|6422|; TERT|IDBG-10998|ENSG00000164362|7015|;
Cellular responses to stress	16723	REACTOME	9606	5	240	0.242202	0.427255	HSF1; RPA2; RPS19BP1; SOD2; TXNRD2;	HSF1|IDBG-40498|ENSG00000185122|3297|; RPA2|IDBG-95078|ENSG00000117748|6118|; RPS19BP1|IDBG-8444|ENSG00000187051|91582|; SOD2|IDBG-98553|ENSG00000112096|100129518,6648|; TXNRD2|IDBG-1472|ENSG00000184470|10587|;
Glycogen storage diseases	19851	REACTOME	9606	5	253	0.27651	0.440732	B4GALT1; FBP1; HK3; SDC3; SDC4;	B4GALT1|IDBG-56701|ENSG00000086062|2683|; FBP1|IDBG-76936|ENSG00000165140|2203|; HK3|IDBG-59204|ENSG00000160883|3101|; SDC3|IDBG-95385|ENSG00000162512|9672|; SDC4|IDBG-77503|ENSG00000124145|6385|;
Metabolism of carbohydrates	17445	REACTOME	9606	5	253	0.27651	0.440732	B4GALT1; FBP1; HK3; SDC3; SDC4;	B4GALT1|IDBG-56701|ENSG00000086062|2683|; FBP1|IDBG-76936|ENSG00000165140|2203|; HK3|IDBG-59204|ENSG00000160883|3101|; SDC3|IDBG-95385|ENSG00000162512|9672|; SDC4|IDBG-77503|ENSG00000124145|6385|;
Myoclonic epilepsy of Lafora	17077	REACTOME	9606	5	253	0.27651	0.440732	B4GALT1; FBP1; HK3; SDC3; SDC4;	B4GALT1|IDBG-56701|ENSG00000086062|2683|; FBP1|IDBG-76936|ENSG00000165140|2203|; HK3|IDBG-59204|ENSG00000160883|3101|; SDC3|IDBG-95385|ENSG00000162512|9672|; SDC4|IDBG-77503|ENSG00000124145|6385|;
JAK STAT pathway and regulation	16125	INOH	9606	5	273	0.331012	0.455868	FLT4; GRK7; IFNA6; PLK3; STAT1;	FLT4|IDBG-62355|ENSG00000037280|2324|; GRK7|IDBG-59228|ENSG00000114124|131890|; IFNA6|IDBG-54082|ENSG00000120235|3443|; PLK3|IDBG-97804|ENSG00000173846|102725475,1263|; STAT1|IDBG-77617|ENSG00000115415|6772|;
Developmental Biology	16794	REACTOME	9606	5	502	0.83483	0.862291	CFC1; MED27; NTN1; TREM2; YWHAB;	CFC1|IDBG-69910|ENSG00000136698|55997|; MED27|IDBG-90181|ENSG00000160563|9442|; NTN1|IDBG-29663|ENSG00000065320|9423|; TREM2|IDBG-86566|ENSG00000095970|54209|; YWHAB|IDBG-76944|ENSG00000166913|7529|;
Adaptive Immune System	18371	REACTOME	9606	5	604	0.929146	0.932114	BAD; HLA-C; HLA-DMB; PSME3; YWHAB;	BAD|IDBG-53423|ENSG00000002330|572|; HLA-C|IDBG-77290|ENSG00000204525|3107|; HLA-DMB|IDBG-403749|ENSG00000242574|3109|; PSME3|IDBG-51809|ENSG00000131467|10197|; YWHAB|IDBG-76944|ENSG00000166913|7529|;
Glycolysis / Gluconeogenesis	414	KEGG	9606	4	67	0.0139801	0.365814	ALDH2; ALDH3A1; FBP1; HK3;	ALDH2|IDBG-57710|ENSG00000111275|217|; ALDH3A1|IDBG-35000|ENSG00000108602|218|; FBP1|IDBG-76936|ENSG00000165140|2203|; HK3|IDBG-59204|ENSG00000160883|3101|;
Hypertrophic cardiomyopathy (HCM)	4395	KEGG	9606	4	83	0.0283139	0.42336	ACE; CACNG2; SGCG; TGFB2;	ACE|IDBG-63266|ENSG00000159640|1636|; CACNG2|IDBG-6020|ENSG00000166862|10369|; SGCG|IDBG-14867|ENSG00000102683|6445|; TGFB2|IDBG-106710|ENSG00000092969|7042|;
Peptide hormone metabolism	19437	REACTOME	9606	4	84	0.029419	0.419889	ACE; ERO1LB; ISL1; MYO5A;	ACE|IDBG-63266|ENSG00000159640|1636|; ERO1LB|IDBG-107589|ENSG00000086619|56605|; ISL1|IDBG-20177|ENSG00000016082|3670|; MYO5A|IDBG-12551|ENSG00000197535|4644|;
KitReceptor	15910	NETPATH	9606	4	104	0.05689	0.388336	BAD; PTPRU; SPRED1; STAT1;	BAD|IDBG-53423|ENSG00000002330|572|; PTPRU|IDBG-95340|ENSG00000060656|10076|; SPRED1|IDBG-5867|ENSG00000166068|161742|; STAT1|IDBG-77617|ENSG00000115415|6772|;
Respiratory electron transport, ATP synthesis by chemiosmotic coupling, and heat production by uncoupling proteins.	17200	REACTOME	9606	4	108	0.0636082	0.384096	ATP5J2; LRPPRC; NDUFS2; NDUFS3;	ATP5J2|IDBG-409428|ENSG00000241468|9551|; LRPPRC|IDBG-49387|ENSG00000138095|10128|; NDUFS2|IDBG-104226|ENSG00000158864|4720|; NDUFS3|IDBG-239864|ENSG00000213619|4722|;
DNA Repair	19821	REACTOME	9606	4	112	0.0707256	0.37013	CCNO; GTF2H1; RPA2; XRCC4;	CCNO|IDBG-21018|ENSG00000152669|10309|; GTF2H1|IDBG-34826|ENSG00000110768|2965|; RPA2|IDBG-95078|ENSG00000117748|6118|; XRCC4|IDBG-32219|ENSG00000152422|7518|;
Degradation of the extracellular matrix	17498	REACTOME	9606	4	116	0.0782348	0.366653	ADAM17; BMP1; TLL1; TLL2;	ADAM17|IDBG-27788|ENSG00000151694|6868|; BMP1|IDBG-10398|ENSG00000168487|649|; TLL1|IDBG-43675|ENSG00000038295|7092|; TLL2|IDBG-83775|ENSG00000095587|7093|;
Wnt	15912	NETPATH	9606	4	118	0.0821337	0.363239	APC; FZD3; SFRP1; YWHAB;	APC|IDBG-37007|ENSG00000134982|324|; FZD3|IDBG-15189|ENSG00000104290|7976|; SFRP1|IDBG-18868|ENSG00000104332|6422|; YWHAB|IDBG-76944|ENSG00000166913|7529|;
G alpha (s) signalling events	13224	REACTOME	9606	4	125	0.0965167	0.374151	CRHR1; GHRHR; GLP1R; VIPR2;	CRHR1|IDBG-55036|ENSG00000120088|1394|; GHRHR|IDBG-11350|ENSG00000106128|2692|; GLP1R|IDBG-86118|ENSG00000112164|2740|; VIPR2|IDBG-51262|ENSG00000106018|7434|;
Signaling by SCF-KIT	13325	REACTOME	9606	4	127	0.100831	0.381457	BAD; PTPRU; STAT1; YWHAB;	BAD|IDBG-53423|ENSG00000002330|572|; PTPRU|IDBG-95340|ENSG00000060656|10076|; STAT1|IDBG-77617|ENSG00000115415|6772|; YWHAB|IDBG-76944|ENSG00000166913|7529|;
Cell-Cell communication	17071	REACTOME	9606	4	132	0.111999	0.366331	FLNC; KIRREL2; NTN1; TESK1;	FLNC|IDBG-40116|ENSG00000128591|2318|; KIRREL2|IDBG-45718|ENSG00000126259|84063|; NTN1|IDBG-29663|ENSG00000065320|9423|; TESK1|IDBG-62583|ENSG00000107140|7016|;
Hepatitis C	10404	KEGG	9606	4	136	0.121314	0.377156	BAD; IFNA6; PSME3; STAT1;	BAD|IDBG-53423|ENSG00000002330|572|; IFNA6|IDBG-54082|ENSG00000120235|3443|; PSME3|IDBG-51809|ENSG00000131467|10197|; STAT1|IDBG-77617|ENSG00000115415|6772|;
Oxidative phosphorylation	576	KEGG	9606	4	137	0.123694	0.377087	ATP4A; ATP5J2; NDUFS2; NDUFS3;	ATP4A|IDBG-44541|ENSG00000105675|495|; ATP5J2|IDBG-409428|ENSG00000241468|9551|; NDUFS2|IDBG-104226|ENSG00000158864|4720|; NDUFS3|IDBG-239864|ENSG00000213619|4722|;
Signaling by ERBB4	13265	REACTOME	9606	4	137	0.123694	0.377087	ADAM17; BAD; GFAP; YWHAB;	ADAM17|IDBG-27788|ENSG00000151694|6868|; BAD|IDBG-53423|ENSG00000002330|572|; GFAP|IDBG-54485|ENSG00000131095|2670|; YWHAB|IDBG-76944|ENSG00000166913|7529|;
Wnt signaling pathway	445	KEGG	9606	4	140	0.130952	0.387915	APC; DAAM2; FZD3; SFRP1;	APC|IDBG-37007|ENSG00000134982|324|; DAAM2|IDBG-86252|ENSG00000146122|23500|; FZD3|IDBG-15189|ENSG00000104290|7976|; SFRP1|IDBG-18868|ENSG00000104332|6422|;
Cell adhesion molecules (CAMs)	440	KEGG	9606	4	144	0.140898	0.391523	HLA-C; HLA-DMB; SDC3; SDC4;	HLA-C|IDBG-77290|ENSG00000204525|3107|; HLA-DMB|IDBG-403749|ENSG00000242574|3109|; SDC3|IDBG-95385|ENSG00000162512|9672|; SDC4|IDBG-77503|ENSG00000124145|6385|;
Parkinson's disease	2812	KEGG	9606	4	149	0.153741	0.402289	DRD2; NDUFS2; NDUFS3; SNCAIP;	DRD2|IDBG-71698|ENSG00000149295|1813|; NDUFS2|IDBG-104226|ENSG00000158864|4720|; NDUFS3|IDBG-239864|ENSG00000213619|4722|; SNCAIP|IDBG-38780|ENSG00000064692|9627|;
The citric acid (TCA) cycle and respiratory electron transport	19151	REACTOME	9606	4	149	0.153741	0.402289	ATP5J2; LRPPRC; NDUFS2; NDUFS3;	ATP5J2|IDBG-409428|ENSG00000241468|9551|; LRPPRC|IDBG-49387|ENSG00000138095|10128|; NDUFS2|IDBG-104226|ENSG00000158864|4720|; NDUFS3|IDBG-239864|ENSG00000213619|4722|;
Interferon Signaling	18059	REACTOME	9606	4	158	0.177912	0.436439	HLA-C; IFNA6; MX1; STAT1;	HLA-C|IDBG-77290|ENSG00000204525|3107|; IFNA6|IDBG-54082|ENSG00000120235|3443|; MX1|IDBG-3941|ENSG00000157601|4599|; STAT1|IDBG-77617|ENSG00000115415|6772|;
IL-7 signaling	16106	INOH	9606	4	180	0.241629	0.428652	BAD; FLT4; GRK7; PLK3;	BAD|IDBG-53423|ENSG00000002330|572|; FLT4|IDBG-62355|ENSG00000037280|2324|; GRK7|IDBG-59228|ENSG00000114124|131890|; PLK3|IDBG-97804|ENSG00000173846|102725475,1263|;
VEGF signaling pathway	16190	INOH	9606	4	183	0.250715	0.425537	BAD; FLT4; GRK7; PLK3;	BAD|IDBG-53423|ENSG00000002330|572|; FLT4|IDBG-62355|ENSG00000037280|2324|; GRK7|IDBG-59228|ENSG00000114124|131890|; PLK3|IDBG-97804|ENSG00000173846|102725475,1263|;
Endocytosis	4386	KEGG	9606	4	214	0.347649	0.458664	GRK7; HLA-C; RAB11B; TGFB2;	GRK7|IDBG-59228|ENSG00000114124|131890|; HLA-C|IDBG-77290|ENSG00000204525|3107|; RAB11B|IDBG-24714|ENSG00000185236|9230|; TGFB2|IDBG-106710|ENSG00000092969|7042|;
SLC-mediated transmembrane transport	19714	REACTOME	9606	4	253	0.470019	0.565463	HK3; LCN12; SLC15A2; SLC9A4;	HK3|IDBG-59204|ENSG00000160883|3101|; LCN12|IDBG-92891|ENSG00000184925|286256|; SLC15A2|IDBG-52251|ENSG00000163406|6565|; SLC9A4|IDBG-64283|ENSG00000180251|389015|;
Cytokine-cytokine receptor interaction	515	KEGG	9606	4	258	0.48522	0.57494	FLT3LG; FLT4; IFNA6; TGFB2;	FLT3LG|IDBG-62803|ENSG00000090554|2323|; FLT4|IDBG-62355|ENSG00000037280|2324|; IFNA6|IDBG-54082|ENSG00000120235|3443|; TGFB2|IDBG-106710|ENSG00000092969|7042|;
TNFalpha	15913	NETPATH	9606	4	270	0.520974	0.605873	LRPPRC; STAT1; TNIP2; YWHAB;	LRPPRC|IDBG-49387|ENSG00000138095|10128|; STAT1|IDBG-77617|ENSG00000115415|6772|; TNIP2|IDBG-7609|ENSG00000168884|79155|; YWHAB|IDBG-76944|ENSG00000166913|7529|;
Signalling by NGF	16818	REACTOME	9606	4	271	0.523902	0.607031	ADAM17; BAD; DNAL4; YWHAB;	ADAM17|IDBG-27788|ENSG00000151694|6868|; BAD|IDBG-53423|ENSG00000002330|572|; DNAL4|IDBG-7793|ENSG00000100246|10126|; YWHAB|IDBG-76944|ENSG00000166913|7529|;
Cell Cycle, Mitotic	19119	REACTOME	9606	4	454	0.882668	0.891183	CDC45; ENSA; PSME3; RPA2;	CDC45|IDBG-1383|ENSG00000093009|8318|; ENSA|IDBG-102150|ENSG00000143420|2029|; PSME3|IDBG-51809|ENSG00000131467|10197|; RPA2|IDBG-95078|ENSG00000117748|6118|;
Crosslinking of collagen fibrils	13385	REACTOME	9606	3	11	0.000400596	0.125787	BMP1; TLL1; TLL2;	BMP1|IDBG-10398|ENSG00000168487|649|; TLL1|IDBG-43675|ENSG00000038295|7092|; TLL2|IDBG-83775|ENSG00000095587|7093|;
Anchoring fibril formation	13384	REACTOME	9606	3	15	0.00106052	0.166501	BMP1; TLL1; TLL2;	BMP1|IDBG-10398|ENSG00000168487|649|; TLL1|IDBG-43675|ENSG00000038295|7092|; TLL2|IDBG-83775|ENSG00000095587|7093|;
Regulation of HSF1-mediated heat shock response	17076	REACTOME	9606	3	20	0.0025254	0.132162	HSF1; RPA2; RPS19BP1;	HSF1|IDBG-40498|ENSG00000185122|3297|; RPA2|IDBG-95078|ENSG00000117748|6118|; RPS19BP1|IDBG-8444|ENSG00000187051|91582|;
Cellular response to heat stress	18841	REACTOME	9606	3	38	0.0155834	0.376399	HSF1; RPA2; RPS19BP1;	HSF1|IDBG-40498|ENSG00000185122|3297|; RPA2|IDBG-95078|ENSG00000117748|6118|; RPS19BP1|IDBG-8444|ENSG00000187051|91582|;
Retinoid metabolism and transport	13323	REACTOME	9606	3	42	0.0203734	0.426483	APOE; SDC3; SDC4;	APOE|IDBG-56807|ENSG00000130203|348|; SDC3|IDBG-95385|ENSG00000162512|9672|; SDC4|IDBG-77503|ENSG00000124145|6385|;
Fatty acid degradation	520	KEGG	9606	3	44	0.0230387	0.401897	ACAT2; ACSL6; ALDH2;	ACAT2|IDBG-98567|ENSG00000120437|39|; ACSL6|IDBG-40756|ENSG00000164398|23305,728637|; ALDH2|IDBG-57710|ENSG00000111275|217|;
Valine, leucine and isoleucine degradation	453	KEGG	9606	3	44	0.0230387	0.401897	ACAT2; ALDH2; DBT;	ACAT2|IDBG-98567|ENSG00000120437|39|; ALDH2|IDBG-57710|ENSG00000111275|217|; DBT|IDBG-100499|ENSG00000137992|1629|;
Autoimmune thyroid disease	2799	KEGG	9606	3	50	0.0321156	0.387858	HLA-C; HLA-DMB; IFNA6;	HLA-C|IDBG-77290|ENSG00000204525|3107|; HLA-DMB|IDBG-403749|ENSG00000242574|3109|; IFNA6|IDBG-54082|ENSG00000120235|3443|;
Signaling events mediated by Stem cell factor receptor (c-Kit)	15404	PID NCI	9606	3	52	0.0354992	0.398098	BAD; SPRED1; STAT1;	BAD|IDBG-53423|ENSG00000002330|572|; SPRED1|IDBG-5867|ENSG00000166068|161742|; STAT1|IDBG-77617|ENSG00000115415|6772|;
Assembly of collagen fibrils and other multimeric structures	13386	REACTOME	9606	3	54	0.0390594	0.38327	BMP1; TLL1; TLL2;	BMP1|IDBG-10398|ENSG00000168487|649|; TLL1|IDBG-43675|ENSG00000038295|7092|; TLL2|IDBG-83775|ENSG00000095587|7093|;
Basal cell carcinoma	570	KEGG	9606	3	55	0.0409052	0.356784	APC; FZD3; SMO;	APC|IDBG-37007|ENSG00000134982|324|; FZD3|IDBG-15189|ENSG00000104290|7976|; SMO|IDBG-40669|ENSG00000128602|6608|;
Viral myocarditis	8123	KEGG	9606	3	56	0.0427944	0.363174	HLA-C; HLA-DMB; SGCG;	HLA-C|IDBG-77290|ENSG00000204525|3107|; HLA-DMB|IDBG-403749|ENSG00000242574|3109|; SGCG|IDBG-14867|ENSG00000102683|6445|;
Interferon alpha/beta signaling	13074	REACTOME	9606	3	59	0.04872	0.382452	HLA-C; IFNA6; MX1;	HLA-C|IDBG-77290|ENSG00000204525|3107|; IFNA6|IDBG-54082|ENSG00000120235|3443|; MX1|IDBG-3941|ENSG00000157601|4599|;
Colorectal cancer	442	KEGG	9606	3	63	0.0572098	0.38221	APC; BAD; TGFB2;	APC|IDBG-37007|ENSG00000134982|324|; BAD|IDBG-53423|ENSG00000002330|572|; TGFB2|IDBG-106710|ENSG00000092969|7042|;
Collagen biosynthesis and modifying enzymes	13387	REACTOME	9606	3	64	0.0594351	0.38087	BMP1; TLL1; TLL2;	BMP1|IDBG-10398|ENSG00000168487|649|; TLL1|IDBG-43675|ENSG00000038295|7092|; TLL2|IDBG-83775|ENSG00000095587|7093|;
Pancreatic cancer	593	KEGG	9606	3	67	0.0663511	0.359211	BAD; STAT1; TGFB2;	BAD|IDBG-53423|ENSG00000002330|572|; STAT1|IDBG-77617|ENSG00000115415|6772|; TGFB2|IDBG-106710|ENSG00000092969|7042|;
Antigen processing and presentation	493	KEGG	9606	3	71	0.0761168	0.367703	HLA-C; HLA-DMB; PSME3;	HLA-C|IDBG-77290|ENSG00000204525|3107|; HLA-DMB|IDBG-403749|ENSG00000242574|3109|; PSME3|IDBG-51809|ENSG00000131467|10197|;
Leishmaniasis	10355	KEGG	9606	3	71	0.0761168	0.367703	HLA-DMB; STAT1; TGFB2;	HLA-DMB|IDBG-403749|ENSG00000242574|3109|; STAT1|IDBG-77617|ENSG00000115415|6772|; TGFB2|IDBG-106710|ENSG00000092969|7042|;
Alpha6Beta4Integrin	15905	NETPATH	9606	3	74	0.0838332	0.365606	BAD; NTN1; YWHAB;	BAD|IDBG-53423|ENSG00000002330|572|; NTN1|IDBG-29663|ENSG00000065320|9423|; YWHAB|IDBG-76944|ENSG00000166913|7529|;
p73 transcription factor network	15377	PID NCI	9606	3	75	0.0864774	0.366945	HSF1; NDUFS2; PLK3;	HSF1|IDBG-40498|ENSG00000185122|3297|; NDUFS2|IDBG-104226|ENSG00000158864|4720|; PLK3|IDBG-97804|ENSG00000173846|102725475,1263|;
IL2	15918	NETPATH	9606	3	81	0.103064	0.380729	BAD; STAT1; TERT;	BAD|IDBG-53423|ENSG00000002330|572|; STAT1|IDBG-77617|ENSG00000115415|6772|; TERT|IDBG-10998|ENSG00000164362|7015|;
DNA Replication Pre-Initiation	17908	REACTOME	9606	3	82	0.105943	0.38237	CDC45; PSME3; RPA2;	CDC45|IDBG-1383|ENSG00000093009|8318|; PSME3|IDBG-51809|ENSG00000131467|10197|; RPA2|IDBG-95078|ENSG00000117748|6118|;
M/G1 Transition	18934	REACTOME	9606	3	82	0.105943	0.38237	CDC45; PSME3; RPA2;	CDC45|IDBG-1383|ENSG00000093009|8318|; PSME3|IDBG-51809|ENSG00000131467|10197|; RPA2|IDBG-95078|ENSG00000117748|6118|;
IL3	15919	NETPATH	9606	3	84	0.111796	0.369516	BAD; PILRB; YWHAB;	BAD|IDBG-53423|ENSG00000002330|572|; PILRB|IDBG-31079|ENSG00000121716|102466747,29990|; YWHAB|IDBG-76944|ENSG00000166913|7529|;
RANKL	15925	NETPATH	9606	3	84	0.111796	0.369516	BAD; STAT1; TREM2;	BAD|IDBG-53423|ENSG00000002330|572|; STAT1|IDBG-77617|ENSG00000115415|6772|; TREM2|IDBG-86566|ENSG00000095970|54209|;
Collagen formation	19746	REACTOME	9606	3	85	0.114769	0.367728	BMP1; TLL1; TLL2;	BMP1|IDBG-10398|ENSG00000168487|649|; TLL1|IDBG-43675|ENSG00000038295|7092|; TLL2|IDBG-83775|ENSG00000095587|7093|;
Respiratory electron transport	13586	REACTOME	9606	3	87	0.120803	0.37932	LRPPRC; NDUFS2; NDUFS3;	LRPPRC|IDBG-49387|ENSG00000138095|10128|; NDUFS2|IDBG-104226|ENSG00000158864|4720|; NDUFS3|IDBG-239864|ENSG00000213619|4722|;
Dilated cardiomyopathy	5714	KEGG	9606	3	90	0.130068	0.388964	CACNG2; SGCG; TGFB2;	CACNG2|IDBG-6020|ENSG00000166862|10369|; SGCG|IDBG-14867|ENSG00000102683|6445|; TGFB2|IDBG-106710|ENSG00000092969|7042|;
Meiosis	19435	REACTOME	9606	3	92	0.13638	0.400219	FKBP6; MSH4; RPA2;	FKBP6|IDBG-19838|ENSG00000077800|8468|; MSH4|IDBG-99780|ENSG00000057468|4438|; RPA2|IDBG-95078|ENSG00000117748|6118|;
Synthesis of DNA	16950	REACTOME	9606	3	97	0.152607	0.406089	CDC45; PSME3; RPA2;	CDC45|IDBG-1383|ENSG00000093009|8318|; PSME3|IDBG-51809|ENSG00000131467|10197|; RPA2|IDBG-95078|ENSG00000117748|6118|;
Toll-like receptor signaling pathway	564	KEGG	9606	3	103	0.172835	0.434162	IFNA6; LY96; STAT1;	IFNA6|IDBG-54082|ENSG00000120235|3443|; LY96|IDBG-25842|ENSG00000154589|23643|; STAT1|IDBG-77617|ENSG00000115415|6772|;
DNA Replication	16645	REACTOME	9606	3	105	0.179742	0.427569	CDC45; PSME3; RPA2;	CDC45|IDBG-1383|ENSG00000093009|8318|; PSME3|IDBG-51809|ENSG00000131467|10197|; RPA2|IDBG-95078|ENSG00000117748|6118|;
Orphan transporters	18365	REACTOME	9606	3	105	0.179742	0.427569	CLCA4; LCN12; LRPPRC;	CLCA4|IDBG-100084|ENSG00000016602|22802|; LCN12|IDBG-92891|ENSG00000184925|286256|; LRPPRC|IDBG-49387|ENSG00000138095|10128|;
G1/S Transition	17967	REACTOME	9606	3	109	0.193776	0.44413	CDC45; PSME3; RPA2;	CDC45|IDBG-1383|ENSG00000093009|8318|; PSME3|IDBG-51809|ENSG00000131467|10197|; RPA2|IDBG-95078|ENSG00000117748|6118|;
Cell Cycle Checkpoints	19894	REACTOME	9606	3	117	0.222604	0.4854	CDC45; PSME3; RPA2;	CDC45|IDBG-1383|ENSG00000093009|8318|; PSME3|IDBG-51809|ENSG00000131467|10197|; RPA2|IDBG-95078|ENSG00000117748|6118|;
Defective B3GAT3 causes JDSSDHD	18524	REACTOME	9606	3	120	0.233632	0.419203	B4GALT1; SDC3; SDC4;	B4GALT1|IDBG-56701|ENSG00000086062|2683|; SDC3|IDBG-95385|ENSG00000162512|9672|; SDC4|IDBG-77503|ENSG00000124145|6385|;
Defective B4GALT1 causes B4GALT1-CDG (CDG-2d)	18861	REACTOME	9606	3	120	0.233632	0.419203	B4GALT1; SDC3; SDC4;	B4GALT1|IDBG-56701|ENSG00000086062|2683|; SDC3|IDBG-95385|ENSG00000162512|9672|; SDC4|IDBG-77503|ENSG00000124145|6385|;
Defective B4GALT7 causes EDS, progeroid type	17098	REACTOME	9606	3	120	0.233632	0.419203	B4GALT1; SDC3; SDC4;	B4GALT1|IDBG-56701|ENSG00000086062|2683|; SDC3|IDBG-95385|ENSG00000162512|9672|; SDC4|IDBG-77503|ENSG00000124145|6385|;
Defective CHST14 causes EDS, musculocontractural type	18372	REACTOME	9606	3	120	0.233632	0.419203	B4GALT1; SDC3; SDC4;	B4GALT1|IDBG-56701|ENSG00000086062|2683|; SDC3|IDBG-95385|ENSG00000162512|9672|; SDC4|IDBG-77503|ENSG00000124145|6385|;
Defective CHST3 causes SEDCJD	18611	REACTOME	9606	3	120	0.233632	0.419203	B4GALT1; SDC3; SDC4;	B4GALT1|IDBG-56701|ENSG00000086062|2683|; SDC3|IDBG-95385|ENSG00000162512|9672|; SDC4|IDBG-77503|ENSG00000124145|6385|;
Defective CHST6 causes MCDC1	17102	REACTOME	9606	3	120	0.233632	0.419203	B4GALT1; SDC3; SDC4;	B4GALT1|IDBG-56701|ENSG00000086062|2683|; SDC3|IDBG-95385|ENSG00000162512|9672|; SDC4|IDBG-77503|ENSG00000124145|6385|;
Defective CHSY1 causes TPBS	19354	REACTOME	9606	3	120	0.233632	0.419203	B4GALT1; SDC3; SDC4;	B4GALT1|IDBG-56701|ENSG00000086062|2683|; SDC3|IDBG-95385|ENSG00000162512|9672|; SDC4|IDBG-77503|ENSG00000124145|6385|;
Defective EXT1 causes exostoses 1, TRPS2 and CHDS	18206	REACTOME	9606	3	120	0.233632	0.419203	B4GALT1; SDC3; SDC4;	B4GALT1|IDBG-56701|ENSG00000086062|2683|; SDC3|IDBG-95385|ENSG00000162512|9672|; SDC4|IDBG-77503|ENSG00000124145|6385|;
Defective EXT2 causes exostoses 2	18636	REACTOME	9606	3	120	0.233632	0.419203	B4GALT1; SDC3; SDC4;	B4GALT1|IDBG-56701|ENSG00000086062|2683|; SDC3|IDBG-95385|ENSG00000162512|9672|; SDC4|IDBG-77503|ENSG00000124145|6385|;
Defective PAPSS2 causes SEMD-PA	17298	REACTOME	9606	3	120	0.233632	0.419203	B4GALT1; SDC3; SDC4;	B4GALT1|IDBG-56701|ENSG00000086062|2683|; SDC3|IDBG-95385|ENSG00000162512|9672|; SDC4|IDBG-77503|ENSG00000124145|6385|;
Defective SLC26A2 causes chondrodysplasias	17794	REACTOME	9606	3	120	0.233632	0.419203	B4GALT1; SDC3; SDC4;	B4GALT1|IDBG-56701|ENSG00000086062|2683|; SDC3|IDBG-95385|ENSG00000162512|9672|; SDC4|IDBG-77503|ENSG00000124145|6385|;
Diseases associated with glycosaminoglycan metabolism	18653	REACTOME	9606	3	120	0.233632	0.419203	B4GALT1; SDC3; SDC4;	B4GALT1|IDBG-56701|ENSG00000086062|2683|; SDC3|IDBG-95385|ENSG00000162512|9672|; SDC4|IDBG-77503|ENSG00000124145|6385|;
Diseases of glycosylation	19039	REACTOME	9606	3	120	0.233632	0.419203	B4GALT1; SDC3; SDC4;	B4GALT1|IDBG-56701|ENSG00000086062|2683|; SDC3|IDBG-95385|ENSG00000162512|9672|; SDC4|IDBG-77503|ENSG00000124145|6385|;
Glycosaminoglycan metabolism	18895	REACTOME	9606	3	120	0.233632	0.419203	B4GALT1; SDC3; SDC4;	B4GALT1|IDBG-56701|ENSG00000086062|2683|; SDC3|IDBG-95385|ENSG00000162512|9672|; SDC4|IDBG-77503|ENSG00000124145|6385|;
MPS I - Hurler syndrome	19525	REACTOME	9606	3	120	0.233632	0.419203	B4GALT1; SDC3; SDC4;	B4GALT1|IDBG-56701|ENSG00000086062|2683|; SDC3|IDBG-95385|ENSG00000162512|9672|; SDC4|IDBG-77503|ENSG00000124145|6385|;
MPS II - Hunter syndrome	18749	REACTOME	9606	3	120	0.233632	0.419203	B4GALT1; SDC3; SDC4;	B4GALT1|IDBG-56701|ENSG00000086062|2683|; SDC3|IDBG-95385|ENSG00000162512|9672|; SDC4|IDBG-77503|ENSG00000124145|6385|;
MPS IIIA - Sanfilippo syndrome A	19535	REACTOME	9606	3	120	0.233632	0.419203	B4GALT1; SDC3; SDC4;	B4GALT1|IDBG-56701|ENSG00000086062|2683|; SDC3|IDBG-95385|ENSG00000162512|9672|; SDC4|IDBG-77503|ENSG00000124145|6385|;
MPS IIIB - Sanfilippo syndrome B	19886	REACTOME	9606	3	120	0.233632	0.419203	B4GALT1; SDC3; SDC4;	B4GALT1|IDBG-56701|ENSG00000086062|2683|; SDC3|IDBG-95385|ENSG00000162512|9672|; SDC4|IDBG-77503|ENSG00000124145|6385|;
MPS IIIC - Sanfilippo syndrome C	19585	REACTOME	9606	3	120	0.233632	0.419203	B4GALT1; SDC3; SDC4;	B4GALT1|IDBG-56701|ENSG00000086062|2683|; SDC3|IDBG-95385|ENSG00000162512|9672|; SDC4|IDBG-77503|ENSG00000124145|6385|;
MPS IIID - Sanfilippo syndrome D	17539	REACTOME	9606	3	120	0.233632	0.419203	B4GALT1; SDC3; SDC4;	B4GALT1|IDBG-56701|ENSG00000086062|2683|; SDC3|IDBG-95385|ENSG00000162512|9672|; SDC4|IDBG-77503|ENSG00000124145|6385|;
MPS IV - Morquio syndrome A	18634	REACTOME	9606	3	120	0.233632	0.419203	B4GALT1; SDC3; SDC4;	B4GALT1|IDBG-56701|ENSG00000086062|2683|; SDC3|IDBG-95385|ENSG00000162512|9672|; SDC4|IDBG-77503|ENSG00000124145|6385|;
MPS IV - Morquio syndrome B	18458	REACTOME	9606	3	120	0.233632	0.419203	B4GALT1; SDC3; SDC4;	B4GALT1|IDBG-56701|ENSG00000086062|2683|; SDC3|IDBG-95385|ENSG00000162512|9672|; SDC4|IDBG-77503|ENSG00000124145|6385|;
MPS IX - Natowicz syndrome	18165	REACTOME	9606	3	120	0.233632	0.419203	B4GALT1; SDC3; SDC4;	B4GALT1|IDBG-56701|ENSG00000086062|2683|; SDC3|IDBG-95385|ENSG00000162512|9672|; SDC4|IDBG-77503|ENSG00000124145|6385|;
MPS VI - Maroteaux-Lamy syndrome	17269	REACTOME	9606	3	120	0.233632	0.419203	B4GALT1; SDC3; SDC4;	B4GALT1|IDBG-56701|ENSG00000086062|2683|; SDC3|IDBG-95385|ENSG00000162512|9672|; SDC4|IDBG-77503|ENSG00000124145|6385|;
MPS VII - Sly syndrome	19185	REACTOME	9606	3	120	0.233632	0.419203	B4GALT1; SDC3; SDC4;	B4GALT1|IDBG-56701|ENSG00000086062|2683|; SDC3|IDBG-95385|ENSG00000162512|9672|; SDC4|IDBG-77503|ENSG00000124145|6385|;
Mucopolysaccharidoses	16934	REACTOME	9606	3	120	0.233632	0.419203	B4GALT1; SDC3; SDC4;	B4GALT1|IDBG-56701|ENSG00000086062|2683|; SDC3|IDBG-95385|ENSG00000162512|9672|; SDC4|IDBG-77503|ENSG00000124145|6385|;
S Phase	17420	REACTOME	9606	3	124	0.248486	0.428707	CDC45; PSME3; RPA2;	CDC45|IDBG-1383|ENSG00000093009|8318|; PSME3|IDBG-51809|ENSG00000131467|10197|; RPA2|IDBG-95078|ENSG00000117748|6118|;
Cell cycle	473	KEGG	9606	3	126	0.255969	0.429808	CDC45; TGFB2; YWHAB;	CDC45|IDBG-1383|ENSG00000093009|8318|; TGFB2|IDBG-106710|ENSG00000092969|7042|; YWHAB|IDBG-76944|ENSG00000166913|7529|;
Signaling by Hedgehog	16836	REACTOME	9606	3	128	0.263483	0.440072	ADAM17; PSME3; SMO;	ADAM17|IDBG-27788|ENSG00000151694|6868|; PSME3|IDBG-51809|ENSG00000131467|10197|; SMO|IDBG-40669|ENSG00000128602|6608|;
Direct p53 effectors	15209	PID NCI	9606	3	129	0.267251	0.439355	APC; CD82; PLK3;	APC|IDBG-37007|ENSG00000134982|324|; CD82|IDBG-40873|ENSG00000085117|3732|; PLK3|IDBG-97804|ENSG00000173846|102725475,1263|;
Osteoclast differentiation	10367	KEGG	9606	3	133	0.282383	0.44782	STAT1; TGFB2; TREM2;	STAT1|IDBG-77617|ENSG00000115415|6772|; TGFB2|IDBG-106710|ENSG00000092969|7042|; TREM2|IDBG-86566|ENSG00000095970|54209|;
Mitotic G1-G1/S phases	17361	REACTOME	9606	3	136	0.293785	0.454425	CDC45; PSME3; RPA2;	CDC45|IDBG-1383|ENSG00000093009|8318|; PSME3|IDBG-51809|ENSG00000131467|10197|; RPA2|IDBG-95078|ENSG00000117748|6118|;
Insulin signaling pathway	531	KEGG	9606	3	143	0.320491	0.445284	BAD; FBP1; HK3;	BAD|IDBG-53423|ENSG00000002330|572|; FBP1|IDBG-76936|ENSG00000165140|2203|; HK3|IDBG-59204|ENSG00000160883|3101|;
Downstream signal transduction	13329	REACTOME	9606	3	146	0.331955	0.447356	BAD; STAT1; YWHAB;	BAD|IDBG-53423|ENSG00000002330|572|; STAT1|IDBG-77617|ENSG00000115415|6772|; YWHAB|IDBG-76944|ENSG00000166913|7529|;
DAP12 signaling	13003	REACTOME	9606	3	147	0.335776	0.446753	BAD; TREM2; YWHAB;	BAD|IDBG-53423|ENSG00000002330|572|; TREM2|IDBG-86566|ENSG00000095970|54209|; YWHAB|IDBG-76944|ENSG00000166913|7529|;
DAP12 interactions	13004	REACTOME	9606	3	155	0.366284	0.477234	BAD; TREM2; YWHAB;	BAD|IDBG-53423|ENSG00000002330|572|; TREM2|IDBG-86566|ENSG00000095970|54209|; YWHAB|IDBG-76944|ENSG00000166913|7529|;
Jak-STAT signaling pathway	568	KEGG	9606	3	158	0.377676	0.486025	IFNA6; SPRED1; STAT1;	IFNA6|IDBG-54082|ENSG00000120235|3443|; SPRED1|IDBG-5867|ENSG00000166068|161742|; STAT1|IDBG-77617|ENSG00000115415|6772|;
Signaling by FGFR in disease	16656	REACTOME	9606	3	162	0.392799	0.501378	BAD; STAT1; YWHAB;	BAD|IDBG-53423|ENSG00000002330|572|; STAT1|IDBG-77617|ENSG00000115415|6772|; YWHAB|IDBG-76944|ENSG00000166913|7529|;
AndrogenReceptor	15906	NETPATH	9606	3	164	0.400328	0.506867	DBT; GTF2H1; POU2F1;	DBT|IDBG-100499|ENSG00000137992|1629|; GTF2H1|IDBG-34826|ENSG00000110768|2965|; POU2F1|IDBG-104534|ENSG00000143190|5451|;
Signaling by EGFR	13216	REACTOME	9606	3	164	0.400328	0.506867	ADAM17; BAD; YWHAB;	ADAM17|IDBG-27788|ENSG00000151694|6868|; BAD|IDBG-53423|ENSG00000002330|572|; YWHAB|IDBG-76944|ENSG00000166913|7529|;
Signaling by EGFR in Cancer	16839	REACTOME	9606	3	166	0.407832	0.514295	ADAM17; BAD; YWHAB;	ADAM17|IDBG-27788|ENSG00000151694|6868|; BAD|IDBG-53423|ENSG00000002330|572|; YWHAB|IDBG-76944|ENSG00000166913|7529|;
Ion channel transport	18537	REACTOME	9606	3	169	0.419037	0.522133	ATP4A; CLCA4; SLC9B2;	ATP4A|IDBG-44541|ENSG00000105675|495|; CLCA4|IDBG-100084|ENSG00000016602|22802|; SLC9B2|IDBG-32382|ENSG00000164038|133308|;
Signaling by PDGF	13330	REACTOME	9606	3	174	0.437555	0.538793	BAD; STAT1; YWHAB;	BAD|IDBG-53423|ENSG00000002330|572|; STAT1|IDBG-77617|ENSG00000115415|6772|; YWHAB|IDBG-76944|ENSG00000166913|7529|;
Fatty acid, triacylglycerol, and ketone body metabolism	13534	REACTOME	9606	3	176	0.444903	0.545701	ACSL6; GPAT2; MED27;	ACSL6|IDBG-40756|ENSG00000164398|23305,728637|; GPAT2|IDBG-61426|ENSG00000186281|150763|; MED27|IDBG-90181|ENSG00000160563|9442|;
Metabolism of amino acids and derivatives	18377	REACTOME	9606	3	187	0.484608	0.576389	DBT; DIO2; PSME3;	DBT|IDBG-100499|ENSG00000137992|1629|; DIO2|IDBG-14346|ENSG00000211448|1734|; PSME3|IDBG-51809|ENSG00000131467|10197|;
NGF signalling via TRKA from the plasma membrane	18753	REACTOME	9606	3	191	0.498716	0.58871	BAD; DNAL4; YWHAB;	BAD|IDBG-53423|ENSG00000002330|572|; DNAL4|IDBG-7793|ENSG00000100246|10126|; YWHAB|IDBG-76944|ENSG00000166913|7529|;
HIV Infection	19164	REACTOME	9606	3	209	0.559684	0.636741	GTF2H1; PSME3; XRCC4;	GTF2H1|IDBG-34826|ENSG00000110768|2965|; PSME3|IDBG-51809|ENSG00000131467|10197|; XRCC4|IDBG-32219|ENSG00000152422|7518|;
Focal adhesion	546	KEGG	9606	3	210	0.56294	0.638135	BAD; FLNC; FLT4;	BAD|IDBG-53423|ENSG00000002330|572|; FLNC|IDBG-40116|ENSG00000128591|2318|; FLT4|IDBG-62355|ENSG00000037280|2324|;
TGF_beta_Receptor	15911	NETPATH	9606	3	220	0.594703	0.666917	DYNLRB1; TGFB2; UCHL5;	DYNLRB1|IDBG-68466|ENSG00000125971|83658|; TGFB2|IDBG-106710|ENSG00000092969|7042|; UCHL5|IDBG-105454|ENSG00000116750|51377|;
MAPK signaling pathway	487	KEGG	9606	3	257	0.698776	0.759224	CACNG2; FLNC; TGFB2;	CACNG2|IDBG-6020|ENSG00000166862|10369|; FLNC|IDBG-40116|ENSG00000128591|2318|; TGFB2|IDBG-106710|ENSG00000092969|7042|;
Post-translational protein modification	17038	REACTOME	9606	3	262	0.711181	0.767391	B4GALT1; DOHH; PIGO;	B4GALT1|IDBG-56701|ENSG00000086062|2683|; DOHH|IDBG-17222|ENSG00000129932|83475|; PIGO|IDBG-61777|ENSG00000165282|84720|;
Neuronal System	17312	REACTOME	9606	3	274	0.73936	0.792352	ALDH2; CACNG2; KCNJ11;	ALDH2|IDBG-57710|ENSG00000111275|217|; CACNG2|IDBG-6020|ENSG00000166862|10369|; KCNJ11|IDBG-33833|ENSG00000187486|3767|;
Class A/1 (Rhodopsin-like receptors)	13250	REACTOME	9606	3	307	0.80576	0.837777	DRD2; DRD3; GPR68;	DRD2|IDBG-71698|ENSG00000149295|1813|; DRD3|IDBG-50672|ENSG00000151577|1814|; GPR68|IDBG-16259|ENSG00000119714|8111|;
Axon guidance	17789	REACTOME	9606	3	336	0.851894	0.871319	NTN1; TREM2; YWHAB;	NTN1|IDBG-29663|ENSG00000065320|9423|; TREM2|IDBG-86566|ENSG00000095970|54209|; YWHAB|IDBG-76944|ENSG00000166913|7529|;
Hemostasis	19856	REACTOME	9606	3	508	0.975371	0.975371	HBD; IFNA6; TGFB2;	HBD|IDBG-298872|ENSG00000223609|3045|; IFNA6|IDBG-54082|ENSG00000120235|3443|; TGFB2|IDBG-106710|ENSG00000092969|7042|;
Proteoglycan syndecan-mediated signaling events	15111	PID NCI	9606	2	4	0.00113222	0.118505	SDC3; SDC4;	SDC3|IDBG-95385|ENSG00000162512|9672|; SDC4|IDBG-77503|ENSG00000124145|6385|;
Dopamine receptors	13229	REACTOME	9606	2	5	0.00186982	0.117424	DRD2; DRD3;	DRD2|IDBG-71698|ENSG00000149295|1813|; DRD3|IDBG-50672|ENSG00000151577|1814|;
HSF1 activation	19458	REACTOME	9606	2	12	0.0115774	0.330482	HSF1; RPA2;	HSF1|IDBG-40498|ENSG00000185122|3297|; RPA2|IDBG-95078|ENSG00000117748|6118|;
Activation of BAD and translocation to mitochondria	13399	REACTOME	9606	2	15	0.0179241	0.402012	BAD; YWHAB;	BAD|IDBG-53423|ENSG00000002330|572|; YWHAB|IDBG-76944|ENSG00000166913|7529|;
Role of nicotinic acetylcholine receptors in the regulation of apoptosis	3940	PID BIOCARTA	9606	2	17	0.0227997	0.447444	BAD; TERT;	BAD|IDBG-53423|ENSG00000002330|572|; TERT|IDBG-10998|ENSG00000164362|7015|;
Cell-extracellular matrix interactions	13836	REACTOME	9606	2	18	0.0254191	0.399079	FLNC; TESK1;	FLNC|IDBG-40116|ENSG00000128591|2318|; TESK1|IDBG-62583|ENSG00000107140|7016|;
Dual incision reaction in GG-NER	13850	REACTOME	9606	2	20	0.0310021	0.389386	GTF2H1; RPA2;	GTF2H1|IDBG-34826|ENSG00000110768|2965|; RPA2|IDBG-95078|ENSG00000117748|6118|;
Formation of incision complex in GG-NER	13851	REACTOME	9606	2	20	0.0310021	0.389386	GTF2H1; RPA2;	GTF2H1|IDBG-34826|ENSG00000110768|2965|; RPA2|IDBG-95078|ENSG00000117748|6118|;
IFN alpha signaling	16239	INOH	9606	2	20	0.0310021	0.389386	IFNA6; STAT1;	IFNA6|IDBG-54082|ENSG00000120235|3443|; STAT1|IDBG-77617|ENSG00000115415|6772|;
Lysine degradation	16262	INOH	9606	2	21	0.0339585	0.394925	ACAT2; ALDH2;	ACAT2|IDBG-98567|ENSG00000120437|39|; ALDH2|IDBG-57710|ENSG00000111275|217|;
HS-GAG degradation	13622	REACTOME	9606	2	22	0.03702	0.374977	SDC3; SDC4;	SDC3|IDBG-95385|ENSG00000162512|9672|; SDC4|IDBG-77503|ENSG00000124145|6385|;
Histidine degradation	16263	INOH	9606	2	22	0.03702	0.374977	ALDH2; ALDH3A1;	ALDH2|IDBG-57710|ENSG00000111275|217|; ALDH3A1|IDBG-35000|ENSG00000108602|218|;
Signaling events mediated by the Hedgehog family	15582	PID NCI	9606	2	22	0.03702	0.374977	SMO; TGFB2;	SMO|IDBG-40669|ENSG00000128602|6608|; TGFB2|IDBG-106710|ENSG00000092969|7042|;
Double-Strand Break Repair	17997	REACTOME	9606	2	23	0.0401833	0.360502	RPA2; XRCC4;	RPA2|IDBG-95078|ENSG00000117748|6118|; XRCC4|IDBG-32219|ENSG00000152422|7518|;
Histidine metabolism	423	KEGG	9606	2	23	0.0401833	0.360502	ALDH2; ALDH3A1;	ALDH2|IDBG-57710|ENSG00000111275|217|; ALDH3A1|IDBG-35000|ENSG00000108602|218|;
Segmentation clock	3960	PID BIOCARTA	9606	2	23	0.0401833	0.360502	ADAM17; HES7;	ADAM17|IDBG-27788|ENSG00000151694|6868|; HES7|IDBG-27966|ENSG00000179111|84667|;
Activation of BH3-only proteins	18409	REACTOME	9606	2	25	0.0468016	0.376813	BAD; YWHAB;	BAD|IDBG-53423|ENSG00000002330|572|; YWHAB|IDBG-76944|ENSG00000166913|7529|;
Detoxification of Reactive Oxygen Species	17820	REACTOME	9606	2	25	0.0468016	0.376813	SOD2; TXNRD2;	SOD2|IDBG-98553|ENSG00000112096|100129518,6648|; TXNRD2|IDBG-1472|ENSG00000184470|10587|;
A tetrasaccharide linker sequence is required for GAG synthesis	13617	REACTOME	9606	2	26	0.0502501	0.358603	SDC3; SDC4;	SDC3|IDBG-95385|ENSG00000162512|9672|; SDC4|IDBG-77503|ENSG00000124145|6385|;
Glycosphingolipid biosynthesis	552	KEGG	9606	2	26	0.0502501	0.358603	B4GALT1; FUT2;	B4GALT1|IDBG-56701|ENSG00000086062|2683|; FUT2|IDBG-60943|ENSG00000176920|2524|;
Insulin processing	13369	REACTOME	9606	2	26	0.0502501	0.358603	ERO1LB; MYO5A;	ERO1LB|IDBG-107589|ENSG00000086619|56605|; MYO5A|IDBG-12551|ENSG00000197535|4644|;
Syndecan interactions	17559	REACTOME	9606	2	27	0.0537872	0.375315	SDC3; SDC4;	SDC3|IDBG-95385|ENSG00000162512|9672|; SDC4|IDBG-77503|ENSG00000124145|6385|;
IL-7	15923	NETPATH	9606	2	28	0.0574098	0.375556	BAD; STAT1;	BAD|IDBG-53423|ENSG00000002330|572|; STAT1|IDBG-77617|ENSG00000115415|6772|;
Extension of Telomeres	19607	REACTOME	9606	2	29	0.061115	0.376277	RPA2; TERT;	RPA2|IDBG-95078|ENSG00000117748|6118|; TERT|IDBG-10998|ENSG00000164362|7015|;
Phototransduction	10397	KEGG	9606	2	29	0.061115	0.376277	CNGA1; GRK7;	CNGA1|IDBG-17103|ENSG00000198515|1259|; GRK7|IDBG-59228|ENSG00000114124|131890|;
Activation of the pre-replicative complex	12957	REACTOME	9606	2	30	0.0648998	0.363903	CDC45; RPA2;	CDC45|IDBG-1383|ENSG00000093009|8318|; RPA2|IDBG-95078|ENSG00000117748|6118|;
Glucagon-type ligand receptors	13251	REACTOME	9606	2	30	0.0648998	0.363903	GHRHR; GLP1R;	GHRHR|IDBG-11350|ENSG00000106128|2692|; GLP1R|IDBG-86118|ENSG00000112164|2740|;
HS-GAG biosynthesis	13623	REACTOME	9606	2	30	0.0648998	0.363903	SDC3; SDC4;	SDC3|IDBG-95385|ENSG00000162512|9672|; SDC4|IDBG-77503|ENSG00000124145|6385|;
beta-Alanine metabolism	592	KEGG	9606	2	30	0.0648998	0.363903	ALDH2; ALDH3A1;	ALDH2|IDBG-57710|ENSG00000111275|217|; ALDH3A1|IDBG-35000|ENSG00000108602|218|;
Galactose metabolism	407	KEGG	9606	2	31	0.0687612	0.36595	B4GALT1; HK3;	B4GALT1|IDBG-56701|ENSG00000086062|2683|; HK3|IDBG-59204|ENSG00000160883|3101|;
DNA strand elongation	19139	REACTOME	9606	2	32	0.0726965	0.362329	CDC45; RPA2;	CDC45|IDBG-1383|ENSG00000093009|8318|; RPA2|IDBG-95078|ENSG00000117748|6118|;
Fructose and mannose metabolism	548	KEGG	9606	2	32	0.0726965	0.362329	FBP1; HK3;	FBP1|IDBG-76936|ENSG00000165140|2203|; HK3|IDBG-59204|ENSG00000160883|3101|;
Pyruvate metabolism	16194	INOH	9606	2	32	0.0726965	0.362329	ACAT2; ALDH2;	ACAT2|IDBG-98567|ENSG00000120437|39|; ALDH2|IDBG-57710|ENSG00000111275|217|;
ATM pathway	15622	PID NCI	9606	2	34	0.0807776	0.362345	XRCC4; YWHAB;	XRCC4|IDBG-32219|ENSG00000152422|7518|; YWHAB|IDBG-76944|ENSG00000166913|7529|;
Global Genomic NER (GG-NER)	17924	REACTOME	9606	2	34	0.0807776	0.362345	GTF2H1; RPA2;	GTF2H1|IDBG-34826|ENSG00000110768|2965|; RPA2|IDBG-95078|ENSG00000117748|6118|;
Allograft rejection	2793	KEGG	9606	2	35	0.0849181	0.365264	HLA-C; HLA-DMB;	HLA-C|IDBG-77290|ENSG00000204525|3107|; HLA-DMB|IDBG-403749|ENSG00000242574|3109|;
TNF receptor signaling pathway	15154	PID NCI	9606	2	36	0.0891217	0.373123	ADAM17; STAT1;	ADAM17|IDBG-27788|ENSG00000151694|6868|; STAT1|IDBG-77617|ENSG00000115415|6772|;
ATR signaling pathway	15654	PID NCI	9606	2	37	0.0933859	0.36654	RPA2; YWHAB;	RPA2|IDBG-95078|ENSG00000117748|6118|; YWHAB|IDBG-76944|ENSG00000166913|7529|;
Activation of ATR in response to replication stress	12901	REACTOME	9606	2	37	0.0933859	0.36654	CDC45; RPA2;	CDC45|IDBG-1383|ENSG00000093009|8318|; RPA2|IDBG-95078|ENSG00000117748|6118|;
Graft-versus-host disease	2807	KEGG	9606	2	37	0.0933859	0.36654	HLA-C; HLA-DMB;	HLA-C|IDBG-77290|ENSG00000204525|3107|; HLA-DMB|IDBG-403749|ENSG00000242574|3109|;
Nuclear signaling by ERBB4	13262	REACTOME	9606	2	37	0.0933859	0.36654	ADAM17; GFAP;	ADAM17|IDBG-27788|ENSG00000151694|6868|; GFAP|IDBG-54485|ENSG00000131095|2670|;
Intrinsic Pathway for Apoptosis	19328	REACTOME	9606	2	38	0.0977083	0.374151	BAD; YWHAB;	BAD|IDBG-53423|ENSG00000002330|572|; YWHAB|IDBG-76944|ENSG00000166913|7529|;
Pyruvate metabolism	450	KEGG	9606	2	39	0.102086	0.381609	ACAT2; ALDH2;	ACAT2|IDBG-98567|ENSG00000120437|39|; ALDH2|IDBG-57710|ENSG00000111275|217|;
Amine ligand-binding receptors	13234	REACTOME	9606	2	40	0.106518	0.371629	DRD2; DRD3;	DRD2|IDBG-71698|ENSG00000149295|1813|; DRD3|IDBG-50672|ENSG00000151577|1814|;
Triglyceride Biosynthesis	13524	REACTOME	9606	2	40	0.106518	0.371629	ACSL6; GPAT2;	ACSL6|IDBG-40756|ENSG00000164398|23305,728637|; GPAT2|IDBG-61426|ENSG00000186281|150763|;
Tryptophan metabolism	504	KEGG	9606	2	40	0.106518	0.371629	ACAT2; ALDH2;	ACAT2|IDBG-98567|ENSG00000120437|39|; ALDH2|IDBG-57710|ENSG00000111275|217|;
Glycolysis Gluconeogenesis	16185	INOH	9606	2	41	0.111	0.374775	FBP1; HK3;	FBP1|IDBG-76936|ENSG00000165140|2203|; HK3|IDBG-59204|ENSG00000160883|3101|;
Type I diabetes mellitus	525	KEGG	9606	2	41	0.111	0.374775	HLA-C; HLA-DMB;	HLA-C|IDBG-77290|ENSG00000204525|3107|; HLA-DMB|IDBG-403749|ENSG00000242574|3109|;
G2/M Checkpoints	17760	REACTOME	9606	2	43	0.12011	0.380954	CDC45; RPA2;	CDC45|IDBG-1383|ENSG00000093009|8318|; RPA2|IDBG-95078|ENSG00000117748|6118|;
Transcription-coupled NER (TC-NER)	13848	REACTOME	9606	2	44	0.124732	0.376595	GTF2H1; RPA2;	GTF2H1|IDBG-34826|ENSG00000110768|2965|; RPA2|IDBG-95078|ENSG00000117748|6118|;
Nucleotide excision repair	2801	KEGG	9606	2	47	0.138845	0.40368	GTF2H1; RPA2;	GTF2H1|IDBG-34826|ENSG00000110768|2965|; RPA2|IDBG-95078|ENSG00000117748|6118|;
Chondroitin sulfate/dermatan sulfate metabolism	19045	REACTOME	9606	2	49	0.148439	0.398376	SDC3; SDC4;	SDC3|IDBG-95385|ENSG00000162512|9672|; SDC4|IDBG-77503|ENSG00000124145|6385|;
Nucleotide Excision Repair	19742	REACTOME	9606	2	49	0.148439	0.398376	GTF2H1; RPA2;	GTF2H1|IDBG-34826|ENSG00000110768|2965|; RPA2|IDBG-95078|ENSG00000117748|6118|;
Type II diabetes mellitus	577	KEGG	9606	2	49	0.148439	0.398376	HK3; KCNJ11;	HK3|IDBG-59204|ENSG00000160883|3101|; KCNJ11|IDBG-33833|ENSG00000187486|3767|;
FGF signaling pathway	15346	PID NCI	9606	2	51	0.158164	0.407078	SDC4; STAT1;	SDC4|IDBG-77503|ENSG00000124145|6385|; STAT1|IDBG-77617|ENSG00000115415|6772|;
Lysine degradation	558	KEGG	9606	2	51	0.158164	0.407078	ACAT2; ALDH2;	ACAT2|IDBG-98567|ENSG00000120437|39|; ALDH2|IDBG-57710|ENSG00000111275|217|;
Endometrial cancer	506	KEGG	9606	2	53	0.168004	0.428889	APC; BAD;	APC|IDBG-37007|ENSG00000134982|324|; BAD|IDBG-53423|ENSG00000002330|572|;
Heparan sulfate/heparin (HS-GAG) metabolism	18404	REACTOME	9606	2	54	0.172964	0.431037	SDC3; SDC4;	SDC3|IDBG-95385|ENSG00000162512|9672|; SDC4|IDBG-77503|ENSG00000124145|6385|;
Glycerolipid metabolism	602	KEGG	9606	2	55	0.177947	0.429811	ALDH2; GPAT2;	ALDH2|IDBG-57710|ENSG00000111275|217|; GPAT2|IDBG-61426|ENSG00000186281|150763|;
p75(NTR)-mediated signaling	15333	PID NCI	9606	2	55	0.177947	0.429811	ADAM17; BAD;	ADAM17|IDBG-27788|ENSG00000151694|6868|; BAD|IDBG-53423|ENSG00000002330|572|;
ATF-2 transcription factor network	15253	PID NCI	9606	2	56	0.182953	0.431934	POU2F1; TGFB2;	POU2F1|IDBG-104534|ENSG00000143190|5451|; TGFB2|IDBG-106710|ENSG00000092969|7042|;
Non-integrin membrane-ECM interactions	18527	REACTOME	9606	2	59	0.198088	0.450722	SDC3; SDC4;	SDC3|IDBG-95385|ENSG00000162512|9672|; SDC4|IDBG-77503|ENSG00000124145|6385|;
Asymmetric localization of PCP proteins	18870	REACTOME	9606	2	63	0.21849	0.479761	FZD3; PSME3;	FZD3|IDBG-15189|ENSG00000104290|7976|; PSME3|IDBG-51809|ENSG00000131467|10197|;
ER-Phagosome pathway	12983	REACTOME	9606	2	63	0.21849	0.479761	HLA-C; PSME3;	HLA-C|IDBG-77290|ENSG00000204525|3107|; PSME3|IDBG-51809|ENSG00000131467|10197|;
Meiotic recombination	13921	REACTOME	9606	2	63	0.21849	0.479761	MSH4; RPA2;	MSH4|IDBG-99780|ENSG00000057468|4438|; RPA2|IDBG-95078|ENSG00000117748|6118|;
Tryptophan degradation	16118	INOH	9606	2	63	0.21849	0.479761	ACAT2; ALDH2;	ACAT2|IDBG-98567|ENSG00000120437|39|; ALDH2|IDBG-57710|ENSG00000111275|217|;
BMP2 signaling	16264	INOH	9606	2	64	0.223621	0.474439	MSTN; TGFB2;	MSTN|IDBG-77438|ENSG00000138379|2660|; TGFB2|IDBG-106710|ENSG00000092969|7042|;
Hedgehog ligand biogenesis	18647	REACTOME	9606	2	64	0.223621	0.474439	ADAM17; PSME3;	ADAM17|IDBG-27788|ENSG00000151694|6868|; PSME3|IDBG-51809|ENSG00000131467|10197|;
Processing-defective Hh variants abrogate ligand secretion	16752	REACTOME	9606	2	64	0.223621	0.474439	ADAM17; PSME3;	ADAM17|IDBG-27788|ENSG00000151694|6868|; PSME3|IDBG-51809|ENSG00000131467|10197|;
Telomere Maintenance	17962	REACTOME	9606	2	64	0.223621	0.474439	RPA2; TERT;	RPA2|IDBG-95078|ENSG00000117748|6118|; TERT|IDBG-10998|ENSG00000164362|7015|;
Signaling events mediated by Hepatocyte Growth Factor Receptor (c-Met)	14943	PID NCI	9606	2	67	0.239065	0.426514	APC; BAD;	APC|IDBG-37007|ENSG00000134982|324|; BAD|IDBG-53423|ENSG00000002330|572|;
Antiviral mechanism by IFN-stimulated genes	17226	REACTOME	9606	2	68	0.244227	0.42604	MX1; STAT1;	MX1|IDBG-3941|ENSG00000157601|4599|; STAT1|IDBG-77617|ENSG00000115415|6772|;
ISG15 antiviral mechanism	13075	REACTOME	9606	2	68	0.244227	0.42604	MX1; STAT1;	MX1|IDBG-3941|ENSG00000157601|4599|; STAT1|IDBG-77617|ENSG00000115415|6772|;
Glucocorticoid receptor regulatory network	15321	PID NCI	9606	2	69	0.249393	0.425595	POU2F1; STAT1;	POU2F1|IDBG-104534|ENSG00000143190|5451|; STAT1|IDBG-77617|ENSG00000115415|6772|;
PPAR signaling pathway	566	KEGG	9606	2	69	0.249393	0.425595	ACSL6; AQP7;	ACSL6|IDBG-40756|ENSG00000164398|23305,728637|; AQP7|IDBG-57837|ENSG00000165269|100509620,101930168,102724507,364|;
Metabolism of nucleotides	13637	REACTOME	9606	2	72	0.264909	0.437797	DGUOK; NME2;	DGUOK|IDBG-56773|ENSG00000114956|1716|; NME2|IDBG-59608|ENSG00000011052|4831,654364|;
Regulation of nuclear beta catenin signaling and target gene transcription	15295	PID NCI	9606	2	72	0.264909	0.437797	APC; TERT;	APC|IDBG-37007|ENSG00000134982|324|; TERT|IDBG-10998|ENSG00000164362|7015|;
Arrhythmogenic right ventricular cardiomyopathy (ARVC)	4353	KEGG	9606	2	74	0.275257	0.445519	CACNG2; SGCG;	CACNG2|IDBG-6020|ENSG00000166862|10369|; SGCG|IDBG-14867|ENSG00000102683|6445|;
Chronic myeloid leukemia	582	KEGG	9606	2	74	0.275257	0.445519	BAD; TGFB2;	BAD|IDBG-53423|ENSG00000002330|572|; TGFB2|IDBG-106710|ENSG00000092969|7042|;
IL4	15920	NETPATH	9606	2	74	0.275257	0.445519	BAD; STAT1;	BAD|IDBG-53423|ENSG00000002330|572|; STAT1|IDBG-77617|ENSG00000115415|6772|;
Gastric acid secretion	10356	KEGG	9606	2	76	0.285598	0.450643	ATP4A; SLC9A4;	ATP4A|IDBG-44541|ENSG00000105675|495|; SLC9A4|IDBG-64283|ENSG00000180251|389015|;
Phase 1 - Functionalization of compounds	19829	REACTOME	9606	2	77	0.290765	0.451981	ALDH2; CYP17A1;	ALDH2|IDBG-57710|ENSG00000111275|217|; CYP17A1|IDBG-88186|ENSG00000148795|1586|;
Regulation of insulin secretion	13554	REACTOME	9606	2	77	0.290765	0.451981	GLP1R; KCNJ11;	GLP1R|IDBG-86118|ENSG00000112164|2740|; KCNJ11|IDBG-33833|ENSG00000187486|3767|;
Translocation of GLUT4 to the plasma membrane	13827	REACTOME	9606	2	77	0.290765	0.451981	MYO5A; YWHAB;	MYO5A|IDBG-12551|ENSG00000197535|4644|; YWHAB|IDBG-76944|ENSG00000166913|7529|;
Validated targets of C-MYC transcriptional activation	15279	PID NCI	9606	2	78	0.295926	0.455494	NME2; TERT;	NME2|IDBG-59608|ENSG00000011052|4831,654364|; TERT|IDBG-10998|ENSG00000164362|7015|;
Antigen processing-Cross presentation	18220	REACTOME	9606	2	80	0.306233	0.466783	HLA-C; PSME3;	HLA-C|IDBG-77290|ENSG00000204525|3107|; PSME3|IDBG-51809|ENSG00000131467|10197|;
AMER1 mutants destabilize the destruction complex	16848	REACTOME	9606	2	81	0.311377	0.438441	APC; PSME3;	APC|IDBG-37007|ENSG00000134982|324|; PSME3|IDBG-51809|ENSG00000131467|10197|;
APC truncation mutants are not K63 polyubiquitinated	16833	REACTOME	9606	2	81	0.311377	0.438441	APC; PSME3;	APC|IDBG-37007|ENSG00000134982|324|; PSME3|IDBG-51809|ENSG00000131467|10197|;
APC truncation mutants have impaired AXIN binding	17628	REACTOME	9606	2	81	0.311377	0.438441	APC; PSME3;	APC|IDBG-37007|ENSG00000134982|324|; PSME3|IDBG-51809|ENSG00000131467|10197|;
AXIN missense mutants destabilize the destruction complex	17110	REACTOME	9606	2	81	0.311377	0.438441	APC; PSME3;	APC|IDBG-37007|ENSG00000134982|324|; PSME3|IDBG-51809|ENSG00000131467|10197|;
AXIN mutants destabilize the destruction complex, activating WNT signaling	16826	REACTOME	9606	2	81	0.311377	0.438441	APC; PSME3;	APC|IDBG-37007|ENSG00000134982|324|; PSME3|IDBG-51809|ENSG00000131467|10197|;
Degradation of beta-catenin by the destruction complex	13328	REACTOME	9606	2	81	0.311377	0.438441	APC; PSME3;	APC|IDBG-37007|ENSG00000134982|324|; PSME3|IDBG-51809|ENSG00000131467|10197|;
S33 mutants of beta-catenin aren't phosphorylated	18561	REACTOME	9606	2	81	0.311377	0.438441	APC; PSME3;	APC|IDBG-37007|ENSG00000134982|324|; PSME3|IDBG-51809|ENSG00000131467|10197|;
S37 mutants of beta-catenin aren't phosphorylated	19772	REACTOME	9606	2	81	0.311377	0.438441	APC; PSME3;	APC|IDBG-37007|ENSG00000134982|324|; PSME3|IDBG-51809|ENSG00000131467|10197|;
S45 mutants of beta-catenin aren't phosphorylated	18114	REACTOME	9606	2	81	0.311377	0.438441	APC; PSME3;	APC|IDBG-37007|ENSG00000134982|324|; PSME3|IDBG-51809|ENSG00000131467|10197|;
T41 mutants of beta-catenin aren't phosphorylated	17841	REACTOME	9606	2	81	0.311377	0.438441	APC; PSME3;	APC|IDBG-37007|ENSG00000134982|324|; PSME3|IDBG-51809|ENSG00000131467|10197|;
TCF7L2 mutants don't bind CTBP	19152	REACTOME	9606	2	81	0.311377	0.438441	APC; PSME3;	APC|IDBG-37007|ENSG00000134982|324|; PSME3|IDBG-51809|ENSG00000131467|10197|;
deletions in the AMER1 gene destabilize the destruction complex	18145	REACTOME	9606	2	81	0.311377	0.438441	APC; PSME3;	APC|IDBG-37007|ENSG00000134982|324|; PSME3|IDBG-51809|ENSG00000131467|10197|;
deletions in the AXIN genes in hepatocellular carcinoma result in elevated WNT signaling	19027	REACTOME	9606	2	81	0.311377	0.438441	APC; PSME3;	APC|IDBG-37007|ENSG00000134982|324|; PSME3|IDBG-51809|ENSG00000131467|10197|;
misspliced GSK3beta mutants stabilize beta-catenin	18097	REACTOME	9606	2	81	0.311377	0.438441	APC; PSME3;	APC|IDBG-37007|ENSG00000134982|324|; PSME3|IDBG-51809|ENSG00000131467|10197|;
phosphorylation site mutants of CTNNB1 are not targeted to the proteasome by the destruction complex	18661	REACTOME	9606	2	81	0.311377	0.438441	APC; PSME3;	APC|IDBG-37007|ENSG00000134982|324|; PSME3|IDBG-51809|ENSG00000131467|10197|;
truncated APC mutants destabilize the destruction complex	16689	REACTOME	9606	2	81	0.311377	0.438441	APC; PSME3;	APC|IDBG-37007|ENSG00000134982|324|; PSME3|IDBG-51809|ENSG00000131467|10197|;
truncations of AMER1 destabilize the destruction complex	18627	REACTOME	9606	2	81	0.311377	0.438441	APC; PSME3;	APC|IDBG-37007|ENSG00000134982|324|; PSME3|IDBG-51809|ENSG00000131467|10197|;
Peroxisome	8122	KEGG	9606	2	82	0.316513	0.441711	ACSL6; SOD2;	ACSL6|IDBG-40756|ENSG00000164398|23305,728637|; SOD2|IDBG-98553|ENSG00000112096|100129518,6648|;
p75 NTR receptor-mediated signalling	17826	REACTOME	9606	2	82	0.316513	0.441711	ADAM17; BAD;	ADAM17|IDBG-27788|ENSG00000151694|6868|; BAD|IDBG-53423|ENSG00000002330|572|;
Chromosome Maintenance	17495	REACTOME	9606	2	84	0.326758	0.451991	RPA2; TERT;	RPA2|IDBG-95078|ENSG00000117748|6118|; TERT|IDBG-10998|ENSG00000164362|7015|;
ErbB1 downstream signaling	15233	PID NCI	9606	2	85	0.331866	0.449164	BAD; STAT1;	BAD|IDBG-53423|ENSG00000002330|572|; STAT1|IDBG-77617|ENSG00000115415|6772|;
IL6	15922	NETPATH	9606	2	85	0.331866	0.449164	BAD; STAT1;	BAD|IDBG-53423|ENSG00000002330|572|; STAT1|IDBG-77617|ENSG00000115415|6772|;
Insulin receptor signaling	16186	INOH	9606	2	85	0.331866	0.449164	BAD; YWHAB;	BAD|IDBG-53423|ENSG00000002330|572|; YWHAB|IDBG-76944|ENSG00000166913|7529|;
Regulation of mRNA stability by proteins that bind AU-rich elements	19008	REACTOME	9606	2	85	0.331866	0.449164	PSME3; YWHAB;	PSME3|IDBG-51809|ENSG00000131467|10197|; YWHAB|IDBG-76944|ENSG00000166913|7529|;
Cell junction organization	17130	REACTOME	9606	2	87	0.34205	0.45318	FLNC; TESK1;	FLNC|IDBG-40116|ENSG00000128591|2318|; TESK1|IDBG-62583|ENSG00000107140|7016|;
PCP/CE pathway	16659	REACTOME	9606	2	90	0.357234	0.467381	FZD3; PSME3;	FZD3|IDBG-15189|ENSG00000104290|7976|; PSME3|IDBG-51809|ENSG00000131467|10197|;
Prostate cancer	544	KEGG	9606	2	90	0.357234	0.467381	BAD; INSRR;	BAD|IDBG-53423|ENSG00000002330|572|; INSRR|IDBG-103639|ENSG00000027644|3645|;
Glycerophospholipid metabolism	489	KEGG	9606	2	92	0.367288	0.476563	GPAT2; LYPLA1;	GPAT2|IDBG-61426|ENSG00000186281|150763|; LYPLA1|IDBG-21885|ENSG00000120992|10434|;
Transport of inorganic cations/anions and amino acids/oligopeptides	13174	REACTOME	9606	2	94	0.377281	0.487516	SLC15A2; SLC9A4;	SLC15A2|IDBG-52251|ENSG00000163406|6565|; SLC9A4|IDBG-64283|ENSG00000180251|389015|;
Leptin	15926	NETPATH	9606	2	96	0.38721	0.496261	BAD; STAT1;	BAD|IDBG-53423|ENSG00000002330|572|; STAT1|IDBG-77617|ENSG00000115415|6772|;
Stimuli-sensing channels	13099	REACTOME	9606	2	101	0.411724	0.517126	CLCA4; SLC9B2;	CLCA4|IDBG-100084|ENSG00000016602|22802|; SLC9B2|IDBG-32382|ENSG00000164038|133308|;
Integration of energy metabolism	13560	REACTOME	9606	2	102	0.416571	0.521128	GLP1R; KCNJ11;	GLP1R|IDBG-86118|ENSG00000112164|2740|; KCNJ11|IDBG-33833|ENSG00000187486|3767|;
Chagas disease (American trypanosomiasis)	10366	KEGG	9606	2	103	0.421397	0.522999	ACE; TGFB2;	ACE|IDBG-63266|ENSG00000159640|1636|; TGFB2|IDBG-106710|ENSG00000092969|7042|;
Pyrimidine metabolism	409	KEGG	9606	2	104	0.426203	0.526881	NME2; TXNRD2;	NME2|IDBG-59608|ENSG00000011052|4831,654364|; TXNRD2|IDBG-1472|ENSG00000184470|10587|;
Signaling by NOTCH	18790	REACTOME	9606	2	109	0.449919	0.549706	ADAM17; B4GALT1;	ADAM17|IDBG-27788|ENSG00000151694|6868|; B4GALT1|IDBG-56701|ENSG00000086062|2683|;
Signaling by Interleukins	18744	REACTOME	9606	2	110	0.454596	0.553268	TNIP2; YWHAB;	TNIP2|IDBG-7609|ENSG00000168884|79155|; YWHAB|IDBG-76944|ENSG00000166913|7529|;
Hedgehog 'off' state	18085	REACTOME	9606	2	112	0.463884	0.560229	PSME3; SMO;	PSME3|IDBG-51809|ENSG00000131467|10197|; SMO|IDBG-40669|ENSG00000128602|6608|;
HATs acetylate histones	16644	REACTOME	9606	2	114	0.473079	0.564816	KAT6A; MORF4L1;	KAT6A|IDBG-19708|ENSG00000083168|7994|; MORF4L1|IDBG-25183|ENSG00000185787|10933|;
Signaling by VEGF	17346	REACTOME	9606	2	114	0.473079	0.564816	FLT4; YWHAB;	FLT4|IDBG-62355|ENSG00000037280|2324|; YWHAB|IDBG-76944|ENSG00000166913|7529|;
TGF-beta signaling	16255	INOH	9606	2	120	0.50009	0.588121	MSTN; TGFB2;	MSTN|IDBG-77438|ENSG00000138379|2660|; TGFB2|IDBG-106710|ENSG00000092969|7042|;
RNA Polymerase I, RNA Polymerase III, and Mitochondrial Transcription	19264	REACTOME	9606	2	122	0.508898	0.596246	GTF2H1; POU2F1;	GTF2H1|IDBG-34826|ENSG00000110768|2965|; POU2F1|IDBG-104534|ENSG00000143190|5451|;
Integrin signaling pathway	16138	INOH	9606	2	126	0.526209	0.607462	SDC3; SDC4;	SDC3|IDBG-95385|ENSG00000162512|9672|; SDC4|IDBG-77503|ENSG00000124145|6385|;
Natural killer cell mediated cytotoxicity	578	KEGG	9606	2	130	0.543108	0.624674	HLA-C; IFNA6;	HLA-C|IDBG-77290|ENSG00000204525|3107|; IFNA6|IDBG-54082|ENSG00000120235|3443|;
HIV Life Cycle	18642	REACTOME	9606	2	131	0.547268	0.627161	GTF2H1; XRCC4;	GTF2H1|IDBG-34826|ENSG00000110768|2965|; XRCC4|IDBG-32219|ENSG00000152422|7518|;
Downstream signaling of activated FGFR	16879	REACTOME	9606	2	134	0.559589	0.638949	BAD; YWHAB;	BAD|IDBG-53423|ENSG00000002330|572|; YWHAB|IDBG-76944|ENSG00000166913|7529|;
Phospholipid metabolism	18830	REACTOME	9606	2	138	0.575647	0.650191	GPAT2; MTMR7;	GPAT2|IDBG-61426|ENSG00000186281|150763|; MTMR7|IDBG-8670|ENSG00000003987|9108|;
Factors involved in megakaryocyte development and platelet production	13101	REACTOME	9606	2	142	0.591278	0.665453	HBD; IFNA6;	HBD|IDBG-298872|ENSG00000223609|3045|; IFNA6|IDBG-54082|ENSG00000120235|3443|;
beta-catenin independent WNT signaling	17081	REACTOME	9606	2	143	0.595119	0.665009	FZD3; PSME3;	FZD3|IDBG-15189|ENSG00000104290|7976|; PSME3|IDBG-51809|ENSG00000131467|10197|;
Signaling by FGFR	13320	REACTOME	9606	2	145	0.602721	0.668743	BAD; YWHAB;	BAD|IDBG-53423|ENSG00000002330|572|; YWHAB|IDBG-76944|ENSG00000166913|7529|;
Signaling by ERBB2	13291	REACTOME	9606	2	149	0.617603	0.682843	BAD; YWHAB;	BAD|IDBG-53423|ENSG00000002330|572|; YWHAB|IDBG-76944|ENSG00000166913|7529|;
Phagosome	10394	KEGG	9606	2	152	0.628484	0.692435	HLA-C; HLA-DMB;	HLA-C|IDBG-77290|ENSG00000204525|3107|; HLA-DMB|IDBG-403749|ENSG00000242574|3109|;
Downstream signaling events of B Cell Receptor (BCR)	19698	REACTOME	9606	2	155	0.639125	0.701697	BAD; PSME3;	BAD|IDBG-53423|ENSG00000002330|572|; PSME3|IDBG-51809|ENSG00000131467|10197|;
Biological oxidations	19512	REACTOME	9606	2	172	0.69497	0.760351	ALDH2; CYP17A1;	ALDH2|IDBG-57710|ENSG00000111275|217|; CYP17A1|IDBG-88186|ENSG00000148795|1586|;
Fc epsilon receptor (FCERI) signaling	17802	REACTOME	9606	2	173	0.698024	0.76104	BAD; YWHAB;	BAD|IDBG-53423|ENSG00000002330|572|; YWHAB|IDBG-76944|ENSG00000166913|7529|;
Purine metabolism	503	KEGG	9606	2	174	0.701053	0.759071	DGUOK; NME2;	DGUOK|IDBG-56773|ENSG00000114956|1716|; NME2|IDBG-59608|ENSG00000011052|4831,654364|;
Chemokine signaling pathway	4389	KEGG	9606	2	181	0.721559	0.775923	GRK7; STAT1;	GRK7|IDBG-59228|ENSG00000114124|131890|; STAT1|IDBG-77617|ENSG00000115415|6772|;
Signaling by the B Cell Receptor (BCR)	19561	REACTOME	9606	2	188	0.740878	0.791278	BAD; PSME3;	BAD|IDBG-53423|ENSG00000002330|572|; PSME3|IDBG-51809|ENSG00000131467|10197|;
Chromatin modifying enzymes	19015	REACTOME	9606	2	193	0.753972	0.799822	KAT6A; MORF4L1;	KAT6A|IDBG-19708|ENSG00000083168|7994|; MORF4L1|IDBG-25183|ENSG00000185787|10933|;
Chromatin organization	18782	REACTOME	9606	2	193	0.753972	0.799822	KAT6A; MORF4L1;	KAT6A|IDBG-19708|ENSG00000083168|7994|; MORF4L1|IDBG-25183|ENSG00000185787|10933|;
Transmission across Chemical Synapses	18918	REACTOME	9606	2	194	0.756522	0.799825	ALDH2; CACNG2;	ALDH2|IDBG-57710|ENSG00000111275|217|; CACNG2|IDBG-6020|ENSG00000166862|10369|;
Membrane Trafficking	19875	REACTOME	9606	2	207	0.78766	0.82995	MYO5A; YWHAB;	MYO5A|IDBG-12551|ENSG00000197535|4644|; YWHAB|IDBG-76944|ENSG00000166913|7529|;
Gastrin-CREB signalling pathway via PKC and MAPK	13219	REACTOME	9606	2	212	0.798679	0.838747	GPR68; YWHAB;	GPR68|IDBG-16259|ENSG00000119714|8111|; YWHAB|IDBG-76944|ENSG00000166913|7529|;
Regulation of actin cytoskeleton	404	KEGG	9606	2	217	0.809193	0.83857	APC; INSRR;	APC|IDBG-37007|ENSG00000134982|324|; INSRR|IDBG-103639|ENSG00000027644|3645|;
G alpha (i) signalling events	13220	REACTOME	9606	2	231	0.836093	0.860764	DRD2; DRD3;	DRD2|IDBG-71698|ENSG00000149295|1813|; DRD3|IDBG-50672|ENSG00000151577|1814|;
Class I MHC mediated antigen processing & presentation	19282	REACTOME	9606	2	256	0.875789	0.88996	HLA-C; PSME3;	HLA-C|IDBG-77290|ENSG00000204525|3107|; PSME3|IDBG-51809|ENSG00000131467|10197|;
TCR	15915	NETPATH	9606	2	259	0.879911	0.891265	CD82; STAT1;	CD82|IDBG-40873|ENSG00000085117|3732|; STAT1|IDBG-77617|ENSG00000115415|6772|;
M Phase	18628	REACTOME	9606	2	281	0.906509	0.91232	ENSA; PSME3;	ENSA|IDBG-102150|ENSG00000143420|2029|; PSME3|IDBG-51809|ENSG00000131467|10197|;
