# Supplementary material for: PBMCs transcriptome profiles identified breed-specific transcriptome signatures for PRRSV vaccination in German Landrace and Pietrain pigs
Source: PLoS One. 2019 Sep 19;14(9):e0222513. doi: 10.1371/journal.pone.0222513 (PMC6752781; doi:10.1371/journal.pone.0222513)
Supplement: S7 Table — (XLSX) [file pone.0222513.s007.xlsx]

## Sheet: Table S7
Table S7: Pathways enriched by DEGs more abundant in vaccinated PBMCs of Pi pigs
Pathway Name	Pathway Id	Source Name	Organism	Pathway uploaded gene count	Genes in InnateDB for this entity	Pathway p-value	Pathway p-value (corrected)	Gene Symbols	Genes (Symbol|IDBG-ID|Ensembl|Entrez|Fold Change|P-Value)
Signal Transduction	17980	REACTOME	9606	8	1965	0.0977479	0.129844	ADRBK1; DKK1; FOXO3; GPR18; MTOR; NRP1; OR11G2; PPP2CB;	ADRBK1|IDBG-59896|ENSG00000173020|156|; DKK1|IDBG-74684|ENSG00000107984|22943|; FOXO3|IDBG-95024|ENSG00000118689|2309|; GPR18|IDBG-46091|ENSG00000125245|2841|; MTOR|IDBG-89258|ENSG00000198793|2475|; NRP1|IDBG-68532|ENSG00000099250|8829|; OR11G2|IDBG-2109|ENSG00000196832|390439|; PPP2CB|IDBG-15988|ENSG00000104695|5516|;
Disease	19807	REACTOME	9606	7	1192	0.0225861	0.0543288	ADRBK1; DKK1; FOXO3; GYS1; MTOR; PPP2CB; RPL8;	ADRBK1|IDBG-59896|ENSG00000173020|156|; DKK1|IDBG-74684|ENSG00000107984|22943|; FOXO3|IDBG-95024|ENSG00000118689|2309|; GYS1|IDBG-61643|ENSG00000104812|2997|; MTOR|IDBG-89258|ENSG00000198793|2475|; PPP2CB|IDBG-15988|ENSG00000104695|5516|; RPL8|IDBG-41561|ENSG00000161016|6132|;
Immune System	18444	REACTOME	9606	6	1127	0.0536783	0.0884697	ADRBK1; FOXO3; IL1A; IRF2; MTOR; PPP2CB;	ADRBK1|IDBG-59896|ENSG00000173020|156|; FOXO3|IDBG-95024|ENSG00000118689|2309|; IL1A|IDBG-66482|ENSG00000115008|3552|; IRF2|IDBG-46310|ENSG00000168310|3660|; MTOR|IDBG-89258|ENSG00000198793|2475|; PPP2CB|IDBG-15988|ENSG00000104695|5516|;
Innate Immune System	17476	REACTOME	9606	5	563	0.011283	0.0456449	ADRBK1; FOXO3; IRF2; MTOR; PPP2CB;	ADRBK1|IDBG-59896|ENSG00000173020|156|; FOXO3|IDBG-95024|ENSG00000118689|2309|; IRF2|IDBG-46310|ENSG00000168310|3660|; MTOR|IDBG-89258|ENSG00000198793|2475|; PPP2CB|IDBG-15988|ENSG00000104695|5516|;
Gene Expression	19770	REACTOME	9606	5	1118	0.137846	0.161425	DICER1; EIF3I; LSM11; NCOA6; RPL8;	DICER1|IDBG-18522|ENSG00000100697|23405|; EIF3I|IDBG-95635|ENSG00000084623|8668|; LSM11|IDBG-55713|ENSG00000155858|134353|; NCOA6|IDBG-68724|ENSG00000198646|23054|; RPL8|IDBG-41561|ENSG00000161016|6132|;
Signaling by FGFR	13320	REACTOME	9606	4	145	0.000414489	0.0184448	ADRBK1; FOXO3; MTOR; PPP2CB;	ADRBK1|IDBG-59896|ENSG00000173020|156|; FOXO3|IDBG-95024|ENSG00000118689|2309|; MTOR|IDBG-89258|ENSG00000198793|2475|; PPP2CB|IDBG-15988|ENSG00000104695|5516|;
Signaling by FGFR in disease	16656	REACTOME	9606	4	162	0.000630534	0.0187058	ADRBK1; FOXO3; MTOR; PPP2CB;	ADRBK1|IDBG-59896|ENSG00000173020|156|; FOXO3|IDBG-95024|ENSG00000118689|2309|; MTOR|IDBG-89258|ENSG00000198793|2475|; PPP2CB|IDBG-15988|ENSG00000104695|5516|;
NGF signalling via TRKA from the plasma membrane	18753	REACTOME	9606	4	191	0.0011675	0.0259769	ADRBK1; FOXO3; MTOR; PPP2CB;	ADRBK1|IDBG-59896|ENSG00000173020|156|; FOXO3|IDBG-95024|ENSG00000118689|2309|; MTOR|IDBG-89258|ENSG00000198793|2475|; PPP2CB|IDBG-15988|ENSG00000104695|5516|;
Signalling by NGF	16818	REACTOME	9606	4	271	0.00417938	0.0413294	ADRBK1; FOXO3; MTOR; PPP2CB;	ADRBK1|IDBG-59896|ENSG00000173020|156|; FOXO3|IDBG-95024|ENSG00000118689|2309|; MTOR|IDBG-89258|ENSG00000198793|2475|; PPP2CB|IDBG-15988|ENSG00000104695|5516|;
Signaling by GPCR	17449	REACTOME	9606	4	1035	0.253776	0.27544	ADRBK1; GPR18; OR11G2; PPP2CB;	ADRBK1|IDBG-59896|ENSG00000173020|156|; GPR18|IDBG-46091|ENSG00000125245|2841|; OR11G2|IDBG-2109|ENSG00000196832|390439|; PPP2CB|IDBG-15988|ENSG00000104695|5516|;
Metabolism	19429	REACTOME	9606	4	1535	0.546583	0.546583	GYS1; IDH3B; NCOA6; PPP2CB;	GYS1|IDBG-61643|ENSG00000104812|2997|; IDH3B|IDBG-42307|ENSG00000101365|3420|; NCOA6|IDBG-68724|ENSG00000198646|23054|; PPP2CB|IDBG-15988|ENSG00000104695|5516|;
FSH	15929	NETPATH	9606	3	44	0.000168461	0.014993	ADRBK1; FOXO3; MTOR;	ADRBK1|IDBG-59896|ENSG00000173020|156|; FOXO3|IDBG-95024|ENSG00000118689|2309|; MTOR|IDBG-89258|ENSG00000198793|2475|;
Insulin receptor signaling	16186	INOH	9606	3	85	0.0011749	0.0209132	FOXO3; GYS1; MTOR;	FOXO3|IDBG-95024|ENSG00000118689|2309|; GYS1|IDBG-61643|ENSG00000104812|2997|; MTOR|IDBG-89258|ENSG00000198793|2475|;
KitReceptor	15910	NETPATH	9606	3	104	0.0021	0.03115	FOXO3; GYS1; MTOR;	FOXO3|IDBG-95024|ENSG00000118689|2309|; GYS1|IDBG-61643|ENSG00000104812|2997|; MTOR|IDBG-89258|ENSG00000198793|2475|;
Cell-Cell communication	17071	REACTOME	9606	3	132	0.00412758	0.0459193	CDH13; FLNC; KIRREL2;	CDH13|IDBG-43918|ENSG00000140945|1012|; FLNC|IDBG-40116|ENSG00000128591|2318|; KIRREL2|IDBG-45718|ENSG00000126259|84063|;
Downstream signaling of activated FGFR	16879	REACTOME	9606	3	134	0.00430547	0.0383187	ADRBK1; FOXO3; MTOR;	ADRBK1|IDBG-59896|ENSG00000173020|156|; FOXO3|IDBG-95024|ENSG00000118689|2309|; MTOR|IDBG-89258|ENSG00000198793|2475|;
Downstream signal transduction	13329	REACTOME	9606	3	146	0.00547113	0.0442664	ADRBK1; FOXO3; MTOR;	ADRBK1|IDBG-59896|ENSG00000173020|156|; FOXO3|IDBG-95024|ENSG00000118689|2309|; MTOR|IDBG-89258|ENSG00000198793|2475|;
DAP12 signaling	13003	REACTOME	9606	3	147	0.00557602	0.0413555	ADRBK1; FOXO3; MTOR;	ADRBK1|IDBG-59896|ENSG00000173020|156|; FOXO3|IDBG-95024|ENSG00000118689|2309|; MTOR|IDBG-89258|ENSG00000198793|2475|;
Signaling by ERBB2	13291	REACTOME	9606	3	149	0.00578942	0.0396353	ADRBK1; FOXO3; MTOR;	ADRBK1|IDBG-59896|ENSG00000173020|156|; FOXO3|IDBG-95024|ENSG00000118689|2309|; MTOR|IDBG-89258|ENSG00000198793|2475|;
DAP12 interactions	13004	REACTOME	9606	3	155	0.00645903	0.041061	ADRBK1; FOXO3; MTOR;	ADRBK1|IDBG-59896|ENSG00000173020|156|; FOXO3|IDBG-95024|ENSG00000118689|2309|; MTOR|IDBG-89258|ENSG00000198793|2475|;
Signaling by EGFR	13216	REACTOME	9606	3	164	0.00754748	0.0419829	ADRBK1; FOXO3; MTOR;	ADRBK1|IDBG-59896|ENSG00000173020|156|; FOXO3|IDBG-95024|ENSG00000118689|2309|; MTOR|IDBG-89258|ENSG00000198793|2475|;
Signaling by EGFR in Cancer	16839	REACTOME	9606	3	166	0.00780327	0.0408524	ADRBK1; FOXO3; MTOR;	ADRBK1|IDBG-59896|ENSG00000173020|156|; FOXO3|IDBG-95024|ENSG00000118689|2309|; MTOR|IDBG-89258|ENSG00000198793|2475|;
Signaling by PDGF	13330	REACTOME	9606	3	174	0.00887782	0.0438959	ADRBK1; FOXO3; MTOR;	ADRBK1|IDBG-59896|ENSG00000173020|156|; FOXO3|IDBG-95024|ENSG00000118689|2309|; MTOR|IDBG-89258|ENSG00000198793|2475|;
TGF_beta_Receptor	15911	NETPATH	9606	3	220	0.0167111	0.0572035	EIF3I; FOXO3; MTOR;	EIF3I|IDBG-95635|ENSG00000084623|8668|; FOXO3|IDBG-95024|ENSG00000118689|2309|; MTOR|IDBG-89258|ENSG00000198793|2475|;
JAK STAT pathway and regulation	16125	INOH	9606	3	273	0.0293777	0.0594231	ADRBK1; IL1A; MTOR;	ADRBK1|IDBG-59896|ENSG00000173020|156|; IL1A|IDBG-66482|ENSG00000115008|3552|; MTOR|IDBG-89258|ENSG00000198793|2475|;
Developmental Biology	16794	REACTOME	9606	3	502	0.126932	0.161385	FOXO3; NCOA6; NRP1;	FOXO3|IDBG-95024|ENSG00000118689|2309|; NCOA6|IDBG-68724|ENSG00000198646|23054|; NRP1|IDBG-68532|ENSG00000099250|8829|;
Hemostasis	19856	REACTOME	9606	3	508	0.13029	0.1567	IRF2; P2RX1; PPP2CB;	IRF2|IDBG-46310|ENSG00000168310|3660|; P2RX1|IDBG-18186|ENSG00000108405|5023|; PPP2CB|IDBG-15988|ENSG00000104695|5516|;
Adaptive Immune System	18371	REACTOME	9606	3	604	0.188097	0.206674	FOXO3; MTOR; PPP2CB;	FOXO3|IDBG-95024|ENSG00000118689|2309|; MTOR|IDBG-89258|ENSG00000198793|2475|; PPP2CB|IDBG-15988|ENSG00000104695|5516|;
GPCR downstream signaling	18003	REACTOME	9606	3	923	0.408027	0.422261	ADRBK1; GPR18; OR11G2;	ADRBK1|IDBG-59896|ENSG00000173020|156|; GPR18|IDBG-46091|ENSG00000125245|2841|; OR11G2|IDBG-2109|ENSG00000196832|390439|;
IL2 signaling events mediated by PI3K	15791	PID NCI	9606	2	35	0.00336853	0.0428284	FOXO3; MTOR;	FOXO3|IDBG-95024|ENSG00000118689|2309|; MTOR|IDBG-89258|ENSG00000198793|2475|;
CXCR4-mediated signaling events	15059	PID NCI	9606	2	50	0.00677912	0.0402228	ADRBK1; MTOR;	ADRBK1|IDBG-59896|ENSG00000173020|156|; MTOR|IDBG-89258|ENSG00000198793|2475|;
Coregulation of Androgen receptor activity	15082	PID NCI	9606	2	60	0.00964784	0.0429329	KDM3A; NCOA6;	KDM3A|IDBG-59796|ENSG00000115548|55818|; NCOA6|IDBG-68724|ENSG00000198646|23054|;
Validated targets of C-MYC transcriptional repression	15263	PID NCI	9606	2	60	0.00964784	0.0429329	DKK1; FOXO3;	DKK1|IDBG-74684|ENSG00000107984|22943|; FOXO3|IDBG-95024|ENSG00000118689|2309|;
Costimulation by the CD28 family	13092	REACTOME	9606	2	64	0.0109224	0.0462901	MTOR; PPP2CB;	MTOR|IDBG-89258|ENSG00000198793|2475|; PPP2CB|IDBG-15988|ENSG00000104695|5516|;
Glucose metabolism	19836	REACTOME	9606	2	69	0.0126145	0.0488125	GYS1; PPP2CB;	GYS1|IDBG-61643|ENSG00000104812|2997|; PPP2CB|IDBG-15988|ENSG00000104695|5516|;
Constitutive PI3K/AKT Signaling in Cancer	13715	REACTOME	9606	2	73	0.0140456	0.0520857	FOXO3; MTOR;	FOXO3|IDBG-95024|ENSG00000118689|2309|; MTOR|IDBG-89258|ENSG00000198793|2475|;
Platelet homeostasis	13108	REACTOME	9606	2	76	0.0151632	0.0539808	P2RX1; PPP2CB;	P2RX1|IDBG-18186|ENSG00000108405|5023|; PPP2CB|IDBG-15988|ENSG00000104695|5516|;
IL2	15918	NETPATH	9606	2	81	0.0171084	0.0563943	FOXO3; MTOR;	FOXO3|IDBG-95024|ENSG00000118689|2309|; MTOR|IDBG-89258|ENSG00000198793|2475|;
Opioid Signalling	13260	REACTOME	9606	2	82	0.0175096	0.0556556	ADRBK1; PPP2CB;	ADRBK1|IDBG-59896|ENSG00000173020|156|; PPP2CB|IDBG-15988|ENSG00000104695|5516|;
PI-3K cascade	13309	REACTOME	9606	2	85	0.0187374	0.0505341	FOXO3; MTOR;	FOXO3|IDBG-95024|ENSG00000118689|2309|; MTOR|IDBG-89258|ENSG00000198793|2475|;
PI3K events in ERBB2 signaling	13286	REACTOME	9606	2	85	0.0187374	0.0505341	FOXO3; MTOR;	FOXO3|IDBG-95024|ENSG00000118689|2309|; MTOR|IDBG-89258|ENSG00000198793|2475|;
PI3K events in ERBB4 signaling	13263	REACTOME	9606	2	85	0.0187374	0.0505341	FOXO3; MTOR;	FOXO3|IDBG-95024|ENSG00000118689|2309|; MTOR|IDBG-89258|ENSG00000198793|2475|;
PI3K/AKT Signaling in Cancer	19195	REACTOME	9606	2	85	0.0187374	0.0505341	FOXO3; MTOR;	FOXO3|IDBG-95024|ENSG00000118689|2309|; MTOR|IDBG-89258|ENSG00000198793|2475|;
PIP3 activates AKT signaling	12989	REACTOME	9606	2	85	0.0187374	0.0505341	FOXO3; MTOR;	FOXO3|IDBG-95024|ENSG00000118689|2309|; MTOR|IDBG-89258|ENSG00000198793|2475|;
Cell junction organization	17130	REACTOME	9606	2	87	0.0195757	0.0512422	CDH13; FLNC;	CDH13|IDBG-43918|ENSG00000140945|1012|; FLNC|IDBG-40116|ENSG00000128591|2318|;
GAB1 signalosome	13212	REACTOME	9606	2	88	0.0200007	0.0494463	FOXO3; MTOR;	FOXO3|IDBG-95024|ENSG00000118689|2309|; MTOR|IDBG-89258|ENSG00000198793|2475|;
PI3K/AKT activation	13178	REACTOME	9606	2	88	0.0200007	0.0494463	FOXO3; MTOR;	FOXO3|IDBG-95024|ENSG00000118689|2309|; MTOR|IDBG-89258|ENSG00000198793|2475|;
Formation of a pool of free 40S subunits	13447	REACTOME	9606	2	94	0.022632	0.0530066	EIF3I; RPL8;	EIF3I|IDBG-95635|ENSG00000084623|8668|; RPL8|IDBG-41561|ENSG00000161016|6132|;
Role of LAT2/NTAL/LAB on calcium mobilization	17405	REACTOME	9606	2	101	0.0258733	0.0590442	FOXO3; MTOR;	FOXO3|IDBG-95024|ENSG00000118689|2309|; MTOR|IDBG-89258|ENSG00000198793|2475|;
L13a-mediated translational silencing of Ceruloplasmin expression	13096	REACTOME	9606	2	104	0.0273173	0.0607811	EIF3I; RPL8;	EIF3I|IDBG-95635|ENSG00000084623|8668|; RPL8|IDBG-41561|ENSG00000161016|6132|;
GTP hydrolysis and joining of the 60S ribosomal subunit	13444	REACTOME	9606	2	105	0.0278059	0.0575517	EIF3I; RPL8;	EIF3I|IDBG-95635|ENSG00000084623|8668|; RPL8|IDBG-41561|ENSG00000161016|6132|;
Orphan transporters	18365	REACTOME	9606	2	105	0.0278059	0.0575517	GABRA3; NCOA6;	GABRA3|IDBG-89084|ENSG00000011677|2556|; NCOA6|IDBG-68724|ENSG00000198646|23054|;
Prolactin	15931	NETPATH	9606	2	105	0.0278059	0.0575517	FOXO3; MTOR;	FOXO3|IDBG-95024|ENSG00000118689|2309|; MTOR|IDBG-89258|ENSG00000198793|2475|;
Cap-dependent Translation Initiation	18804	REACTOME	9606	2	112	0.0313241	0.0606054	EIF3I; RPL8;	EIF3I|IDBG-95635|ENSG00000084623|8668|; RPL8|IDBG-41561|ENSG00000161016|6132|;
Eukaryotic Translation Initiation	16696	REACTOME	9606	2	112	0.0313241	0.0606054	EIF3I; RPL8;	EIF3I|IDBG-95635|ENSG00000084623|8668|; RPL8|IDBG-41561|ENSG00000161016|6132|;
Signaling by VEGF	17346	REACTOME	9606	2	114	0.0323604	0.0612783	MTOR; NRP1;	MTOR|IDBG-89258|ENSG00000198793|2475|; NRP1|IDBG-68532|ENSG00000099250|8829|;
G2/M Transition	18803	REACTOME	9606	2	120	0.0355501	0.0659159	PPP2CB; TUBGCP3;	PPP2CB|IDBG-15988|ENSG00000104695|5516|; TUBGCP3|IDBG-51668|ENSG00000126216|10426|;
Mitotic G2-G2/M phases	19400	REACTOME	9606	2	122	0.0366398	0.0665498	PPP2CB; TUBGCP3;	PPP2CB|IDBG-15988|ENSG00000104695|5516|; TUBGCP3|IDBG-51668|ENSG00000126216|10426|;
Signaling by SCF-KIT	13325	REACTOME	9606	2	127	0.0394203	0.0701681	FOXO3; MTOR;	FOXO3|IDBG-95024|ENSG00000118689|2309|; MTOR|IDBG-89258|ENSG00000198793|2475|;
Signaling by ERBB4	13265	REACTOME	9606	2	137	0.0452155	0.0789056	FOXO3; MTOR;	FOXO3|IDBG-95024|ENSG00000118689|2309|; MTOR|IDBG-89258|ENSG00000198793|2475|;
Insulin signaling pathway	531	KEGG	9606	2	143	0.0488367	0.0835859	GYS1; MTOR;	GYS1|IDBG-61643|ENSG00000104812|2997|; MTOR|IDBG-89258|ENSG00000198793|2475|;
Translation	17867	REACTOME	9606	2	145	0.0500669	0.0840746	EIF3I; RPL8;	EIF3I|IDBG-95635|ENSG00000084623|8668|; RPL8|IDBG-41561|ENSG00000161016|6132|;
Downstream signaling events of B Cell Receptor (BCR)	19698	REACTOME	9606	2	155	0.0563859	0.0912427	FOXO3; MTOR;	FOXO3|IDBG-95024|ENSG00000118689|2309|; MTOR|IDBG-89258|ENSG00000198793|2475|;
AndrogenReceptor	15906	NETPATH	9606	2	164	0.0623025	0.0990164	KDM3A; NCOA6;	KDM3A|IDBG-59796|ENSG00000115548|55818|; NCOA6|IDBG-68724|ENSG00000198646|23054|;
Fc epsilon receptor (FCERI) signaling	17802	REACTOME	9606	2	173	0.0684244	0.106838	FOXO3; MTOR;	FOXO3|IDBG-95024|ENSG00000118689|2309|; MTOR|IDBG-89258|ENSG00000198793|2475|;
IL-7 signaling	16106	INOH	9606	2	180	0.0733207	0.112509	ADRBK1; MTOR;	ADRBK1|IDBG-59896|ENSG00000173020|156|; MTOR|IDBG-89258|ENSG00000198793|2475|;
Chemokine signaling pathway	4389	KEGG	9606	2	181	0.0740295	0.10981	ADRBK1; FOXO3;	ADRBK1|IDBG-59896|ENSG00000173020|156|; FOXO3|IDBG-95024|ENSG00000118689|2309|;
EPO signaling pathway	16151	INOH	9606	2	181	0.0740295	0.10981	ADRBK1; MTOR;	ADRBK1|IDBG-59896|ENSG00000173020|156|; MTOR|IDBG-89258|ENSG00000198793|2475|;
VEGF signaling pathway	16190	INOH	9606	2	183	0.0754538	0.110088	ADRBK1; MTOR;	ADRBK1|IDBG-59896|ENSG00000173020|156|; MTOR|IDBG-89258|ENSG00000198793|2475|;
Signaling by the B Cell Receptor (BCR)	19561	REACTOME	9606	2	188	0.0790538	0.11348	FOXO3; MTOR;	FOXO3|IDBG-95024|ENSG00000118689|2309|; MTOR|IDBG-89258|ENSG00000198793|2475|;
RNF mutants show enhanced WNT signaling and proliferation	19131	REACTOME	9606	2	197	0.0856697	0.115524	DKK1; PPP2CB;	DKK1|IDBG-74684|ENSG00000107984|22943|; PPP2CB|IDBG-15988|ENSG00000104695|5516|;
TCF dependent signaling in response to WNT	18732	REACTOME	9606	2	197	0.0856697	0.115524	DKK1; PPP2CB;	DKK1|IDBG-74684|ENSG00000107984|22943|; PPP2CB|IDBG-15988|ENSG00000104695|5516|;
XAV939 inhibits tankyrase, stabilizing AXIN	19487	REACTOME	9606	2	197	0.0856697	0.115524	DKK1; PPP2CB;	DKK1|IDBG-74684|ENSG00000107984|22943|; PPP2CB|IDBG-15988|ENSG00000104695|5516|;
misspliced LRP5 mutants have enhanced beta-catenin-dependent signaling	16943	REACTOME	9606	2	197	0.0856697	0.115524	DKK1; PPP2CB;	DKK1|IDBG-74684|ENSG00000107984|22943|; PPP2CB|IDBG-15988|ENSG00000104695|5516|;
Signaling by WNT in cancer	17000	REACTOME	9606	2	219	0.102521	0.134182	DKK1; PPP2CB;	DKK1|IDBG-74684|ENSG00000107984|22943|; PPP2CB|IDBG-15988|ENSG00000104695|5516|;
Cellular responses to stress	16723	REACTOME	9606	2	240	0.119404	0.154013	IL1A; MTOR;	IL1A|IDBG-66482|ENSG00000115008|3552|; MTOR|IDBG-89258|ENSG00000198793|2475|;
Glycogen storage diseases	19851	REACTOME	9606	2	253	0.130193	0.158729	GYS1; PPP2CB;	GYS1|IDBG-61643|ENSG00000104812|2997|; PPP2CB|IDBG-15988|ENSG00000104695|5516|;
Metabolism of carbohydrates	17445	REACTOME	9606	2	253	0.130193	0.158729	GYS1; PPP2CB;	GYS1|IDBG-61643|ENSG00000104812|2997|; PPP2CB|IDBG-15988|ENSG00000104695|5516|;
Myoclonic epilepsy of Lafora	17077	REACTOME	9606	2	253	0.130193	0.158729	GYS1; PPP2CB;	GYS1|IDBG-61643|ENSG00000104812|2997|; PPP2CB|IDBG-15988|ENSG00000104695|5516|;
MAPK signaling pathway	487	KEGG	9606	2	257	0.133561	0.158492	FLNC; IL1A;	FLNC|IDBG-40116|ENSG00000128591|2318|; IL1A|IDBG-66482|ENSG00000115008|3552|;
Cytokine Signaling in Immune system	17418	REACTOME	9606	2	267	0.142068	0.164209	IL1A; IRF2;	IL1A|IDBG-66482|ENSG00000115008|3552|; IRF2|IDBG-46310|ENSG00000168310|3660|;
TNFalpha	15913	NETPATH	9606	2	270	0.144645	0.165043	MTOR; RPL8;	MTOR|IDBG-89258|ENSG00000198793|2475|; RPL8|IDBG-41561|ENSG00000161016|6132|;
Neuroactive ligand-receptor interaction	416	KEGG	9606	2	275	0.148962	0.167817	GABRA3; P2RX1;	GABRA3|IDBG-89084|ENSG00000011677|2556|; P2RX1|IDBG-18186|ENSG00000108405|5023|;
Signaling by Wnt	17272	REACTOME	9606	2	294	0.16561	0.184241	DKK1; PPP2CB;	DKK1|IDBG-74684|ENSG00000107984|22943|; PPP2CB|IDBG-15988|ENSG00000104695|5516|;
Cell Cycle, Mitotic	19119	REACTOME	9606	2	454	0.313622	0.336294	PPP2CB; TUBGCP3;	PPP2CB|IDBG-15988|ENSG00000104695|5516|; TUBGCP3|IDBG-51668|ENSG00000126216|10426|;
EGFR1	15908	NETPATH	9606	2	472	0.33042	0.350088	ADRBK1; MTOR;	ADRBK1|IDBG-59896|ENSG00000173020|156|; MTOR|IDBG-89258|ENSG00000198793|2475|;
Cell Cycle	18205	REACTOME	9606	2	523	0.377469	0.395232	PPP2CB; TUBGCP3;	PPP2CB|IDBG-15988|ENSG00000104695|5516|; TUBGCP3|IDBG-51668|ENSG00000126216|10426|;
Transmembrane transport of small molecules	16726	REACTOME	9606	2	606	0.451322	0.461697	GABRA3; NCOA6;	GABRA3|IDBG-89084|ENSG00000011677|2556|; NCOA6|IDBG-68724|ENSG00000198646|23054|;
Metabolism of proteins	18366	REACTOME	9606	2	678	0.511661	0.517475	EIF3I; RPL8;	EIF3I|IDBG-95635|ENSG00000084623|8668|; RPL8|IDBG-41561|ENSG00000161016|6132|;
