# Supplementary material for: PBMCs transcriptome profiles identified breed-specific transcriptome signatures for PRRSV vaccination in German Landrace and Pietrain pigs
Source: PLoS One. 2019 Sep 19;14(9):e0222513. doi: 10.1371/journal.pone.0222513 (PMC6752781; doi:10.1371/journal.pone.0222513)
Supplement: S8 Table — (XLSX) [file pone.0222513.s008.xlsx]

## Sheet: Table S8
Table S8: List of DEGs in unvaccinated PBMCs of healthy DL pigs compared to that of Pi pigs
Affy. Transcript ID	Entrez ID	Gene symbol	Gene Name	Fold Change	FDR
15332935	100037275	SPARCL1	SPARC-like 1 (hevin)	6.53888	2.86392e-10
15280269	100737767	LOC100737767	HEAT repeat-containing protein 2-like	4.40718	1.66943e-09
15326733	NA	NA	NA	4.95336	3.44362e-09
15250328	NA	NA	NA	4.10761	3.44362e-09
15224166	100520861	ABCA6	ATP-binding cassette, sub-family A (ABC1), member 6	-4.50877	3.44362e-09
15290288	NA	NA	NA	6.09762	8.26257e-09
15330626	100155381	LOC100155381	olfactory receptor 4S2-like	-3.65304	9.05184e-09
15212459	100515402	LYPLAL1	lysophospholipase-like 1	-3.56155	9.15107e-09
15312432	733655	LRRIQ3	leucine-rich repeats and IQ motif containing 3	3.77804	1.56031e-08
15265518	NA	NA	NA	-3.92939	1.90502e-08
15327703	NA	NA	NA	-3.8788	2.05073e-08
15190557	NA	NA	NA	-3.47723	2.05073e-08
15295077	NA	NA	NA	-3.53662	2.05073e-08
15323190	100624279	ZFP36L1	ZFP36 ring finger protein-like 1	-5.35043	2.05073e-08
15325493	100152493	RPP21	ribonuclease P/MRP 21kDa subunit	-3.76868	2.05073e-08
15316477	100512418	CD164L2	CD164 sialomucin-like 2	-3.3099	2.05073e-08
15281396	100513786	C3H16orf93	chromosome 3 open reading frame, human C16orf93	-3.31691	2.05073e-08
15249538	100521477	ITGA4	integrin, alpha 4 (antigen CD49D, alpha 4 subunit of VLA-4 receptor)	-3.99621	2.07179e-08
15193317	NA	NA	NA	-3.46989	2.07179e-08
15212623	NA	NA	NA	-2.77341	2.63715e-08
15336024	NA	NA	NA	-3.24003	2.64869e-08
15323340	100157762	SIPA1L1	signal-induced proliferation-associated 1 like 1	-2.95918	3.23431e-08
15283405	100520954	TXNDC9	thioredoxin domain containing 9	4.95881	3.23431e-08
15204236	100155372	LOC100155372	olfactory receptor 8K3-like	-3.81885	3.23431e-08
15217395	100520401	LOC100520401	CDGSH iron-sulfur domain-containing protein 1-like	-3.41372	3.23431e-08
15249782	613127	MOBKL3	MOB family member 4, phocein	-3.43535	3.23431e-08
15220634	100515339	LOC100515339	keratin, type I cytoskeletal 19-like	-2.89744	3.23431e-08
15282754	NA	NA	NA	-3.07703	3.23431e-08
15311906	NA	NA	NA	-4.02721	3.23431e-08
15255677	100515590	CCDC69	coiled-coil domain containing 69	-4.21968	3.23431e-08
15334126	100513804	RBM46	RNA binding motif protein 46	-3.49413	3.23431e-08
15208001	100514264	LOC100514264	putative RNA-binding protein 3-like	2.99131	3.23431e-08
15188098	NA	NA	NA	-3.63472	3.23431e-08
15321984	100152067	ADCY4	adenylate cyclase 4	-2.95758	3.23431e-08
15235584	100513626	ABCC5	ATP-binding cassette, sub-family C (CFTR/MRP), member 5	-3.20295	3.23431e-08
15185317	NA	NA	NA	-3.32237	3.23431e-08
15265504	NA	NA	NA	-3.31236	3.23431e-08
15187614	NA	NA	NA	-3.01671	3.23431e-08
15323647	NA	NA	NA	-3.74105	3.23431e-08
15184588	NA	NA	NA	-3.05109	3.23431e-08
15186421	NA	NA	NA	-4.07815	3.23431e-08
15201089	100525377	PPP2R5E	protein phosphatase 2, regulatory subunit B', epsilon isoform	-3.36008	3.23431e-08
15204346	100514750	FAM166A	family with sequence similarity 166, member A	-3.63296	3.23431e-08
15230463	NA	NA	NA	-3.52889	3.23431e-08
15207766	100524723	CHAC1	ChaC, cation transport regulator homolog 1 (E. coli)	-3.43386	3.23431e-08
15188059	NA	NA	NA	-3.39592	3.23431e-08
15230462	100513238	SLC25A36	solute carrier family 25 (pyrimidine nucleotide carrier ), member 36	-3.10177	3.23431e-08
15296325	100152590	NUF2	NUF2, NDC80 kinetochore complex component	-3.63075	3.23431e-08
15332975	100514243	PRDM8	PR domain containing 8	5.42585	3.23431e-08
15193340	NA	NA	NA	-3.39166	3.23431e-08
15255601	100511051	FAM114A2	family with sequence similarity 114, member A2	-2.94214	3.25944e-08
15239536	NA	NA	NA	-3.33603	3.25944e-08
15186160	NA	NA	NA	-3.16838	3.25944e-08
15322101	100155260	PABPN1	poly(A) binding protein, nuclear 1	3.13071	3.25944e-08
15217203	100525833	SCEL	sciellin	-3.31186	3.25944e-08
15266408	NA	NA	NA	-2.96818	3.25944e-08
15265514	NA	NA	NA	-3.03966	3.25944e-08
15214963	NA	NA	NA	4.22442	3.31109e-08
15294278	100153814	DDAH1	dimethylarginine dimethylaminohydrolase 1	-3.33954	3.31109e-08
15288782	NA	NA	NA	-2.89632	3.57952e-08
15290681	100739123	LOC100739123	RNA-binding Raly-like protein-like	-2.91259	3.6413e-08
15217410	NA	NA	NA	-2.80458	3.6413e-08
15250539	NA	NA	NA	-2.94982	3.6413e-08
15276561	NA	NA	NA	-2.75242	3.69842e-08
15233656	100513376	GMPPB	GDP-mannose pyrophosphorylase B	-3.37561	3.89322e-08
15272124	100522065	LOC100522065	olfactory receptor 1030-like	-3.13301	3.89322e-08
15258896	NA	NA	NA	-2.70686	3.89965e-08
15236521	NA	NA	NA	-2.7375	3.91179e-08
15278261	NA	NA	NA	3.29348	3.91274e-08
15283098	100739577	SNRNP200	small nuclear ribonucleoprotein 200kDa (U5)	3.29348	3.91274e-08
15236164	NA	NA	NA	-3.1878	3.91274e-08
15329446	780411	PSEN1	presenilin 1	-2.81658	3.92338e-08
15236881	100154451	CYYR1	cysteine/tyrosine-rich 1	-3.42699	3.92338e-08
15224233	100512557	DDX42	DEAD (Asp-Glu-Ala-Asp) box helicase 42	-3.73654	4.06622e-08
15258382	100153847	ASXL1	additional sex combs like 1 (Drosophila)	-2.9782	4.31894e-08
15272157	100512461	LOC100512461	olfactory receptor 140-like	-3.42428	4.33195e-08
15323964	100737576	PPP4R4	protein phosphatase 4, regulatory subunit 4	-2.57743	4.35128e-08
15189179	NA	NA	NA	-3.36562	4.46547e-08
15259647	100049657	GNAS	GNAS complex locus	-2.59222	4.46547e-08
15311454	100512662	PLA2G2D	phospholipase A2, group IID	-3.3648	4.66599e-08
15225250	NA	NA	NA	-3.34774	4.80525e-08
15201538	100157597	PSIP1	PC4 and SFRS1 interacting protein 1	-2.66323	4.81297e-08
15337862	NA	NA	NA	3.78552	4.84386e-08
15229626	NA	NA	NA	-3.64201	4.84386e-08
15244112	NA	NA	NA	4.986	4.84386e-08
15244410	100156796	FBXW8	F-box and WD repeat domain containing 8	-3.00055	4.84706e-08
15257209	100170772	MARCH6	membrane-associated ring finger (C3HC4) 6, E3 ubiquitin protein ligase	2.97846	4.84706e-08
15317694	NA	NA	NA	-2.8236	4.84706e-08
15219055	100626814	RNF213	ring finger protein 213	-3.14832	4.84706e-08
15286931	100739825	EMP2	epithelial membrane protein 2	-2.49177	5.00791e-08
15216829	100516290	EBPL	emopamil binding protein-like	-2.80614	5.03292e-08
15293271	100157373	TRIM45	tripartite motif containing 45	-2.74185	5.11133e-08
15254048	100515512	IQCA1	IQ motif containing with AAA domain 1	-2.67229	5.11133e-08
15188783	NA	NA	NA	-2.67692	5.11133e-08
15283419	NA	NA	NA	-3.15274	5.3877e-08
15188454	NA	NA	NA	-2.88552	5.45648e-08
15310155	100511638	ASPDH	aspartate dehydrogenase domain containing	-2.65979	5.52624e-08
15191923	NA	NA	NA	-2.9773	5.61838e-08
15300560	100151884	NEUROD4	neuronal differentiation 4	-2.57421	5.64515e-08
15265511	NA	NA	NA	-2.7732	5.85019e-08
15265513	100518597	SLC25A45	solute carrier family 25, member 45	-4.12934	6.02353e-08
15320883	100154585	CD2AP	CD2-associated protein	-3.19164	6.04519e-08
15231154	NA	NA	NA	-2.83317	6.13928e-08
15189120	NA	NA	NA	-2.88416	6.18468e-08
15266410	NA	NA	NA	-2.54376	6.2301e-08
15284313	100522433	C3H2orf74	chromosome 3 open reading frame, human C2orf74	-2.68316	6.33e-08
15293082	100511691	ANKRD35	ankyrin repeat domain 35	-2.41274	6.33e-08
15288602	100048963	ABCG8	ATP-binding cassette, sub-family G (WHITE), member 8	4.10937	6.33e-08
15240765	100153416	CHCHD1	coiled-coil-helix-coiled-coil-helix domain containing 1	-2.77845	6.33598e-08
15236567	NA	NA	NA	-2.77181	6.4261e-08
15202618	100520168	LOC100520168	olfactory receptor 13D1-like	-2.54032	6.69201e-08
15217434	100154139	CLYBL	citrate lyase beta like	-2.63086	6.73476e-08
15288102	NA	NA	NA	-3.95202	6.73476e-08
15233378	396871	NPG4	protegrin 4	-3.33312	6.77413e-08
15249361	100152793	HOXD13	homeobox D13	-2.68663	6.77413e-08
15240829	100151793	SAMD8	sterile alpha motif domain containing 8	-3.08763	6.77413e-08
15227616	100516108	LOC100516108	proline-, glutamic acid- and leucine-rich protein 1-like	-3.1119	7.04332e-08
15254044	100512018	LOC100512018	HEAT repeat containing 7B1-like	-2.46718	7.10598e-08
15272876	100512518	TBC1D10C	TBC1 domain family, member 10C	3.12372	7.10598e-08
15300391	NA	NA	NA	-3.2655	7.1143e-08
15266339	100517996	LOC100517996	olfactory receptor 5AK2-like	-3.19533	7.1143e-08
15216132	100272144	SGCG	sarcoglycan, gamma (35kDa dystrophin-associated glycoprotein)	-3.06035	7.18818e-08
15262567	100037958	CAPZA2	capping protein (actin filament) muscle Z-line, alpha 2	-2.39956	7.20379e-08
15309234	100519430	ZNF575	zinc finger protein 575	3.66785	7.22574e-08
15309236	NA	NA	NA	3.66785	7.22574e-08
15244642	100523027	MYO1H	myosin IH	-2.72601	7.41975e-08
15185423	NA	NA	NA	-3.30816	7.41975e-08
15332931	397073	ABCG2	ATP-binding cassette, sub-family G (WHITE), member 2	4.90147	7.41975e-08
15289431	NA	NA	NA	-3.69728	7.41975e-08
15337311	100515913	VWA5A	von Willebrand factor A domain containing 5A	-3.50414	7.42331e-08
15286603	100127152	LOC100127152	aquaporin 8	-2.73974	7.42331e-08
15244845	100157272	GATSL3	GATS protein-like 3	-2.31609	7.4592e-08
15208517	NA	NA	NA	-3.11015	7.50376e-08
15334291	NA	NA	NA	-3.80762	7.50376e-08
15293202	NA	NA	NA	-2.7366	7.50376e-08
15219172	396988	TIMP2	TIMP metallopeptidase inhibitor 2	-3.16609	7.50376e-08
15213297	100517051	LYZL1	lysozyme-like 1	-2.47986	7.53024e-08
15205559	NA	NA	NA	-2.91598	7.53024e-08
15242925	100737116	STK32C	serine/threonine kinase 32C	-3.08033	7.62176e-08
15283417	NA	NA	NA	3.77348	7.64656e-08
15320193	100152593	LHFPL5	lipoma HMGIC fusion partner-like 5	-2.89668	7.75231e-08
15221972	100512984	GGNBP2	gametogenetin binding protein 2	-2.79432	7.84586e-08
15214681	NA	NA	NA	-2.97452	7.87948e-08
15293002	100154181	LOC100154181	histone H2A type 2-B-like	-3.07028	7.87948e-08
15259494	100144532	PFDN4	prefoldin subunit 4	-3.15229	7.98483e-08
15312078	NA	NA	NA	-2.86281	8.07015e-08
15236683	100153787	GPR15	G protein-coupled receptor 15	-2.85025	8.13535e-08
15332129	100192449	SLC10A7	solute carrier family 10 (sodium/bile acid cotransporter family), member 7	-3.1085	8.16636e-08
15300580	100737562	LOC100737562	olfactory receptor 9K2-like	-2.3197	8.28792e-08
15199556	100141309	RAD51	RAD51 homolog (S. cerevisiae)	-2.85145	8.32194e-08
15303440	NA	NA	NA	2.88006	8.32194e-08
15306291	100153312	CDCA3	cell division cycle associated 3	-2.56409	8.38647e-08
15271665	100511808	JAKMIP2	janus kinase and microtubule interacting protein 2	-2.90297	8.55198e-08
15240724	100152996	SEC24C	SEC24 family, member C (S. cerevisiae)	-2.42735	8.619e-08
15280271	NA	NA	NA	4.89749	8.74004e-08
15235370	100516831	SERPINI2	serpin peptidase inhibitor, clade I (pancpin), member 2	-2.76968	8.96995e-08
15278895	100512589	ZNF608	zinc finger protein 608	-2.50467	9.01856e-08
15319986	100525524	SYNGAP1	synaptic Ras GTPase activating protein 1	-2.93926	9.11116e-08
15237071	NA	NA	NA	-2.61848	9.11116e-08
15262388	100524656	TMEM229A	transmembrane protein 229A	-2.91834	9.27928e-08
15240739	100157040	FUT11	fucosyltransferase 11 (alpha (1,3) fucosyltransferase)	-3.13353	9.27928e-08
15318311	100153737	PHACTR1	phosphatase and actin regulator 1	-3.83984	9.33024e-08
15253210	NA	NA	NA	-3.2	9.33024e-08
15220665	NA	NA	NA	-2.78074	9.4732e-08
15311817	100513359	ARID1A	AT rich interactive domain 1A (SWI-like)	-2.42423	9.4732e-08
15242463	100739572	LOC100739572	ventral anterior homeobox 1-like	-3.16651	9.51356e-08
15200784	100511360	FBXO34	F-box protein 34	2.53169	9.51356e-08
15323580	100153134	C7H14orf166B	chromosome 7 open reading frame, human C14orf166B	-4.78359	9.51356e-08
15271244	396578	SVCT1	sodium-dependent vitamin C transporter 1	-2.90283	9.55136e-08
15233037	100518933	GORASP1	golgi reassembly stacking protein 1, 65kDa	-3.01513	9.55136e-08
15221357	NA	NA	NA	-2.57995	9.55136e-08
15186728	NA	NA	NA	-2.92543	9.55136e-08
15306556	768114	TSPAN9	tetraspanin 9	-2.64301	9.55136e-08
15202724	NA	NA	NA	4.75468	9.55136e-08
15247299	414914	COL17A1	collagen, type XVII, alpha 1	-3.21897	9.55136e-08
15249535	NA	NA	NA	-3.21897	9.55136e-08
15311996	NA	NA	NA	-2.94835	9.55136e-08
15337264	100511524	LOC100511524	olfactory receptor 147-like	-2.69882	9.74045e-08
15335862	100499566	DNAJB13	DnaJ (Hsp40) homolog, subfamily B, member 13	-3.08403	9.74324e-08
15278656	100522480	LOC100522480	multiple C2 and transmembrane domain-containing protein 1-like	-2.5687	9.81489e-08
15310525	NA	NA	NA	-2.98235	9.96478e-08
15208014	NA	NA	NA	-3.52684	9.99214e-08
15234635	NA	NA	NA	-2.74058	9.99214e-08
15250733	100522221	CHRNG	cholinergic receptor, nicotinic, gamma (muscle)	-2.5141	9.99214e-08
15332992	NA	NA	NA	3.6943	1.03453e-07
15278493	100514704	TMEM167A	transmembrane protein 167A	4.44372	1.03453e-07
15278494	NA	NA	NA	4.44372	1.03453e-07
15204373	100515466	RNF208	ring finger protein 208	5.03601	1.07968e-07
15199875	414799	CYB5A	cytochrome b5 type A (microsomal)	-2.34402	1.08337e-07
15241633	NA	NA	NA	-2.52077	1.08337e-07
15281376	100515603	ZNF689	zinc finger protein 689	-2.52828	1.10542e-07
15278497	NA	NA	NA	-2.6462	1.10542e-07
15281692	NA	NA	NA	-3.03138	1.10924e-07
15226097	100739605	LOC100739605	mediator of RNA polymerase II transcription subunit 13-like	-2.32269	1.136e-07
15237243	100152025	DOK2	docking protein 2, 56kDa	-2.6735	1.136e-07
15253099	NA	NA	NA	-2.48516	1.14604e-07
15225831	100737915	TEX14	testis expressed 14	-2.63823	1.15799e-07
15317697	100462748	ATG4C	autophagy related 4C, cysteine peptidase	-2.57866	1.15877e-07
15272604	NA	NA	NA	2.54801	1.1691e-07
15226510	100518396	LOC100518396	TNF receptor-associated factor 4-like	-3.16682	1.18393e-07
15332985	100514591	PAQR3	progestin and adipoQ receptor family member III	4.51466	1.18393e-07
15239984	100157740	C14H10orf107	chromosome 14 open reading frame, human C10orf107	-2.72491	1.18393e-07
15321716	100155618	NKX2-8	NK2 homeobox 8	-2.68956	1.1941e-07
15217452	NA	NA	NA	-2.82092	1.20908e-07
15277323	100738750	CRLF1	cytokine receptor-like factor 1	-2.77678	1.22839e-07
15202742	100158126	ZNF462	zinc finger protein 462	-2.7674	1.22839e-07
15283612	100518066	POLR1A	polymerase (RNA) I polypeptide A, 194kDa	-2.92295	1.22839e-07
15221464	100512679	EPN3	epsin 3	-3.02271	1.22839e-07
15320889	100516087	GLYATL3	glycine-N-acyltransferase-like 3	-2.84143	1.22839e-07
15334533	NA	NA	NA	2.74352	1.22839e-07
15211228	NA	NA	NA	2.80628	1.2384e-07
15268269	100511551	S1PR2	sphingosine-1-phosphate receptor 2	-2.93159	1.2384e-07
15324378	100516208	LOC100516208	olfactory receptor 4F15-like	3.42901	1.26323e-07
15188255	NA	NA	NA	-2.81154	1.2653e-07
15235971	100134954	MUC20	mucin 20, cell surface associated	-2.4916	1.2653e-07
15248201	NA	NA	NA	-2.43587	1.2653e-07
15278202	100515474	UTP15	UTP15, U3 small nucleolar ribonucleoprotein, homolog (S. cerevisiae)	-2.17073	1.27126e-07
15194250	NA	NA	NA	-4.51505	1.27946e-07
15321709	100158154	PKM	pyruvate kinase, muscle	-2.48532	1.30661e-07
15229408	NA	NA	NA	-2.44226	1.33864e-07
15232843	100519922	EFHB	EF-hand domain family, member B	-2.90492	1.33966e-07
15236818	NA	NA	NA	-3.15465	1.33966e-07
15308103	100522868	EXOC3L1	exocyst complex component 3-like 1	3.15	1.35683e-07
15324194	NA	NA	NA	2.87134	1.35977e-07
15252319	100515629	GALNT3	UDP-N-acetyl-alpha-D-galactosamine:polypeptide N-acetylgalactosaminyltransferase 3 (GalNAc-T3)	-2.61769	1.36305e-07
15337328	100516454	LOC100516454	olfactory receptor 8B8-like	-3.00591	1.36579e-07
15239736	100151825	COG2	component of oligomeric golgi complex 2	-3.318	1.37125e-07
15222456	NA	NA	NA	-2.59601	1.37183e-07
15280960	100521701	GTF2A2	general transcription factor IIA, 2, 12kDa	-2.62763	1.37183e-07
15269429	NA	NA	NA	2.70025	1.37183e-07
15243793	100737673	LOC100737673	transmembrane protein 132C-like	-2.63767	1.37183e-07
15328437	100621114	NPAS3	neuronal PAS domain protein 3	-2.46726	1.37672e-07
15252902	NA	NA	NA	-3.21452	1.40271e-07
15214913	100519209	NTRK2	neurotrophic tyrosine kinase, receptor, type 2	-2.44778	1.40641e-07
15193312	NA	NA	NA	-2.98766	1.41106e-07
15245505	100156849	LOC100156849	disrupted in schizophrenia 1 protein-like	-3.06296	1.41106e-07
15237938	100522574	MPHOSPH9	M-phase phosphoprotein 9	-2.43122	1.45915e-07
15302325	100514841	LOC100514841	tetraspanin-11-like	2.32779	1.46653e-07
15227518	100513110	GLTPD2	glycolipid transfer protein domain containing 2	-2.39283	1.46894e-07
15334833	397381	MTTP	microsomal triglyceride transfer protein	-2.51927	1.46894e-07
15255590	541594	HAND1	heart and neural crest derivatives expressed 1	-2.57146	1.46894e-07
15334960	397073	ABCG2	ATP-binding cassette, sub-family G (WHITE), member 2	-3.31489	1.46894e-07
15184066	NA	NA	NA	-3.2448	1.46894e-07
15250258	NA	NA	NA	-2.32111	1.46894e-07
15294812	100152418	MTBP	Mdm2, transformed 3T3 cell double minute 2, p53 binding protein (mouse) binding protein, 104kDa	-2.74758	1.47373e-07
15201564	100155995	NFIB	nuclear factor I/B	-2.83321	1.47373e-07
15222182	NA	NA	NA	-2.4937	1.47474e-07
15327632	100157221	RASGRF1	Ras protein-specific guanine nucleotide-releasing factor 1	-2.21562	1.47701e-07
15310383	NA	NA	NA	-2.09426	1.47868e-07
15324767	NA	NA	NA	2.86345	1.47868e-07
15199978	397278	PMAIP1	phorbol-12-myristate-13-acetate-induced protein 1	-3.52481	1.47868e-07
15210806	NA	NA	NA	-2.46776	1.47868e-07
15244515	100151786	POP5	processing of precursor 5, ribonuclease P/MRP subunit (S. cerevisiae)	-3.09702	1.47868e-07
15276892	NA	NA	NA	-2.60217	1.48139e-07
15270985	NA	NA	NA	-3.35601	1.48845e-07
15193476	NA	NA	NA	-2.56017	1.49085e-07
15245958	NA	NA	NA	-2.48632	1.49085e-07
15196661	NA	NA	NA	-2.79647	1.49432e-07
15293412	100154006	BCAS2	breast carcinoma amplified sequence 2	-2.22447	1.50024e-07
15259353	NA	NA	NA	-2.46229	1.50144e-07
15316493	100513738	FGR	feline Gardner-Rasheed sarcoma viral oncogene homolog	-2.36611	1.51373e-07
15237285	100154035	POLR3D	polymerase (RNA) III (DNA directed) polypeptide D, 44kDa	-3.07459	1.52132e-07
15249435	100157662	HOXD1	homeobox D1	-2.76333	1.53277e-07
15265996	100514273	GIF	gastric intrinsic factor (vitamin B synthesis)	-3.5915	1.54076e-07
15232651	NA	NA	NA	-2.56456	1.54076e-07
15299757	NA	NA	NA	-2.86057	1.54076e-07
15333385	NA	NA	NA	-2.96385	1.55138e-07
15318948	100514657	LOC100514657	olfactory receptor 2B6-like	-3.55245	1.55138e-07
15222561	NA	NA	NA	-2.66171	1.55642e-07
15248437	NA	NA	NA	4.3458	1.56352e-07
15328754	100157971	MRPL52	mitochondrial ribosomal protein L52	3.45615	1.56352e-07
15212006	NA	NA	NA	-2.1366	1.56352e-07
15227557	396735	SR-PSOX	scavenger receptor for phosphatidylserine and oxidized low density lipoprotein	-2.54256	1.56352e-07
15253203	100512743	ICA1L	islet cell autoantigen 1,69kDa-like	-2.62408	1.56352e-07
15316686	100519905	TRIM62	tripartite motif containing 62	-3.24374	1.56352e-07
15235253	NA	NA	NA	-2.50419	1.56352e-07
15235134	NA	NA	NA	-2.84426	1.56352e-07
15248267	100153560	DDX18	DEAD (Asp-Glu-Ala-Asp) box polypeptide 18	-2.29768	1.56352e-07
15288726	NA	NA	NA	-2.93681	1.56352e-07
15321630	100157747	UBL7	ubiquitin-like 7 (bone marrow stromal cell-derived)	-2.70105	1.56352e-07
15336673	100513941	LAYN	layilin	-2.74418	1.57018e-07
15338820	100302693	CE9	CE9 protein	3.49059	1.58072e-07
15307614	100518488	LMF2	lipase maturation factor 2	-2.40165	1.58072e-07
15194925	NA	NA	NA	-2.69059	1.58072e-07
15244752	100157274	PITPNB	phosphatidylinositol transfer protein, beta	-2.69259	1.58072e-07
15280856	100518301	LOC100518301	olfactory receptor 2M3-like	-2.50248	1.58072e-07
15216128	396717	FGF9	fibroblast growth factor 9 (glia-activating factor)	-2.45447	1.58072e-07
15208762	100514266	LOC100514266	60S ribosomal protein L10-like	-2.76051	1.58072e-07
15194434	NA	NA	NA	-3.0795	1.58072e-07
15283192	NA	NA	NA	-2.54391	1.58072e-07
15242959	100623440	GPR123	G protein-coupled receptor 123	-2.81433	1.64664e-07
15230320	100153698	ACAD11	acyl-CoA dehydrogenase family, member 11	-3.08211	1.64974e-07
15287646	100101921	SLC9A2	solute carrier family 9, subfamily A (NHE2, cation proton antiporter 2), member 2	-2.58376	1.65854e-07
15192982	NA	NA	NA	2.89373	1.65854e-07
15258949	100154906	DHX35	DEAH (Asp-Glu-Ala-His) box polypeptide 35	-2.40407	1.65854e-07
15220645	NA	NA	NA	-3.17262	1.65854e-07
15270889	NA	NA	NA	-3.81522	1.65854e-07
15259635	100144536	VAPB	VAMP (vesicle-associated membrane protein)-associated protein B and C	2.39887	1.65854e-07
15191455	NA	NA	NA	3.83162	1.66755e-07
15191460	NA	NA	NA	3.83162	1.66755e-07
15338443	100522942	ZNF398	zinc finger protein 398	-2.6905	1.66859e-07
15248001	NA	NA	NA	-2.71299	1.67926e-07
15300866	100517586	RDH5	retinol dehydrogenase 5 (11-cis/9-cis)	-2.63995	1.68037e-07
15244667	100154616	WSCD2	WSC domain containing 2	-2.98553	1.68649e-07
15247996	100624047	LRP1B	low density lipoprotein receptor-related protein 1B	-3.39739	1.69409e-07
15300300	100126286	KRT18	keratin 18	-2.26417	1.70847e-07
15241499	396826	FAS	Fas (TNF receptor superfamily, member 6)	-2.50711	1.71327e-07
15247245	100498737	MIR1307	microRNA mir-1307	-2.67572	1.71327e-07
15276460	NA	NA	NA	-2.86471	1.72833e-07
15254046	100514255	ARL4C	ADP-ribosylation factor-like 4C	-2.18722	1.72833e-07
15253209	NA	NA	NA	-3.24989	1.73407e-07
15243075	100154208	ROR2	receptor tyrosine kinase-like orphan receptor 2	-3.18431	1.75097e-07
15194898	NA	NA	NA	-2.935	1.75493e-07
15276525	100518647	MAN2B1	mannosidase, alpha, class 2B, member 1	-2.41006	1.75493e-07
15290913	100155518	MSC	musculin	2.31498	1.78332e-07
15241542	100155885	KIF20B	kinesin family member 20B	-2.74358	1.78332e-07
15286118	100625872	BAZ1B	bromodomain adjacent to zinc finger domain, 1B	-3.36582	1.7873e-07
15321897	NA	NA	NA	-2.5821	1.79604e-07
15273623	100517023	ASRGL1	asparaginase like 1	4.40423	1.80869e-07
15311452	NA	NA	NA	2.39584	1.80869e-07
15266073	100525206	GLYATL2	glycine-N-acyltransferase-like 2	-3.47757	1.8382e-07
15237271	733580	SFTPC	surfactant protein C	-2.33717	1.83851e-07
15294565	445519	SLC52A2	solute carrier family 52, riboflavin transporter, member 2	-2.55758	1.83851e-07
15252954	NA	NA	NA	-2.78659	1.83851e-07
15188633	NA	NA	NA	-2.5411	1.84003e-07
15184447	NA	NA	NA	-2.27172	1.84003e-07
15184820	NA	NA	NA	-2.7162	1.84003e-07
15196000	NA	NA	NA	-2.79425	1.84417e-07
15188210	NA	NA	NA	-2.65157	1.85594e-07
15193083	NA	NA	NA	-2.29608	1.89783e-07
15222073	100516223	CCL14	chemokine (C-C motif) ligand 14	-2.24768	1.89783e-07
15232410	100294681	CLDN17	claudin 17	-2.33563	1.89783e-07
15290148	100156441	DSCC1	DNA replication and sister chromatid cohesion 1	-2.38469	1.90365e-07
15254101	100737129	LOC100737129	GTP-binding protein 2-like	-2.23747	1.90869e-07
15273568	100302092	OTUB1	OTU domain, ubiquitin aldehyde binding 1	3.86691	1.90869e-07
15302967	100157054	CCDC38	coiled-coil domain containing 38	2.40692	1.90935e-07
15240877	100156481	ANXA11	annexin A11	-3.96229	1.90972e-07
15293139	100152950	FMO5	flavin containing monooxygenase 5	-3.23061	1.93305e-07
15236940	100525128	PAXBP1	PAX3 and PAX7 binding protein 1	-2.75297	1.93737e-07
15317880	100516861	RPS8	ribosomal protein S8	-3.19348	1.94814e-07
15217722	100511469	USP12	ubiquitin specific peptidase 12	-2.73452	1.94814e-07
15251463	NA	NA	NA	-2.39179	1.94896e-07
15233438	100525127	DALRD3	DALR anticodon binding domain containing 3	-2.40447	1.96179e-07
15288219	NA	NA	NA	-2.49094	1.97738e-07
15196279	733660	PLG	plasminogen	-3.32326	2.02307e-07
15185251	NA	NA	NA	-2.96414	2.038e-07
15198418	100517692	SLC14A2	solute carrier family 14 (urea transporter), member 2	-2.70027	2.038e-07
15312173	100520201	LOC100520201	serine/threonine-protein phosphatase 4 regulatory subunit 1-like	2.63667	2.038e-07
15282282	NA	NA	NA	-2.12082	2.04368e-07
15202354	NA	NA	NA	-2.58431	2.05352e-07
15280890	NA	NA	NA	-2.41213	2.05352e-07
15267246	NA	NA	NA	-2.64603	2.05352e-07
15225996	NA	NA	NA	-2.46951	2.06366e-07
15260982	100170771	LPIN3	lipin 3	3.66878	2.06366e-07
15184732	NA	NA	NA	-2.33411	2.06366e-07
15199928	100517508	LOC100517508	CD226 antigen-like	-2.58327	2.06366e-07
15281831	100739725	LOC100739725	uncharacterized LOC100739725	-2.45861	2.06366e-07
15193057	NA	NA	NA	-2.73297	2.06366e-07
15255575	100525263	FAXDC2	fatty acid hydroxylase domain containing 2	-2.41235	2.1053e-07
15193195	NA	NA	NA	4.42989	2.1566e-07
15244458	100736858	RPH3A	rabphilin 3A homolog (mouse)	2.38142	2.1566e-07
15295025	NA	NA	NA	-2.33378	2.15663e-07
15238585	100517241	UNC119B	unc-119 homolog B (C. elegans)	-2.97073	2.15663e-07
15260362	100152620	PSMF1	proteasome (prosome, macropain) inhibitor subunit 1 (PI31)	3.1523	2.15663e-07
15188089	NA	NA	NA	-2.35031	2.15663e-07
15187496	NA	NA	NA	-2.47158	2.1952e-07
15262511	NA	NA	NA	-2.41046	2.19587e-07
15272053	100739499	LOC100739499	olfactory receptor 8K3-like	-3.4641	2.21281e-07
15275119	NA	NA	NA	-3.25293	2.21281e-07
15185085	NA	NA	NA	-2.27925	2.23028e-07
15319212	100518258	LOC100518258	olfactory receptor 12D2-like	-2.19302	2.28009e-07
15207112	NA	NA	NA	-2.25554	2.28009e-07
15265515	396977	FAU	Finkel-Biskis-Reilly murine sarcoma virus (FBR-MuSV) ubiquitously expressed	-3.41283	2.28914e-07
15208330	100522054	PIGN	phosphatidylinositol glycan anchor biosynthesis, class N	-2.35579	2.29694e-07
15317287	100518133	KLHL14	kelch-like family member 14	2.33956	2.30927e-07
15327618	396969	CTSH	cathepsin H	-2.17174	2.32892e-07
15314058	100516976	GNAO1	guanine nucleotide binding protein (G protein), alpha activating activity polypeptide O	-2.04854	2.3623e-07
15194365	NA	NA	NA	-2.80511	2.36736e-07
15299066	NA	NA	NA	-2.485	2.38997e-07
15194993	NA	NA	NA	-2.68105	2.38997e-07
15329109	NA	NA	NA	-2.86329	2.38997e-07
15217232	100739847	LOC100739847	SLAIN motif-containing protein 1-like	-3.60762	2.40427e-07
15338046	100511149	GLCCI1	glucocorticoid induced transcript 1	-2.53683	2.40696e-07
15290806	NA	NA	NA	3.35209	2.40893e-07
15272561	100514388	TMEM80	transmembrane protein 80	-2.66596	2.42097e-07
15290656	NA	NA	NA	-2.39933	2.42181e-07
15244848	100154850	SF3A1	splicing factor 3a, subunit 1, 120kDa	-2.45005	2.45315e-07
15310360	NA	NA	NA	-2.15643	2.45315e-07
15184221	NA	NA	NA	-3.1516	2.45315e-07
15184233	NA	NA	NA	-3.1516	2.45315e-07
15202981	NA	NA	NA	-2.56775	2.45315e-07
15321564	NA	NA	NA	-2.43717	2.50888e-07
15321946	100152844	SDR39U1	short chain dehydrogenase/reductase family 39U, member 1	-2.41794	2.52158e-07
15209225	NA	NA	NA	2.41445	2.52158e-07
15321547	NA	NA	NA	-2.63033	2.53026e-07
15272063	100526041	LOC100526041	olfactory receptor 8J1-like	-2.9579	2.53026e-07
15311405	414431	PADI6	peptidyl arginine deiminase, type VI	-2.56205	2.53026e-07
15254045	100152603	UGT1A6	UDP glucuronosyltransferase 1 family, polypeptide A6	-2.51479	2.53284e-07
15332989	445515	CSN1S2	alpha(s2)-casein	3.57413	2.53468e-07
15305060	396923	STAT2	signal transducer and activator of transcription 2, 113kDa	-2.20954	2.55487e-07
15197022	100152784	VNN3	vanin 3	-2.83817	2.57677e-07
15188801	NA	NA	NA	3.42049	2.58462e-07
15338769	100621225	CEP350	centrosomal protein 350kDa	-2.9227	2.58534e-07
15321343	NA	NA	NA	-2.71589	2.60465e-07
15188915	NA	NA	NA	-3.43437	2.61528e-07
15336176	NA	NA	NA	-1.99738	2.61528e-07
15255368	100517063	GABRB2	gamma-aminobutyric acid (GABA) A receptor, beta 2	3.41309	2.64472e-07
15236618	NA	NA	NA	-2.96768	2.64615e-07
15208018	NA	NA	NA	-2.59058	2.66512e-07
15205015	733596	PLAGL1	pleiomorphic adenoma gene-like 1	-2.40216	2.66512e-07
15199816	NA	NA	NA	-2.52882	2.66737e-07
15216755	100316595	MIR15A	microRNA mir-15a	2.26601	2.68225e-07
15184119	NA	NA	NA	-2.73681	2.68757e-07
15292634	100154709	CRNN	cornulin	-2.51815	2.69706e-07
15266997	100736830	LOC100736830	mas-related G-protein coupled receptor member X2-like	-2.24815	2.71429e-07
15233991	100135675	SPCS1	signal peptidase complex subunit 1 homolog (S. cerevisiae)	-2.25888	2.72526e-07
15287414	NA	NA	NA	-2.27489	2.72595e-07
15332037	100514970	FRAS1	Fraser syndrome 1	-2.86562	2.78901e-07
15320034	NA	NA	NA	-2.737	2.78901e-07
15217623	NA	NA	NA	-2.33617	2.78901e-07
15216275	NA	NA	NA	-2.49958	2.79035e-07
15218398	NA	NA	NA	-2.78812	2.819e-07
15253176	NA	NA	NA	-2.35636	2.819e-07
15194459	NA	NA	NA	-2.49967	2.819e-07
15313785	100516737	NFAT5	nuclear factor of activated T-cells 5, tonicity-responsive	4.12781	2.81954e-07
15258546	100519750	ITCH	itchy E3 ubiquitin protein ligase	-3.17619	2.83169e-07
15297623	NA	NA	NA	2.28671	2.83169e-07
15275516	100515997	SGTA	small glutamine-rich tetratricopeptide repeat (TPR)-containing, alpha	-2.09432	2.88457e-07
15313486	NA	NA	NA	-2.20005	2.90307e-07
15265434	100522179	GAL3ST3	galactose-3-O-sulfotransferase 3	2.20013	2.91929e-07
15332406	NA	NA	NA	2.09926	2.92194e-07
15243957	100155744	DIABLO	diablo, IAP-binding mitochondrial protein	-2.9791	2.92194e-07
15226273	100038010	CCL11	chemokine (C-C motif) ligand 11	-2.54107	2.92194e-07
15282003	100525456	GLYR1	glyoxylate reductase 1 homolog (Arabidopsis)	-3.24865	2.92194e-07
15338623	100623697	CENPL	centromere protein L	2.04838	2.92194e-07
15233349	100737041	LOC100737041	uncharacterized LOC100737041	-2.57629	2.94061e-07
15330556	100154182	LOC100154182	olfactory receptor 4K5-like	-2.47263	2.94061e-07
15237154	100152997	GADD45G	growth arrest and DNA-damage-inducible, gamma	-2.45033	2.94061e-07
15233080	100156583	MYRIP	myosin VIIA and Rab interacting protein	3.34419	2.95026e-07
15289424	NA	NA	NA	-2.83243	2.97933e-07
15217074	NA	NA	NA	-2.35829	3.01129e-07
15201759	NA	NA	NA	2.66975	3.01169e-07
15238829	100156892	LOC100156892	zinc finger matrin-type protein 5-like	-2.50958	3.02051e-07
15242566	100156989	BAG3	BCL2-associated athanogene 3	-3.06345	3.04628e-07
15239036	NA	NA	NA	-2.70342	3.04628e-07
15217606	100620646	GRK1	G protein-coupled receptor kinase 1	-2.38343	3.04628e-07
15228743	NA	NA	NA	-2.32806	3.06376e-07
15315687	397047	HBP15/L22	heparin binding protein	-2.09554	3.06376e-07
15185729	NA	NA	NA	-2.91313	3.06376e-07
15272405	100517519	RIC8A	RIC8 guanine nucleotide exchange factor A	-2.57625	3.06376e-07
15324041	100127469	BDKRB1	bradykinin receptor B1	-2.56851	3.06376e-07
15265718	100322868	ESRRA	estrogen-related receptor alpha	-2.29032	3.06429e-07
15198735	100514084	SPG21	spastic paraplegia 21 (autosomal recessive, Mast syndrome)	-3.24386	3.10081e-07
15187195	NA	NA	NA	-2.26151	3.12258e-07
15189936	NA	NA	NA	-2.26648	3.12948e-07
15280226	100038031	COX8H	COX8H protein	-2.29959	3.12948e-07
15242204	NA	NA	NA	-2.45848	3.12948e-07
15222505	100522827	GEMIN4	gem (nuclear organelle) associated protein 4	-3.5797	3.12948e-07
15258057	100512637	LOC100512637	small nuclear ribonucleoprotein-associated protein B'-like	-2.41635	3.20616e-07
15260975	100155728	BLCAP	bladder cancer associated protein	2.35398	3.2719e-07
15314247	NA	NA	NA	-2.29444	3.27611e-07
15222774	100512921	VMO1	vitelline membrane outer layer 1 homolog (chicken)	-3.15464	3.27647e-07
15222535	100524216	FAM101B	family with sequence similarity 101, member B	-3.11591	3.28419e-07
15317678	100520620	ROR1	receptor tyrosine kinase-like orphan receptor 1	-2.58977	3.33774e-07
15213944	NA	NA	NA	3.47915	3.34161e-07
15254894	100521163	SETD9	SET domain containing 9	-2.07109	3.34161e-07
15290290	100156500	DPYS	dihydropyrimidinase	3.33875	3.34161e-07
15244850	NA	NA	NA	-2.50129	3.36533e-07
15266926	100518823	CCDC34	coiled-coil domain containing 34	-2.33484	3.36533e-07
15247226	100154612	NT5C2	5'-nucleotidase, cytosolic II	-2.57333	3.36804e-07
15262028	100524964	AGBL3	ATP/GTP binding protein-like 3	-2.94703	3.37478e-07
15266018	100515007	OSBP	oxysterol binding protein	-2.57016	3.37884e-07
15187426	NA	NA	NA	-2.73812	3.39627e-07
15324202	397028	HSP90AA1	heat shock protein 90kDa alpha (cytosolic), class A member 1	-2.13302	3.40499e-07
15295477	NA	NA	NA	2.27146	3.41147e-07
15271272	NA	NA	NA	-2.59467	3.42778e-07
15332681	NA	NA	NA	-2.02966	3.42778e-07
15322492	100155939	TMEM55B	transmembrane protein 55B	-2.52953	3.45303e-07
15333602	397311	KDR	kinase insert domain receptor (a type III receptor tyrosine kinase)	-2.44588	3.46061e-07
15232772	NA	NA	NA	-2.29908	3.56301e-07
15278118	100525685	CDHR2	cadherin-related family member 2	-2.84899	3.56301e-07
15288632	100514455	MTA3	metastasis associated 1 family, member 3	-2.69488	3.56989e-07
15281189	100144519	GUSB	glucuronidase, beta	-2.08883	3.58336e-07
15285964	100514758	SAP25	Sin3A-associated protein, 25kDa	-2.08883	3.58336e-07
15247566	100152559	RGS10	regulator of G-protein signaling 10	-1.92778	3.60268e-07
15185136	NA	NA	NA	-2.87556	3.60268e-07
15293296	100512602	IGSF3	immunoglobulin superfamily, member 3	-3.48348	3.61609e-07
15312666	100037307	DAB1	disabled homolog 1 (Drosophila)	-2.21423	3.62424e-07
15202004	100154982	CEP78	centrosomal protein 78kDa	-2.34577	3.63734e-07
15304113	100155712	SMARCD1	SWI/SNF related, matrix associated, actin dependent regulator of chromatin, subfamily d, member 1	-2.172	3.63734e-07
15300700	100519484	LOC100519484	olfactory receptor 6C2-like	-3.15567	3.64436e-07
15311210	100515144	AADACL4	arylacetamide deacetylase-like 4	-3.08333	3.64436e-07
15286813	NA	NA	NA	-2.36789	3.64436e-07
15244926	100511161	PLA2G3	phospholipase A2, group III	-2.28675	3.64436e-07
15271408	NA	NA	NA	-3.72871	3.64436e-07
15183914	NA	NA	NA	2.39598	3.64436e-07
15306751	NA	NA	NA	-2.53926	3.64436e-07
15212726	NA	NA	NA	-2.23205	3.64436e-07
15322296	NA	NA	NA	2.09769	3.64436e-07
15265432	100523587	CD248	CD248 molecule, endosialin	2.23157	3.64436e-07
15237694	NA	NA	NA	-2.10151	3.64436e-07
15293907	397175	COLL11A1	collagen type XI alpha 1	1.9922	3.64436e-07
15266154	100512887	LOC100512887	olfactory receptor 9I1-like	-2.53938	3.64436e-07
15183572	NA	NA	NA	-2.37645	3.64436e-07
15272736	NA	NA	NA	-1.98837	3.64436e-07
15251030	100624870	MYEOV2	myeloma overexpressed 2	-2.74111	3.64436e-07
15252811	397172	CALCRL	calcitonin receptor-like	-2.74111	3.64436e-07
15258481	NA	NA	NA	-2.028	3.66303e-07
15192555	NA	NA	NA	-2.08911	3.66303e-07
15266029	100515876	LOC100515876	olfactory receptor 5AN1-like	-2.37945	3.66303e-07
15324290	NA	NA	NA	-3.02741	3.66303e-07
15320962	100156023	CHRNA5	cholinergic receptor, nicotinic, alpha 5 (neuronal)	-1.99807	3.71218e-07
15338200	396654	AHR	aryl hydrocarbon receptor	-2.43266	3.71322e-07
15220316	100519106	FAM134C	family with sequence similarity 134, member C	-2.18864	3.72055e-07
15216941	NA	NA	NA	-2.10565	3.76991e-07
15269135	NA	NA	NA	-2.35433	3.76991e-07
15211694	NA	NA	NA	2.50222	3.7996e-07
15246976	100152738	DNMBP	dynamin binding protein	-2.57092	3.83597e-07
15209601	733630	VLDLR	very low density lipoprotein receptor	-2.0809	3.88896e-07
15283223	100512405	GCC2	GRIP and coiled-coil domain containing 2	-2.1072	3.91625e-07
15260968	100152865	LOC100152865	protein SOGA1-like	-2.15851	3.93486e-07
15301819	100518306	MAGOHB	mago-nashi homolog B (Drosophila)	-2.09191	3.93764e-07
15275462	100049700	AP3D1	adaptor-related protein complex 3, delta 1 subunit	-2.48605	3.94133e-07
15322686	100157950	LOC100157950	olfactory receptor 4F4-like	-2.23051	3.94133e-07
15256596	397251	PLK2	polo-like kinase 2	-2.05916	3.94158e-07
15333614	NA	NA	NA	-2.24417	3.94158e-07
15246100	100155017	AP3M1	adaptor-related protein complex 3, mu 1 subunit	-2.40782	3.95091e-07
15226519	NA	NA	NA	-2.39982	3.97208e-07
15328536	100152450	GZMH	granzyme H (cathepsin G-like 2, protein h-CCPX)	2.38019	4.00806e-07
15255701	100271903	TNIP1	TNFAIP3 interacting protein 1	-2.50559	4.02599e-07
15255702	100516117	SEMA5A	sema domain, seven thrombospondin repeats (type 1 and type 1-like), transmembrane domain (TM) and short cytoplasmic domain, (semaphorin) 5A	-2.50559	4.02599e-07
15236587	100522901	TMEM45A	transmembrane protein 45A	-2.38151	4.06235e-07
15330128	396684	SERPINA3-1	alpha-1-antichymotrypsin 1	-2.05994	4.06444e-07
15286257	NA	NA	NA	-2.66006	4.06444e-07
15271787	NA	NA	NA	-2.12243	4.06444e-07
15188728	NA	NA	NA	-2.37478	4.07718e-07
15327610	100153192	LOC100153192	A disintegrin and metalloproteinase with thrombospondin motifs 7-like	-2.29274	4.08377e-07
15331797	NA	NA	NA	-2.29274	4.08377e-07
15227082	NA	NA	NA	-2.32721	4.09153e-07
15233707	404697	HYAL2	hyaluronoglucosaminidase 2	-1.90731	4.11349e-07
15212407	100312976	NDUFAB1	NADH dehydrogenase (ubiquinone) 1, alpha/beta subcomplex, 1, 8kDa	-2.36775	4.11972e-07
15230459	NA	NA	NA	-2.4828	4.14542e-07
15326563	654299	LOC654299	transcription enhancer factor 5	-3.24471	4.19703e-07
15318309	100519608	HIVEP1	human immunodeficiency virus type I enhancer binding protein 1	-2.55385	4.21984e-07
15255705	NA	NA	NA	-1.98778	4.2214e-07
15286344	100286743	SLC5A2	solute carrier family 5 (sodium/glucose cotransporter), member 2	-2.46351	4.2214e-07
15262945	NA	NA	NA	-2.79038	4.26138e-07
15230002	397585	FETUIN	FETUIN protein	-2.72053	4.30284e-07
15192238	NA	NA	NA	-2.64992	4.31993e-07
15212405	100523630	PALB2	partner and localizer of BRCA2	3.9559	4.36166e-07
15221766	NA	NA	NA	-2.14829	4.36166e-07
15276862	100518060	LOC100518060	olfactory receptor 7A17-like	-2.83998	4.36166e-07
15295710	100127136	RDH10	retinol dehydrogenase 10 (all-trans)	-2.84486	4.37031e-07
15337580	100518028	ZBTB44	zinc finger and BTB domain containing 44	-3.04379	4.43005e-07
15259167	NA	NA	NA	-2.67519	4.45112e-07
15279795	100126842	PDGFRB	platelet-derived growth factor receptor, beta polypeptide	-2.19343	4.46513e-07
15318621	NA	NA	NA	-2.39673	4.46513e-07
15203041	NA	NA	NA	2.10151	4.46513e-07
15256599	100524052	DEPDC1B	DEP domain containing 1B	-2.2299	4.47223e-07
15184989	NA	NA	NA	-2.13311	4.47223e-07
15272035	100739370	LOC100739370	olfactory receptor 8K3-like	-2.37303	4.47931e-07
15218142	100620546	CDADC1	cytidine and dCMP deaminase domain containing 1	-2.12417	4.48084e-07
15235895	100153715	TMEM44	transmembrane protein 44	-2.26163	4.48084e-07
15278415	100737503	LOC100737503	thrombospondin-4-like	-2.5331	4.49127e-07
15216865	NA	NA	NA	-1.99827	4.49906e-07
15237820	100623073	TMEM132D	transmembrane protein 132D	-2.79108	4.52441e-07
15325200	100515554	LOC100515554	olfactory receptor 12D2-like	2.13876	4.54063e-07
15312704	100187577	LRP8	low density lipoprotein receptor-related protein 8, apolipoprotein e receptor	-2.74327	4.5603e-07
15188439	NA	NA	NA	-2.7728	4.5844e-07
15303851	100152055	NCF4	neutrophil cytosolic factor 4, 40kDa	-2.05063	4.59818e-07
15276505	NA	NA	NA	-2.14844	4.59818e-07
15192398	NA	NA	NA	-2.42827	4.65387e-07
15278275	100519012	POC5	POC5 centriolar protein	-2.88177	4.65387e-07
15274698	100524974	TRIM44	tripartite motif containing 44	3.31859	4.65481e-07
15311962	NA	NA	NA	-2.60266	4.66331e-07
15289094	NA	NA	NA	-2.71816	4.67331e-07
15221838	NA	NA	NA	-2.61704	4.77587e-07
15327277	100155115	AARS2	alanyl-tRNA synthetase 2, mitochondrial	-2.73224	4.77587e-07
15288941	NA	NA	NA	-3.33831	4.77587e-07
15233905	NA	NA	NA	-2.59281	4.77587e-07
15255233	733646	LOC733646	lysosomal 9kDa H+ transporting ATPase V0 subunit e	-2.77049	4.77587e-07
15278950	100518898	LOC100518898	histidine triad nucleotide-binding protein 1-like	-2.40916	4.77587e-07
15332651	NA	NA	NA	-2.55518	4.77587e-07
15218986	100512127	TBCD	tubulin folding cofactor D	-2.51	4.77587e-07
15251041	100522524	LOC100522524	olfactory receptor 12-like	-3.06753	4.77587e-07
15210890	414437	C5	complement component 5	-2.66487	4.77587e-07
15244855	100154050	PES1	pescadillo ribosomal biogenesis factor 1	-2.67656	4.78717e-07
15236908	733592	RPL6	ribosomal protein L6	-2.56748	4.79917e-07
15324203	100736929	LOC100736929	uncharacterized LOC100736929	-2.13328	4.79917e-07
15249325	100154583	CDCA7	cell division cycle associated 7	-2.54447	4.79917e-07
15327668	NA	NA	NA	-1.96594	4.83004e-07
15281176	100516668	RABGEF1	RAB guanine nucleotide exchange factor (GEF) 1	3.28773	4.83004e-07
15240702	574060	MYOZ1	myozenin 1	-2.47376	4.83004e-07
15334988	641309	PKD2	polycystic kidney disease 2 (autosomal dominant)	-2.78191	4.83004e-07
15208422	NA	NA	NA	-2.30226	4.86095e-07
15230461	100154919	TRIM42	tripartite motif containing 42	-2.00904	4.87455e-07
15292649	NA	NA	NA	-2.49978	4.89239e-07
15188276	NA	NA	NA	-2.51133	4.89603e-07
15328031	NA	NA	NA	-1.86497	4.92281e-07
15311517	NA	NA	NA	-2.25984	4.96421e-07
15307442	100037966	SOCS2	suppressor of cytokine signaling 2	2.22718	4.96421e-07
15295501	NA	NA	NA	2.06214	4.96421e-07
15272309	100517754	LOC100517754	olfactory receptor 4C12-like	-2.14646	4.96908e-07
15275046	100513908	KCNC1	potassium voltage-gated channel, Shaw-related subfamily, member 1	-2.01294	4.97137e-07
15292488	NA	NA	NA	-2.10164	4.98457e-07
15231701	100155621	LOC100155621	26S proteasome complex subunit DSS1-like	-2.15373	5.00169e-07
15306525	100526051	PRMT8	protein arginine methyltransferase 8	-2.84828	5.00606e-07
15226483	100514795	LOC100514795	60S ribosomal protein L23a-like	-2.18706	5.00965e-07
15200790	NA	NA	NA	-2.47871	5.01782e-07
15295050	100157483	SYBU	syntabulin (syntaxin-interacting)	-2.30455	5.03415e-07
15204132	100158215	RBFA	ribosome binding factor A (putative)	-2.26376	5.09748e-07
15328727	NA	NA	NA	-2.69225	5.14824e-07
15219486	100515684	GRIN2C	glutamate receptor, ionotropic, N-methyl D-aspartate 2C	-2.09045	5.15187e-07
15224162	396840	SOX9	SRY (sex determining region Y)-box 9	-2.20083	5.23373e-07
15321211	414392	RPS17	ribosomal protein S17	-2.43039	5.23649e-07
15322394	NA	NA	NA	-2.05071	5.24432e-07
15258972	NA	NA	NA	-2.29429	5.24432e-07
15331809	NA	NA	NA	-1.97847	5.28033e-07
15315774	100518845	DNAJC11	DnaJ (Hsp40) homolog, subfamily C, member 11	-2.05877	5.2824e-07
15218127	100152625	KCNRG	potassium channel regulator	-2.37736	5.28884e-07
15279273	NA	NA	NA	-2.28112	5.31541e-07
15218434	100153235	RBM26	RNA binding motif protein 26	-2.88535	5.3157e-07
15224809	100519270	MLX	MLX, MAX dimerization protein	-2.44834	5.31908e-07
15235181	100518400	PLSCR4	phospholipid scramblase 4	-2.48038	5.35423e-07
15279616	100511072	DIAPH1	diaphanous homolog 1 (Drosophila)	-2.1942	5.35866e-07
15281995	NA	NA	NA	-2.44535	5.38628e-07
15314825	NA	NA	NA	-1.99323	5.4013e-07
15325759	NA	NA	NA	-1.97589	5.4013e-07
15271276	NA	NA	NA	-2.5258	5.41575e-07
15267742	NA	NA	NA	2.0819	5.51134e-07
15286672	NA	NA	NA	-2.41272	5.51134e-07
15281494	100516788	SH2B1	SH2B adaptor protein 1	-2.66347	5.52429e-07
15244846	100156070	TBC1D10A	TBC1 domain family, member 10A	-2.8051	5.52429e-07
15188052	NA	NA	NA	-2.64794	5.52856e-07
15196274	NA	NA	NA	-2.64794	5.52856e-07
15288450	NA	NA	NA	3.09283	5.59646e-07
15216308	NA	NA	NA	-2.66675	5.60357e-07
15232700	NA	NA	NA	-2.30991	5.60357e-07
15258731	100152525	AAR2	AAR2 splicing factor homolog (S. cerevisiae)	-2.48476	5.61353e-07
15266748	100627068	SLC1A2	solute carrier family 1 (glial high affinity glutamate transporter), member 2	-2.51717	5.65217e-07
15288324	100511127	VRK2	vaccinia related kinase 2	-2.42369	5.65878e-07
15302361	100294704	KDM5A	lysine (K)-specific demethylase 5A	-2.33419	5.67989e-07
15262728	100524658	LOC100524658	probable C-mannosyltransferase DPY19L2-like	-2.26442	5.69977e-07
15185614	NA	NA	NA	-2.71546	5.75499e-07
15335329	100513748	C9H11orf42	chromosome 9 open reading frame, human C11orf42	-1.96884	5.75883e-07
15242509	NA	NA	NA	-2.48867	5.75883e-07
15218858	NA	NA	NA	-2.41357	5.75883e-07
15306181	100524143	LOC100524143	transmembrane protein 52B-like	-2.41206	5.75883e-07
15300098	100511692	TROAP	trophinin associated protein	-2.20996	5.75883e-07
15204921	100156182	TAB2	TGF-beta activated kinase 1/MAP3K7 binding protein 2	-3.05859	5.77476e-07
15285404	NA	NA	NA	-2.14824	5.77476e-07
15228963	NA	NA	NA	2.02584	5.80305e-07
15228513	100524044	SLC4A7	solute carrier family 4, sodium bicarbonate cotransporter, member 7	-2.05721	5.82441e-07
15256601	NA	NA	NA	-2.03465	5.82441e-07
15330017	NA	NA	NA	-3.40739	5.8312e-07
15228404	100151869	OXNAD1	oxidoreductase NAD-binding domain containing 1	-2.47962	5.83553e-07
15227582	NA	NA	NA	-1.97301	5.86471e-07
15249837	NA	NA	NA	-2.93485	5.86471e-07
15277260	100144498	RAB3A	RAB3A, member RAS oncogene family	-2.46052	5.86471e-07
15249686	399525	GLS	glutaminase	2.37784	5.87786e-07
15212469	NA	NA	NA	-2.1036	5.88004e-07
15204143	100522237	ADNP2	ADNP homeobox 2	-2.15681	5.88271e-07
15320197	100156630	MAPK14	mitogen-activated protein kinase 14	-2.08035	5.88271e-07
15212701	100516102	KIF26B	kinesin family member 26B	-2.07608	5.88271e-07
15186055	NA	NA	NA	-2.99732	5.88271e-07
15245699	100155762	CDK1	cyclin-dependent kinase 1	-2.39223	5.8844e-07
15245074	100153094	LOC100153094	glutathione S-transferase theta-1-like	-2.4773	5.89492e-07
15258514	100621044	EIF2S2	eukaryotic translation initiation factor 2, subunit 2 beta, 38kDa	-3.06003	5.89492e-07
15201241	NA	NA	NA	-1.93889	5.91438e-07
15326882	100157940	TFEB	transcription factor EB	-2.23172	5.91764e-07
15203918	NA	NA	NA	-2.0727	5.91764e-07
15188156	NA	NA	NA	-3.05762	5.92973e-07
15207682	NA	NA	NA	4.01619	5.92973e-07
15211805	100524544	ABL1	c-abl oncogene 1, non-receptor tyrosine kinase	4.01619	5.92973e-07
15214730	100512302	HABP4	hyaluronan binding protein 4	-2.66626	5.92973e-07
15279225	100515366	GFRA3	GDNF family receptor alpha 3	-2.12699	5.99395e-07
15219495	100515684	GRIN2C	glutamate receptor, ionotropic, N-methyl D-aspartate 2C	-2.50098	6.04521e-07
15290313	100154544	SLC25A32	solute carrier family 25 (mitochondrial folate carrier), member 32	-2.86537	6.04714e-07
15272475	NA	NA	NA	-2.06886	6.10723e-07
15298520	100155627	LRRC8B	leucine rich repeat containing 8 family, member B	-5.64879	6.13171e-07
15262891	100519635	HOXA4	homeobox A4	-3.4581	6.13617e-07
15239976	NA	NA	NA	-2.38933	6.14034e-07
15329721	NA	NA	NA	-3.1416	6.16546e-07
15289393	445522	TPO	thyroid peroxidase	-2.88632	6.16546e-07
15245014	NA	NA	NA	-2.40056	6.16546e-07
15230128	100153445	WNT7A	wingless-type MMTV integration site family, member 7A	-2.08618	6.17273e-07
15305556	NA	NA	NA	-2.48822	6.17273e-07
15221543	100517053	ITGA3	integrin, alpha 3 (antigen CD49C, alpha 3 subunit of VLA-3 receptor)	-3.17347	6.17273e-07
15194963	NA	NA	NA	-1.75485	6.17273e-07
15216997	NA	NA	NA	-2.51351	6.17273e-07
15194662	NA	NA	NA	-2.01348	6.17273e-07
15195978	NA	NA	NA	-2.12973	6.18982e-07
15237554	100152195	LOC100152195	uncharacterized LOC100152195	-1.84292	6.19808e-07
15192693	NA	NA	NA	-3.26793	6.20778e-07
15198434	100518460	SIGLEC15	sialic acid binding Ig-like lectin 15	-2.11777	6.22837e-07
15235298	503659	P2Y12R	purinergic receptor P2Y12	-2.11208	6.26734e-07
15193226	NA	NA	NA	-2.21328	6.26734e-07
15311719	100522144	RCAN3	RCAN family member 3	-2.17811	6.28568e-07
15252801	100155630	ZSWIM2	zinc finger, SWIM-type containing 2	-2.77412	6.28568e-07
15271578	100628117	LOC100628117	BTB/POZ domain-containing protein KCTD16-like	-2.22948	6.30063e-07
15246072	396603	PPP3CB	protein phosphatase 3, catalytic subunit, beta isozyme	-1.89986	6.30063e-07
15265517	NA	NA	NA	-4.66501	6.30063e-07
15230194	NA	NA	NA	-2.64011	6.30063e-07
15236281	NA	NA	NA	-2.88837	6.30489e-07
15287036	100511443	NUDT16L1	nudix (nucleoside diphosphate linked moiety X)-type motif 16-like 1	2.02864	6.30736e-07
15269425	100515529	LOC100515529	putative olfactory receptor 2W6-like	1.99473	6.33053e-07
15334244	NA	NA	NA	-1.97641	6.37679e-07
15288703	NA	NA	NA	-2.44481	6.3854e-07
15203934	100525803	POMT1	protein-O-mannosyltransferase 1	-3.40011	6.43091e-07
15194640	NA	NA	NA	-2.29085	6.43091e-07
15329827	NA	NA	NA	-2.60161	6.44134e-07
15305286	100520490	GLI1	GLI family zinc finger 1	-2.1168	6.47702e-07
15212484	NA	NA	NA	-2.14522	6.48238e-07
15271112	100738540	LOC100738540	F-box/LRR-repeat protein 21-like	-2.39149	6.48238e-07
15236782	NA	NA	NA	-2.75579	6.52805e-07
15269119	NA	NA	NA	-2.36024	6.54253e-07
15183300	NA	NA	NA	2.2514	6.57911e-07
15197260	NA	NA	NA	-2.12356	6.61866e-07
15238820	100515281	ASCC2	activating signal cointegrator 1 complex subunit 2	-1.75113	6.62517e-07
15255375	100526391	MIR146A	microRNA mir-146a	-2.38594	6.63797e-07
15198096	NA	NA	NA	4.96471	6.63797e-07
15265769	100522538	MACROD1	MACRO domain containing 1	-2.99897	6.72275e-07
15306426	100520565	PLEKHG6	pleckstrin homology domain containing, family G (with RhoGef domain) member 6	-2.20745	6.74876e-07
15249760	397575	HSPE1	heat shock 10kDa protein 1 (chaperonin 10)	-1.91297	6.74876e-07
15305396	100511326	WIF1	WNT inhibitory factor 1	-2.73816	6.76739e-07
15316565	NA	NA	NA	-2.09243	6.77201e-07
15278523	100316610	MIR9-2	microRNA mir-9-2	-2.62742	6.80583e-07
15233881	100520639	LOC100520639	helicase ARIP4-like	-2.40745	6.80583e-07
15189789	NA	NA	NA	-2.36362	6.83341e-07
15325051	100620803	LOC100620803	olfactory receptor 2W1-like	2.35642	6.87149e-07
15317695	100522325	EFCAB7	EF-hand calcium binding domain 7	-3.93107	6.91007e-07
15188585	NA	NA	NA	-4.22302	6.91967e-07
15293234	NA	NA	NA	-2.6179	6.99294e-07
15326058	613128	AGPAT1	1-acylglycerol-3-phosphate O-acyltransferase 1 (lysophosphatidic acid acyltransferase, alpha)	-2.35277	7.05018e-07
15249422	100515975	HOXD3	homeobox D3	-2.59003	7.09532e-07
15333407	NA	NA	NA	-2.16575	7.10728e-07
15279402	396578	SVCT1	sodium-dependent vitamin C transporter 1	-2.05117	7.15751e-07
15318598	NA	NA	NA	-2.23277	7.15751e-07
15205199	NA	NA	NA	-2.10934	7.15751e-07
15278987	NA	NA	NA	-2.42144	7.27883e-07
15317260	100737796	TRAPPC8	trafficking protein particle complex 8	-2.39371	7.2815e-07
15272654	NA	NA	NA	-1.9399	7.30593e-07
15254341	NA	NA	NA	1.78649	7.31025e-07
15223025	100512495	KDM6B	lysine (K)-specific demethylase 6B	2.39948	7.33057e-07
15184814	NA	NA	NA	-2.26795	7.40453e-07
15296151	100514228	DCAF6	DDB1 and CUL4 associated factor 6	-2.5592	7.43936e-07
15217621	NA	NA	NA	2.14042	7.46332e-07
15300176	396766	CELA1	chymotrypsin-like elastase family, member 1	-2.25383	7.46332e-07
15316904	100626636	GJA9	gap junction protein, alpha 9, 59kDa	2.91368	7.46612e-07
15316908	NA	NA	NA	2.91368	7.46612e-07
15332944	397289	NKX6-1	NK6 homeobox 1	3.48811	7.46612e-07
15294550	100156475	ADCK5	aarF domain containing kinase 5	-2.29752	7.49792e-07
15296353	100738562	LOC100738562	uncharacterized LOC100738562	-2.3608	7.53027e-07
15183750	NA	NA	NA	-1.95651	7.53027e-07
15278374	397371	BHMT	betaine--homocysteine S-methyltransferase	-1.89685	7.53027e-07
15330550	100155405	LOC100155405	olfactory receptor 4K1-like	-2.52275	7.53027e-07
15221859	100152893	LOC100152893	olfactory receptor 12D2-like	-2.35713	7.53027e-07
15309373	397213	PGLYRP1	peptidoglycan recognition protein 1	-1.82046	7.53027e-07
15227039	NA	NA	NA	-2.17808	7.53027e-07
15197351	100152099	GPRC6A	G protein-coupled receptor, family C, group 6, member A	-2.249	7.53027e-07
15322538	100152287	TEP1	telomerase-associated protein 1	-2.33783	7.55064e-07
15266370	100519759	LOC100519759	olfactory receptor 1013-like	-1.75405	7.5671e-07
15213580	NA	NA	NA	-1.96652	7.62943e-07
15193132	NA	NA	NA	-2.83633	7.67043e-07
15265859	NA	NA	NA	-2.26695	7.83537e-07
15329628	397400	TGFB3	transforming growth factor, beta 3	-2.21584	7.83537e-07
15278381	NA	NA	NA	-2.49988	7.83537e-07
15267032	NA	NA	NA	3.31004	7.84746e-07
15253208	NA	NA	NA	-4.0053	7.84746e-07
15320347	100153249	LRFN2	leucine rich repeat and fibronectin type III domain containing 2	-2.2684	7.85606e-07
15320849	100157006	LOC100157006	bis(5'-adenosyl)-triphosphatase ENPP4-like	3.47397	7.85606e-07
15196919	100154803	REPS1	RALBP1 associated Eps domain containing 1	-3.40345	7.91111e-07
15294974	100738842	LOC100738842	rRNA-processing protein UTP23 homolog	-1.87566	7.94806e-07
15239744	100153026	ABCB10	ATP-binding cassette, sub-family B (MDR/TAP), member 10	-2.88086	7.94806e-07
15275933	100170134	CD209	CD209 molecule	-2.56554	7.98646e-07
15258115	100513633	SDCBP2	syndecan binding protein (syntenin) 2	-2.23627	8.07425e-07
15237931	100626555	SETD8	SET domain containing (lysine methyltransferase) 8	-2.18651	8.09218e-07
15327110	100151914	MRPL2	mitochondrial ribosomal protein L2	-2.49618	8.09218e-07
15214763	NA	NA	NA	-2.66381	8.09218e-07
15214814	100498785	MIR23B	microRNA mir-23b	-1.94821	8.14996e-07
15204002	100157514	GTF3C4	general transcription factor IIIC, polypeptide 4, 90kDa	2.70671	8.14996e-07
15314216	100522678	LOC100522678	cytochrome b-c1 complex subunit Rieske, mitochondrial-like	-2.22339	8.14996e-07
15256600	100524592	ELOVL7	ELOVL fatty acid elongase 7	-1.82224	8.15862e-07
15323456	100155731	COQ6	coenzyme Q6 monooxygenase	-2.76361	8.15862e-07
15191877	NA	NA	NA	-2.63365	8.19981e-07
15240573	100157198	CDH23	cadherin-related 23	-2.2627	8.20032e-07
15242364	100155569	NHLRC2	NHL repeat containing 2	-2.44788	8.2139e-07
15276890	100518417	LOC100518417	EGF-like module-containing mucin-like hormone receptor-like 2-like	-2.39454	8.2139e-07
15188377	NA	NA	NA	-2.30207	8.2139e-07
15286841	NA	NA	NA	2.86642	8.2299e-07
15321712	100157365	CLEC14A	C-type lectin domain family 14, member A	-2.79485	8.25044e-07
15200779	NA	NA	NA	4.01136	8.25758e-07
15186647	NA	NA	NA	-2.31827	8.27849e-07
15288801	100525394	CRIM1	cysteine rich transmembrane BMP regulator 1 (chordin-like)	-2.05137	8.30646e-07
15214971	NA	NA	NA	-2.28627	8.32848e-07
15246947	NA	NA	NA	-2.37832	8.39916e-07
15239353	100155943	SCARF2	scavenger receptor class F, member 2	-2.97333	8.40543e-07
15259259	100516768	ZNF335	zinc finger protein 335	3.02006	8.40543e-07
15318310	396915	EDN1	endothelin 1	-2.68703	8.41916e-07
15255387	100217378	C1QTNF2	C1q and tumor necrosis factor related protein 2	-2.08313	8.43636e-07
15207329	NA	NA	NA	-2.07602	8.43981e-07
15188015	NA	NA	NA	-2.18627	8.43981e-07
15281976	NA	NA	NA	-2.2379	8.43981e-07
15221933	100525889	APPBP2	amyloid beta precursor protein (cytoplasmic tail) binding protein 2	-2.54749	8.43981e-07
15202126	NA	NA	NA	-2.46525	8.43981e-07
15328203	100157336	PML	promyelocytic leukemia	-2.00045	8.44782e-07
15195941	NA	NA	NA	-2.97279	8.45829e-07
15189168	NA	NA	NA	-2.39145	8.45829e-07
15197536	100154764	C1H6orf162	uncharacterized protein C6orf162 ortholog	-2.39145	8.45829e-07
15203342	NA	NA	NA	-2.55814	8.45829e-07
15327104	100141398	CUL7	cullin 7	-2.04077	8.48782e-07
15274948	NA	NA	NA	-2.01698	8.48782e-07
15232470	397170	KCNE2	potassium voltage-gated channel, Isk-related family, member 2	-2.02935	8.49185e-07
15335905	100521141	ARRB1	arrestin, beta 1	-2.42319	8.49185e-07
15295892	100151838	SDCBP	syndecan binding protein (syntenin)	-1.97687	8.55896e-07
15266901	100518110	KIF18A	kinesin family member 18A	-2.14616	8.57609e-07
15323878	100151873	OTUB2	OTU domain, ubiquitin aldehyde binding 2	-2.2974	8.5917e-07
15226020	100520097	TUBD1	tubulin, delta 1	-2.24667	8.60354e-07
15202719	100153669	TMEM38B	transmembrane protein 38B	-3.7923	8.60713e-07
15222377	100514185	LOC100514185	TLC domain-containing protein 1-like	-2.63221	8.60713e-07
15290666	100153915	CA1	carbonic anhydrase I	-2.22684	8.60713e-07
15300787	100154323	LOC100154323	olfactory receptor 6C2-like	-2.12497	8.60713e-07
15305658	100525643	ALG10	asparagine-linked glycosylation 10, alpha-1,2-glucosyltransferase homolog (S. pombe)	-2.27015	8.61867e-07
15195570	NA	NA	NA	-2.51797	8.61867e-07
15327312	100153773	LOC100153773	caskin-1-like	-4.04765	8.65975e-07
15206133	100156102	HACE1	HECT domain and ankyrin repeat containing E3 ubiquitin protein ligase 1	3.12551	8.65975e-07
15243416	100170414	MIR124A-2	microRNA mir-124a-2	-1.91538	8.65975e-07
15238137	NA	NA	NA	2.23687	8.65975e-07
15239409	100155568	MRPL40	mitochondrial ribosomal protein L40	-2.44762	8.73908e-07
15195859	NA	NA	NA	-2.10791	8.77138e-07
15276204	100524730	SLC44A2	solute carrier family 44 (choline transporter), member 2	-2.19132	8.81852e-07
15213293	449001	BAMBI	BMP and activin membrane-bound inhibitor homolog (Xenopus laevis)	-2.8365	8.87692e-07
15202919	NA	NA	NA	-2.86188	8.87692e-07
15187082	NA	NA	NA	-1.80902	8.87692e-07
15227252	100515408	SHPK	sedoheptulokinase	-1.9843	8.9746e-07
15334749	397604	HADH	hydroxyacyl-CoA dehydrogenase	-2.15455	9.00071e-07
15206649	NA	NA	NA	-2.42599	9.01231e-07
15286641	NA	NA	NA	2.42757	9.01417e-07
15320162	100157423	ARMC12	armadillo repeat containing 12	-2.05332	9.02877e-07
15272588	100512884	RASSF7	Ras association (RalGDS/AF-6) domain family (N-terminal) member 7	3.13691	9.11021e-07
15272590	100515296	LOC100515296	solute carrier family 22 member 18-like	3.13691	9.11021e-07
15324201	100520316	MOK	MOK protein kinase	-2.15264	9.18745e-07
15248206	100151939	LYPD1	LY6/PLAUR domain containing 1	-1.89959	9.31912e-07
15183580	NA	NA	NA	-2.63929	9.31912e-07
15209747	100157158	TRPM3	transient receptor potential cation channel, subfamily M, member 3	2.12873	9.31912e-07
15216005	654406	AKR1CL1	aldo-keto reductase family 1, member C-like 1	-1.76174	9.35155e-07
15226916	NA	NA	NA	-2.22539	9.39814e-07
15253659	100188979	EPHA4	EPH receptor A4	-1.98721	9.46113e-07
15281028	NA	NA	NA	2.01455	9.50483e-07
15230203	100517496	LOC100517496	dnaJ homolog subfamily B member 8-like	-2.18589	9.50633e-07
15336097	100127151	LOC100127151	aquaporin 11	2.13943	9.58331e-07
15289116	100737895	LOC100737895	potassium channel subfamily K member 3-like	-2.36323	9.61059e-07
15233003	100628009	XYLB	xylulokinase homolog (H. influenzae)	-2.18063	9.62137e-07
15202495	100512452	GALNT12	UDP-N-acetyl-alpha-D-galactosamine:polypeptide N-acetylgalactosaminyltransferase 12 (GalNAc-T12)	-2.0425	9.62137e-07
15314072	397478	CES1	carboxylesterase 1	-2.3729	9.70761e-07
15236613	397430	COL8A1	collagen, type VIII, alpha 1	-2.01036	9.81251e-07
15286894	100518302	LITAF	lipopolysaccharide-induced TNF factor	-1.96197	9.81251e-07
15329872	100512175	CATSPERB	catsper channel auxiliary subunit beta	2.69945	9.81251e-07
15215669	397019	ITGB1	integrin, beta 1 (fibronectin receptor, beta polypeptide, antigen CD29 includes MDF2, MSK12)	-2.38032	9.81251e-07
15323195	100155300	EXD2	exonuclease 3'-5' domain containing 2	-2.3174	9.85346e-07
15327236	NA	NA	NA	-2.08279	9.8649e-07
15200096	100153006	ATP8B1	ATPase, aminophospholipid transporter, class I, type 8B, member 1	-2.20778	9.9815e-07
15334237	NA	NA	NA	-2.35922	9.98737e-07
15280454	NA	NA	NA	-2.02339	9.98737e-07
15240894	100155717	C14H10orf58	chromosome 10 open reading frame 58 ortholog	-1.88669	1.01238e-06
15228473	NA	NA	NA	-2.59824	1.01238e-06
15313459	100621391	SSC5D	scavenger receptor cysteine rich domain containing (5 domains)	-2.45463	1.01716e-06
15259451	100151957	LOC100151957	par-6 partitioning defective 6 homolog beta	-2.70717	1.02164e-06
15253207	NA	NA	NA	-3.52224	1.0332e-06
15242602	NA	NA	NA	-2.40859	1.04252e-06
15293508	NA	NA	NA	-2.74117	1.04535e-06
15329575	100156404	PGF	placental growth factor	-2.31852	1.04535e-06
15299363	NA	NA	NA	-1.89127	1.05403e-06
15200397	NA	NA	NA	-2.27125	1.05403e-06
15236534	100522163	TRMT10C	tRNA methyltransferase 10 homolog C (S. cerevisiae)	-2.70072	1.05403e-06
15244698	NA	NA	NA	-2.29965	1.06076e-06
15258453	396649	BPIFA2	BPI fold containing family A, member 2	-2.08136	1.06526e-06
15316557	768101	SRSF4	serine/arginine-rich splicing factor 4	-2.402	1.06526e-06
15256604	NA	NA	NA	-3.11195	1.06753e-06
15279120	100513527	UBE2B	ubiquitin-conjugating enzyme E2B	-2.09821	1.06822e-06
15221605	100517967	UTP18	UTP18 small subunit (SSU) processome component homolog (yeast)	-1.80928	1.06822e-06
15189759	NA	NA	NA	-2.31935	1.06952e-06
15226232	NA	NA	NA	-1.77111	1.07123e-06
15296930	NA	NA	NA	2.39215	1.08609e-06
15259783	100156235	CLDN23	claudin 23	-3.00328	1.08852e-06
15282771	100511925	OMD	osteomodulin	2.03433	1.08852e-06
15205685	NA	NA	NA	-2.49503	1.08948e-06
15329986	100155082	C7H14orf142	uncharacterized protein C14orf142 homolog	-2.18386	1.09012e-06
15203705	100155132	FAM73B	family with sequence similarity 73, member B	-2.56285	1.09495e-06
15337384	100524268	LOC100524268	olfactory receptor 8A1-like	-2.06629	1.09508e-06
15202146	NA	NA	NA	-2.76717	1.10261e-06
15300468	NA	NA	NA	-1.98073	1.10261e-06
15226367	100498771	MIR193A	microRNA mir-193a	2.4778	1.10524e-06
15232436	100525664	SYNJ1	synaptojanin 1	2.4778	1.10524e-06
15294730	NA	NA	NA	-2.22312	1.11071e-06
15300150	100126278	AQP5	aquaporin 5	-3.21041	1.12587e-06
15211437	100516057	GAPVD1	GTPase activating protein and VPS9 domains 1	-1.82625	1.12587e-06
15256607	100513765	ADAMTS6	ADAM metallopeptidase with thrombospondin type 1 motif, 6	-2.2269	1.12587e-06
15323116	100155472	EIF2S1	eukaryotic translation initiation factor 2, subunit 1 alpha, 35kDa	-2.11659	1.12701e-06
15280951	100738572	LOC100738572	leucine-rich repeat and WD repeat-containing protein 1-like	-1.68465	1.13231e-06
15228433	NA	NA	NA	-2.41219	1.13231e-06
15193943	NA	NA	NA	-2.15592	1.13314e-06
15256603	NA	NA	NA	-2.84751	1.13512e-06
15292116	100153265	SH2D2A	SH2 domain containing 2A	1.61611	1.13512e-06
15323477	100152503	LOC100152503	ATP-binding cassette sub-family D member 4-like	-2.48067	1.13512e-06
15210830	100157028	MEGF9	multiple EGF-like-domains 9	-2.19831	1.14418e-06
15211081	NA	NA	NA	-2.01391	1.14418e-06
15261168	100623463	LOC100623463	protein WFDC11-like	-1.82915	1.14502e-06
15275686	100524667	PLIN4	perilipin 4	2.95464	1.14559e-06
15301335	100153354	CNOT2	CCR4-NOT transcription complex, subunit 2	1.86093	1.15061e-06
15240394	100157127	STOX1	storkhead box 1	1.95772	1.17014e-06
15203869	100523302	FIBCD1	fibrinogen C domain containing 1	-2.18817	1.17014e-06
15229329	NA	NA	NA	-1.76931	1.17014e-06
15297659	NA	NA	NA	1.81494	1.17014e-06
15204824	100157036	C1H6orf211	uncharacterized protein C6orf211 homolog	-2.4432	1.17308e-06
15280254	100518544	IFITM3	interferon induced transmembrane protein 3	-1.69277	1.17308e-06
15337321	100516283	LOC100516283	olfactory receptor 8B3-like	-2.3351	1.17589e-06
15257698	NA	NA	NA	-2.51677	1.17596e-06
15223430	NA	NA	NA	-1.98306	1.18705e-06
15335245	100624268	LOC100624268	olfactory receptor 2D3-like	-2.16382	1.19794e-06
15235149	NA	NA	NA	-1.88966	1.19794e-06
15271594	100525635	PLAC8L1	PLAC8-like 1	-2.13998	1.19794e-06
15321644	100156505	C7H15orf59	chromosome 7 open reading frame, human C15orf59	-2.0501	1.20296e-06
15287294	474165	HN1L	hematological and neurological expressed 1-like	-2.07457	1.21204e-06
15290144	100153348	MRPL13	mitochondrial ribosomal protein L13	-2.27712	1.21782e-06
15321713	100156502	FOXA1	forkhead box A1	-3.20576	1.21859e-06
15282986	100620429	LOC100620429	zinc finger protein 2-like	-1.8292	1.22049e-06
15254047	NA	NA	NA	-1.90185	1.22093e-06
15261449	NA	NA	NA	-2.03282	1.22456e-06
15191748	NA	NA	NA	2.41257	1.22456e-06
15295713	100737938	LOC100737938	eyes absent homolog 1-like	-2.14259	1.22668e-06
15276380	NA	NA	NA	-1.94901	1.23272e-06
15188291	NA	NA	NA	-1.99843	1.24291e-06
15232126	100512637	LOC100512637	small nuclear ribonucleoprotein-associated protein B'-like	-2.47544	1.24291e-06
15259540	100126294	RTFDC1	protein RTF2 homolog	-1.84388	1.25054e-06
15276443	100523948	LOC100523948	olfactory receptor 7E24-like	-3.19336	1.25774e-06
15248746	NA	NA	NA	-1.77799	1.27136e-06
15285905	100515653	PILRA	paired immunoglobin-like type 2 receptor alpha	-2.45174	1.27198e-06
15267017	100524422	PTPN5	protein tyrosine phosphatase, non-receptor type 5 (striatum-enriched)	-1.91267	1.27314e-06
15288088	NA	NA	NA	-2.79126	1.27314e-06
15265586	NA	NA	NA	-1.92347	1.27475e-06
15204265	100526399	MIR126	microRNA mir-126	-1.99614	1.27497e-06
15315629	100512788	WRAP73	WD repeat containing, antisense to TP73	-1.84702	1.28303e-06
15226881	NA	NA	NA	-1.83037	1.28617e-06
15205472	100154658	NUS1	nuclear undecaprenyl pyrophosphate synthase 1 homolog (S. cerevisiae)	-2.33969	1.28772e-06
15299633	100156062	LOC100156062	apolipoprotein L3-like	-2.13513	1.30402e-06
15228089	396571	MYOCD	myocardin	-1.89634	1.30851e-06
15242749	100157255	HMX2	H6 family homeobox 2	-1.74921	1.30854e-06
15328302	100157365	CLEC14A	C-type lectin domain family 14, member A	-2.44476	1.31168e-06
15322827	100738322	LOC100738322	olfactory receptor 11H4-like	-2.62583	1.31168e-06
15198334	100156689	LOC100156689	collagen alpha-1(XII) chain-like	-2.26334	1.31168e-06
15317696	100521457	ALG6	ALG6, alpha-1,3-glucosyltransferase	-2.27418	1.31471e-06
15321465	733676	CSPG4	chondroitin sulfate proteoglycan 4	-2.2875	1.31471e-06
15246057	100516466	LOC100516466	28S ribosomal protein S16, mitochondrial-like	-2.14608	1.3179e-06
15193648	NA	NA	NA	-2.63738	1.3179e-06
15197653	100519891	LOC100519891	LYR motif-containing protein 2-like	-2.28487	1.31792e-06
15332973	100623758	LOC100623758	uncharacterized LOC100623758	2.89989	1.32019e-06
15205338	100158022	HINT3	histidine triad nucleotide binding protein 3	-1.98105	1.32019e-06
15230839	397372	GHSR	growth hormone secretagogue receptor	-2.15221	1.32706e-06
15290462	100153417	LOC100153417	protein C8orf37 homolog	-2.34725	1.33901e-06
15321487	100157075	SNUPN	snurportin 1	-2.33948	1.34694e-06
15216974	NA	NA	NA	-2.27283	1.3486e-06
15203411	100521710	NAIF1	nuclear apoptosis inducing factor 1	-1.9651	1.3486e-06
15286621	NA	NA	NA	-2.47422	1.35062e-06
15227915	NA	NA	NA	1.83742	1.35808e-06
15285890	100514038	LOC100514038	TSC22 domain family protein 4-like	-1.93788	1.35891e-06
15296201	100152372	RCSD1	RCSD domain containing 1	-2.08566	1.35891e-06
15248870	100517009	LIMS2	LIM and senescent cell antigen-like domains 2	2.10575	1.35891e-06
15316734	100524151	ZMYM4	zinc finger, MYM-type 4	-2.22796	1.37363e-06
15326072	100144541	PBX2	pre-B-cell leukemia homeobox 2	-2.00818	1.37466e-06
15239813	NA	NA	NA	-2.05993	1.37466e-06
15259400	NA	NA	NA	-2.58321	1.3772e-06
15184929	NA	NA	NA	-2.27828	1.3827e-06
15187966	NA	NA	NA	-1.76483	1.3848e-06
15256665	NA	NA	NA	2.09847	1.38548e-06
15234790	NA	NA	NA	-1.85176	1.38963e-06
15276236	100511005	ZGLP1	zinc finger, GATA-like protein 1	-2.11579	1.39207e-06
15305510	NA	NA	NA	-1.91298	1.40092e-06
15209141	100156847	SIX1	SIX homeobox 1	-2.31746	1.40092e-06
15298735	100520905	PKDREJ	polycystin (PKD) family receptor for egg jelly	-2.2989	1.40092e-06
15192707	NA	NA	NA	-2.66033	1.40092e-06
15208261	100156248	SERPINB8	serpin peptidase inhibitor, clade B (ovalbumin), member 8	-2.38598	1.40493e-06
15277831	100519184	CANX	calnexin	-2.53178	1.40493e-06
15276745	NA	NA	NA	-2.50898	1.40836e-06
15244905	100510987	INPP5J	inositol polyphosphate-5-phosphatase J	-1.91193	1.41096e-06
15193511	NA	NA	NA	-3.15793	1.41204e-06
15304392	100518250	NPFF	neuropeptide FF-amide peptide precursor	-1.97788	1.41777e-06
15259479	100136903	TSHZ2	teashirt zinc finger homeobox 2	-2.84675	1.42388e-06
15245837	NA	NA	NA	1.96081	1.42907e-06
15271108	100518721	SLC25A48	solute carrier family 25, member 48	-1.85299	1.42907e-06
15207826	100154961	ZFYVE19	zinc finger, FYVE domain containing 19	-2.11884	1.43144e-06
15318196	100157926	RIOK1	RIO kinase 1 (yeast)	-2.5522	1.43144e-06
15264688	100511608	PPP1R17	protein phosphatase 1, regulatory subunit 17	-1.99819	1.43791e-06
15292302	397045	KCNN3	potassium intermediate/small conductance calcium-activated channel, subfamily N, member 3	1.98063	1.43791e-06
15187568	NA	NA	NA	-2.40577	1.43791e-06
15267412	100522363	AZU1	azurocidin 1	2.28416	1.43791e-06
15250968	NA	NA	NA	-1.98783	1.44126e-06
15207232	100127153	AQP9	aquaporin 9	-1.75727	1.44735e-06
15192529	NA	NA	NA	-2.17031	1.45206e-06
15321431	NA	NA	NA	-2.07795	1.45239e-06
15293464	100158052	LOC100158052	round spermatid basic protein 1-like	-2.01401	1.45239e-06
15188926	NA	NA	NA	-2.56746	1.45239e-06
15305797	100516194	PPFIBP1	PTPRF interacting protein, binding protein 1 (liprin beta 1)	-2.04667	1.4548e-06
15320242	100152215	CDKN1A	cyclin-dependent kinase inhibitor 1A (p21, Cip1)	-2.19072	1.45544e-06
15260424	100157494	NRSN2	neurensin 2	2.85399	1.45544e-06
15265725	397273	PRDX5	peroxiredoxin 5	-2.45257	1.45544e-06
15196013	NA	NA	NA	-2.03086	1.45544e-06
15223700	100514536	CBX8	chromobox homolog 8	1.90598	1.45544e-06
15229860	100739758	IL17RE	interleukin 17 receptor E	1.90598	1.45544e-06
15332946	100524450	FAM175A	family with sequence similarity 175, member A	3.31017	1.46768e-06
15333146	100520391	LOC100520391	dihydropyrimidinase-related protein 1-like	-2.34707	1.47121e-06
15270315	100519356	POLR3G	polymerase (RNA) III (DNA directed) polypeptide G (32kD)	-2.07596	1.47121e-06
15245337	NA	NA	NA	1.83007	1.49073e-06
15327763	100153988	WHAMM	WAS protein homolog associated with actin, golgi membranes and microtubules	1.93166	1.49073e-06
15293036	NA	NA	NA	2.4145	1.49073e-06
15203055	100625371	SLC36A3	solute carrier family 36, member 3	-1.9018	1.49073e-06
15326616	100152200	C7H6orf222	chromosome 7 open reading frame, human C6orf222	-2.18453	1.49073e-06
15311909	NA	NA	NA	-2.44537	1.4934e-06
15238043	397443	HPD	4-hydroxyphenylpyruvate dioxygenase	-2.38212	1.50501e-06
15276537	100519413	DHPS	deoxyhypusine synthase	-2.32588	1.5204e-06
15323444	100512059	ZNF410	zinc finger protein 410	-2.05009	1.53834e-06
15316954	100518256	HEYL	hairy/enhancer-of-split related with YRPW motif-like	-2.84826	1.55087e-06
15313977	100512660	CCDC113	coiled-coil domain containing 113	-2.75531	1.55087e-06
15275611	100626562	RAX2	retina and anterior neural fold homeobox 2	-2.2391	1.56039e-06
15196356	100156750	RSPH3	radial spoke 3 homolog (Chlamydomonas)	-2.44769	1.56234e-06
15244313	100156537	PRKAB1	protein kinase, AMP-activated, beta 1 non-catalytic subunit	-2.60028	1.56949e-06
15232181	100620942	LOC100620942	olfactory receptor 5K3-like	-1.67068	1.56949e-06
15258821	100154503	SRC	v-src avian sarcoma (Schmidt-Ruppin A-2) viral oncogene homolog	-1.89915	1.57279e-06
15288559	NA	NA	NA	-2.187	1.57717e-06
15271658	100621703	TCERG1	transcription elongation regulator 1	-1.96293	1.57717e-06
15272298	100523488	LOC100523488	olfactory receptor 140-like	-2.21296	1.57717e-06
15290452	100152384	MTERFD1	MTERF domain containing 1	-2.25487	1.59816e-06
15223866	100520633	MRPL38	mitochondrial ribosomal protein L38	4.17883	1.59829e-06
15278000	NA	NA	NA	-2.22346	1.60092e-06
15252441	100521299	UBR3	ubiquitin protein ligase E3 component n-recognin 3 (putative)	-2.05753	1.6031e-06
15224500	100524519	HEXIM2	hexamethylene bis-acetamide inducible 2	1.72932	1.6036e-06
15315149	NA	NA	NA	-2.01866	1.6036e-06
15324400	100154959	LOC100154959	olfactory receptor 4K3-like	-1.87015	1.60398e-06
15241729	403111	CYP2C42	cytochrome P450 C42	-2.12021	1.60542e-06
15245341	100155101	GPIBB	platelet glycoprotein Ib beta	-2.35656	1.60542e-06
15224214	397043	TBP10	Tat-binding protein 10	-1.83444	1.60542e-06
15200361	100522116	KIF23	kinesin family member 23	1.77882	1.60542e-06
15265813	NA	NA	NA	-2.03457	1.60542e-06
15244161	NA	NA	NA	-2.77931	1.60542e-06
15226413	100512737	SLC13A2	solute carrier family 13 (sodium-dependent dicarboxylate transporter), member 2	-2.04734	1.60542e-06
15332987	404088	CSN2	casein beta	3.01198	1.61352e-06
15250196	100522764	LOC100522764	ribulose-phosphate 3-epimerase-like	-1.95753	1.61859e-06
15274600	NA	NA	NA	2.63415	1.61859e-06
15288734	100739422	LOC100739422	cytochrome P450 1B1-like	-1.90635	1.61859e-06
15183826	NA	NA	NA	-2.75804	1.62579e-06
15189250	NA	NA	NA	-2.03986	1.62997e-06
15310950	NA	NA	NA	-2.84327	1.63676e-06
15207849	NA	NA	NA	-1.75237	1.63839e-06
15207159	NA	NA	NA	1.97473	1.66995e-06
15338253	100519507	ABCB5	ATP-binding cassette, sub-family B (MDR/TAP), member 5	-2.00517	1.68375e-06
15320519	397444	GNMT	glycine N-methyltransferase	-2.57845	1.68634e-06
15287358	100524077	LOC100524077	uncharacterized LOC100524077	3.61496	1.68635e-06
15327689	NA	NA	NA	-2.32138	1.69548e-06
15245305	100152722	LOC100152722	Chria protein	-2.35213	1.69548e-06
15234649	100127161	CIDEC	cell death-inducing DFFA-like effector c	-2.19213	1.69997e-06
15205459	397421	PLN	phospholamban	2.24648	1.70035e-06
15287672	NA	NA	NA	-2.00092	1.70099e-06
15257740	NA	NA	NA	1.9215	1.70541e-06
15333399	100337668	LCORL	ligand dependent nuclear receptor corepressor-like	-2.12462	1.70541e-06
15261988	100526382	MIR490	microRNA mir-490	-2.27244	1.70541e-06
15313237	100524204	LOC100524204	putative olfactory receptor 2B3-like	-1.73315	1.70541e-06
15192938	NA	NA	NA	-2.08887	1.70541e-06
15311081	100217376	ANGPTL7	angiopoietin-like 7	-2.1384	1.70541e-06
15311104	NA	NA	NA	-2.1384	1.70541e-06
15293264	100153342	GDAP2	ganglioside induced differentiation associated protein 2	-2.06727	1.71397e-06
15268933	100521182	LOC100521182	olfactory receptor 7C2-like	-2.37417	1.71397e-06
15305973	NA	NA	NA	-2.34861	1.71397e-06
15266306	100517453	LOC100517453	olfactory receptor 5G3-like	-2.20686	1.71397e-06
15271202	NA	NA	NA	-2.23947	1.71397e-06
15200805	100513903	EXOC5	exocyst complex component 5	-1.82104	1.72473e-06
15222175	100628008	ASIC2	acid-sensing (proton-gated) ion channel 2	-1.9926	1.72482e-06
15319625	397211	CSNK2B	casein kinase 2, beta polypeptide	-3.43088	1.72482e-06
15286789	NA	NA	NA	-2.14448	1.72482e-06
15221609	NA	NA	NA	-2.6909	1.72516e-06
15186749	NA	NA	NA	-1.91199	1.73119e-06
15235946	NA	NA	NA	-1.8143	1.74819e-06
15183285	NA	NA	NA	-2.60813	1.74819e-06
15250664	NA	NA	NA	3.116	1.75069e-06
15197500	100157995	NT5E	5'-nucleotidase, ecto (CD73)	-2.17572	1.75069e-06
15336258	NA	NA	NA	-1.89332	1.75069e-06
15226909	NA	NA	NA	-2.10878	1.76045e-06
15301312	NA	NA	NA	3.13275	1.76061e-06
15212145	NA	NA	NA	-1.85683	1.76725e-06
15276241	100141402	CDC37	cell division cycle 37 homolog (S. cerevisiae)	-2.69207	1.77642e-06
15238175	NA	NA	NA	3.11227	1.7831e-06
15236808	100526376	MIR155	microRNA mir-155	-2.30625	1.78627e-06
15321714	NA	NA	NA	-2.57272	1.81148e-06
15186494	NA	NA	NA	2.71173	1.81239e-06
15259252	NA	NA	NA	2.03819	1.82248e-06
15270419	100125826	LNPEP	leucyl/cystinyl aminopeptidase	-2.22005	1.82248e-06
15192592	NA	NA	NA	-2.42992	1.82755e-06
15295036	100156275	EBAG9	estrogen receptor binding site associated, antigen, 9	-1.95213	1.84138e-06
15221643	100737114	TRIM25	tripartite motif containing 25	-2.07455	1.84138e-06
15286300	NA	NA	NA	-2.80887	1.84173e-06
15186036	NA	NA	NA	-1.84969	1.85803e-06
15184688	NA	NA	NA	-2.58403	1.85892e-06
15227530	NA	NA	NA	-1.82146	1.85892e-06
15230460	100157330	CLSTN2	calsyntenin 2	-2.52691	1.86764e-06
15236501	NA	NA	NA	-2.40321	1.87611e-06
15275661	100524481	UBXN6	UBX domain protein 6	-2.07676	1.87611e-06
15300949	NA	NA	NA	1.81068	1.88059e-06
15317039	100037991	NUDFV2	NDUFV2	1.81623	1.88506e-06
15221088	100627661	HOXB8	homeobox B8	-1.74469	1.89115e-06
15335030	NA	NA	NA	-1.77339	1.89269e-06
15327945	100154669	SCAPER	S-phase cyclin A-associated protein in the ER	-4.29328	1.90008e-06
15222760	NA	NA	NA	3.03587	1.90257e-06
15267530	NA	NA	NA	1.75562	1.92164e-06
15188917	NA	NA	NA	-2.4784	1.9308e-06
15272427	NA	NA	NA	-1.8934	1.93826e-06
15198843	100156479	PYGO1	pygopus homolog 1 (Drosophila)	-2.21047	1.94454e-06
15209101	100152394	RTN1	reticulon 1	-2.27622	1.94674e-06
15337918	100521674	CASD1	CAS1 domain containing 1	-2.47725	1.94769e-06
15240940	100511838	C14H10orf99	chromosome 10 open reading frame 99 ortholog	-1.99302	1.94769e-06
15232307	397333	CAR	coxsackie-adenovirus-receptor homolog	-1.66602	1.95557e-06
15276729	NA	NA	NA	-2.01211	1.96147e-06
15204319	100626355	LOC100626355	rab-like protein 6-like	-2.27785	1.96583e-06
15246490	780419	LOC780419	UB2D1	1.83903	1.97257e-06
15287608	NA	NA	NA	1.84074	1.97257e-06
15251767	NA	NA	NA	2.87757	1.97914e-06
15194165	NA	NA	NA	-2.2951	1.98012e-06
15205060	100525723	ABRACL	ABRA C-terminal like	-2.12628	1.98187e-06
15257973	100157069	SLC4A11	solute carrier family 4, sodium borate transporter, member 11	1.76376	1.98849e-06
15185621	NA	NA	NA	-1.79923	1.99453e-06
15212588	NA	NA	NA	-2.26997	2.00426e-06
15223101	733599	UNC-6	netrin-1	-2.51715	2.00744e-06
15297711	613130	FCGR1A	Fc fragment of IgG, high affinity Ia, receptor (CD64)	1.73446	2.01562e-06
15331254	NA	NA	NA	1.83793	2.01562e-06
15309818	100511085	NTF4	neurotrophin 4	-2.22838	2.02009e-06
15315962	NA	NA	NA	-2.22838	2.02009e-06
15183703	NA	NA	NA	-2.07995	2.02571e-06
15268487	NA	NA	NA	-2.12673	2.0447e-06
15300498	100156765	COPZ1	coatomer protein complex, subunit zeta 1	-1.85393	2.04889e-06
15259793	NA	NA	NA	-2.48849	2.04889e-06
15291931	100153633	LOC100153633	olfactory receptor 6N1-like	-1.9121	2.06196e-06
15291936	100152453	LOC100152453	olfactory receptor 6N2-like	-1.9121	2.06196e-06
15248758	100511785	LOC100511785	heterogeneous nuclear ribonucleoproteins A2/B1-like	-2.12883	2.06912e-06
15209885	654405	GNAQ	guanine nucleotide binding protein (G protein), q polypeptide	1.88708	2.07846e-06
15314117	100519366	LOC100519366	cytochrome c oxidase subunit 6B1-like	-1.72483	2.08142e-06
15228592	100526009	STT3B	STT3B, subunit of the oligosaccharyltransferase complex (catalytic)	-1.63922	2.08492e-06
15188353	NA	NA	NA	-2.31316	2.08492e-06
15291608	100153243	APOA2	apolipoprotein A-II	-1.84784	2.08492e-06
15190767	NA	NA	NA	2.09029	2.08492e-06
15200937	100152637	PKC	protein kinase C theta	-2.18387	2.08492e-06
15183762	NA	NA	NA	-2.10998	2.08492e-06
15208455	NA	NA	NA	-2.42883	2.08615e-06
15196270	100156632	AGPAT4	1-acylglycerol-3-phosphate O-acyltransferase 4 (lysophosphatidic acid acyltransferase, delta)	3.55771	2.08615e-06
15216771	100155063	SPRYD7	SPRY domain containing 7	-2.30637	2.08615e-06
15253334	100525789	ERBB4	v-erb-b2 avian erythroblastic leukemia viral oncogene homolog 4	1.93781	2.08615e-06
15201816	NA	NA	NA	-2.53325	2.08615e-06
15213132	100518857	AGTPBP1	ATP/GTP binding protein 1	1.7712	2.08644e-06
15265539	100514699	ZNHIT2	zinc finger, HIT-type containing 2	1.74905	2.08644e-06
15208484	NA	NA	NA	-1.88836	2.09289e-06
15305654	100524086	NAP1L1	nucleosome assembly protein 1-like 1	2.38412	2.13006e-06
15201928	NA	NA	NA	-1.82772	2.13553e-06
15218748	NA	NA	NA	-1.94211	2.13785e-06
15201287	100154075	IFN-OMEGA-7	interferon omega 7	-2.17698	2.13864e-06
15332447	100524882	PRSS12	protease, serine, 12 (neurotrypsin, motopsin)	-1.58348	2.13956e-06
15185747	NA	NA	NA	-2.09542	2.14609e-06
15265451	100526031	EFEMP2	EGF containing fibulin-like extracellular matrix protein 2	-2.18276	2.14609e-06
15295116	NA	NA	NA	-1.63955	2.14973e-06
15237798	100512865	DDX51	DEAD (Asp-Glu-Ala-Asp) box polypeptide 51	1.88997	2.153e-06
15284524	407247	LHCGR	luteinizing hormone/choriogonadotropin receptor	-2.84323	2.16013e-06
15208403	100155833	DPP8	dipeptidyl-peptidase 8	-2.42613	2.16803e-06
15240646	NA	NA	NA	-2.16385	2.17277e-06
15265516	NA	NA	NA	-3.64002	2.18089e-06
15205197	NA	NA	NA	-2.66394	2.18089e-06
15187468	NA	NA	NA	-1.94117	2.18089e-06
15183680	NA	NA	NA	-2.73874	2.18496e-06
15196534	100157427	LOC100157427	nesprin-1-like	-2.34497	2.18675e-06
15246969	100156375	LOC100156375	COX15 homolog, cytochrome c oxidase assembly protein	-2.71133	2.21054e-06
15318314	100524569	JARID2	jumonji, AT rich interactive domain 2	1.73469	2.22038e-06
15237143	100520933	CKS2	CDC28 protein kinase regulatory subunit 2	-2.14302	2.22038e-06
15239920	NA	NA	NA	-2.15327	2.22038e-06
15280117	100516666	LOC100516666	olfactory receptor 4C16-like	1.82467	2.22197e-06
15216716	100152645	ALG11	ALG11, alpha-1,2-mannosyltransferase	-1.8486	2.23368e-06
15322564	NA	NA	NA	-1.95602	2.23368e-06
15259015	100156973	L3MBTL1	l(3)mbt-like 1 (Drosophila)	-2.06522	2.23533e-06
15323671	100151812	FLRT2	fibronectin leucine rich transmembrane protein 2	-2.30581	2.23533e-06
15331932	100511575	USO1	USO1 vesicle transport factor	-1.9209	2.24252e-06
15337966	100523505	LOC100523505	cytoplasmic dynein 1 intermediate chain 1-like	-2.08392	2.24627e-06
15252300	100513690	LOC100513690	putative sodium-coupled neutral amino acid transporter 11-like	-1.9666	2.25234e-06
15325299	100155347	LOC100155347	olfactory receptor 2G3-like	2.36902	2.26385e-06
15212687	100515403	EFCAB2	EF-hand calcium binding domain 2	-2.06115	2.30008e-06
15317283	NA	NA	NA	2.81014	2.307e-06
15276059	100736573	ACTL9	actin-like 9	-1.91764	2.31219e-06
15319418	NA	NA	NA	-1.74421	2.31514e-06
15335113	100513672	FGF5	fibroblast growth factor 5	-1.70722	2.32032e-06
15250979	NA	NA	NA	-1.97863	2.33452e-06
15297240	100142688	CREB3L4	cAMP responsive element binding protein 3-like 4	1.98035	2.33645e-06
15306144	NA	NA	NA	1.81799	2.39657e-06
15275740	100511917	LONP1	lon peptidase 1, mitochondrial	-2.63746	2.40663e-06
15251060	NA	NA	NA	-2.49666	2.41484e-06
15289022	100519306	PLB1	phospholipase B1	-1.80966	2.42691e-06
15206356	100514885	LOC100514885	coiled-coil domain-containing protein 162-like	-2.17161	2.43662e-06
15280654	NA	NA	NA	-2.90026	2.44648e-06
15285526	NA	NA	NA	-2.90026	2.44648e-06
15326291	733649	TAP1	transporter 1, ATP-binding cassette, sub-family B (MDR/TAP)	-2.31231	2.44648e-06
15184906	NA	NA	NA	-2.3179	2.44717e-06
15306363	397317	ACRBP	acrosin binding protein	-1.8171	2.45039e-06
15188815	NA	NA	NA	-2.09729	2.45275e-06
15332937	100626886	HSD17B13	hydroxysteroid (17-beta) dehydrogenase 13	2.62572	2.45275e-06
15325556	NA	NA	NA	-2.29731	2.45275e-06
15308175	100513209	C6H16orf80	chromosome 16 open reading frame 80	2.43381	2.45275e-06
15233691	100512631	UBA7	ubiquitin-like modifier activating enzyme 7	2.54072	2.45275e-06
15297872	100144529	PHGDH	phosphoglycerate dehydrogenase	1.78923	2.45561e-06
15286075	100512219	POM121C	POM121 transmembrane nucleoporin C	2.68949	2.45561e-06
15245422	100157406	ACTN2	actinin, alpha 2	-1.6442	2.46795e-06
15271956	100737923	LOC100737923	olfactory receptor 5D13-like	-1.946	2.48387e-06
15230465	NA	NA	NA	-3.51651	2.48387e-06
15312963	NA	NA	NA	-1.79962	2.49739e-06
15280690	100524855	LOC100524855	olfactory receptor 2AE1-like	1.67361	2.49913e-06
15313853	100520788	CENPT	centromere protein T	1.76956	2.51468e-06
15203173	100525147	LOC100525147	olfactory receptor 1J4-like	-2.72778	2.51559e-06
15290425	100158002	HRSP12	heat-responsive protein 12	-1.87065	2.5216e-06
15327247	NA	NA	NA	-1.54465	2.52391e-06
15248764	100513440	TEX15	testis expressed 15	2.09375	2.52468e-06
15196051	NA	NA	NA	-1.83102	2.52557e-06
15270719	NA	NA	NA	-1.95282	2.52557e-06
15224584	100526134	CCDC43	coiled-coil domain containing 43	4.50453	2.53786e-06
15318904	100516810	LOC100516810	olfactory receptor 2W3-like	-2.35368	2.53891e-06
15286870	100516427	ERCC4	excision repair cross-complementing rodent repair deficiency, complementation group 4	-1.73192	2.53891e-06
15275653	100523772	STAP2	signal transducing adaptor family member 2	1.8946	2.5553e-06
15223034	NA	NA	NA	2.2182	2.5553e-06
15229308	100153200	SEMA3B	sema domain, immunoglobulin domain (Ig), short basic domain, secreted, (semaphorin) 3B	2.2182	2.5553e-06
15299512	NA	NA	NA	-1.93037	2.5553e-06
15201671	NA	NA	NA	-1.86278	2.5553e-06
15239990	NA	NA	NA	-2.4873	2.5553e-06
15270408	397135	CAST	calpastatin	-2.2605	2.55961e-06
15241560	100522283	PCGF5	polycomb group ring finger 5	-2.03626	2.5693e-06
15220340	NA	NA	NA	-2.13824	2.60675e-06
15278033	100510951	RMND5B	required for meiotic nuclear division 5 homolog B (S. cerevisiae)	-2.28645	2.61181e-06
15301215	100737829	LOC100737829	SLIT-ROBO Rho GTPase-activating protein 1-like	2.42953	2.61181e-06
15335381	100738928	LOC100738928	olfactory receptor 52H1-like	1.55969	2.61181e-06
15217128	NA	NA	NA	-2.28639	2.61282e-06
15226178	397324	ACACA	acetyl-CoA carboxylase alpha	-2.23978	2.62184e-06
15187125	NA	NA	NA	-2.37129	2.6355e-06
15304303	100049664	KRT1	keratin 1	-1.89407	2.64422e-06
15240871	100155012	LOC100155012	40S ribosomal protein S24-like	-2.75189	2.64528e-06
15310159	100514293	ZNF175	zinc finger protein 175	-1.95427	2.64604e-06
15244081	100152115	HVCN1	hydrogen voltage-gated channel 1	-2.3383	2.64904e-06
15208859	100156165	SAV1	salvador homolog 1 (Drosophila)	-2.07617	2.65053e-06
15203037	396874	GSN	gelsolin	-2.61797	2.65475e-06
15278501	NA	NA	NA	-1.55079	2.66504e-06
15185786	NA	NA	NA	-2.25629	2.66595e-06
15215365	100513617	PRPF18	PRP18 pre-mRNA processing factor 18 homolog (S. cerevisiae)	-1.81883	2.67206e-06
15334361	397683	IL15	interleukin 15	2.38207	2.69585e-06
15268647	NA	NA	NA	1.97614	2.69585e-06
15325306	100152917	LOC100152917	putative olfactory receptor 2B8-like	-1.83703	2.69883e-06
15215319	100512855	DCLRE1C	DNA cross-link repair 1C	-2.16292	2.69883e-06
15208016	NA	NA	NA	-2.3207	2.69883e-06
15236740	100517681	LOC100517681	roundabout homolog 2-like	-2.397	2.7031e-06
15217673	100522756	LOC100522756	spermatogenesis-associated protein 13-like	-2.32761	2.7031e-06
15224381	100516998	MYL4	myosin, light chain 4, alkali; atrial, embryonic	-1.98738	2.7031e-06
15227832	100512311	LOC100512311	uncharacterized LOC100512311	-2.05783	2.7031e-06
15335616	100514119	LOC100514119	olfactory receptor 52R1-like	1.71384	2.7031e-06
15338767	100525600	LOC100525600	torsin-1A-interacting protein 1-like	1.71384	2.7031e-06
15262744	100512997	INMT	indolethylamine N-methyltransferase	-2.12045	2.70456e-06
15227964	100621152	RNF222	ring finger protein 222	2.12869	2.71826e-06
15234042	NA	NA	NA	-1.72605	2.72126e-06
15310134	100511263	KCNC3	potassium voltage-gated channel, Shaw-related subfamily, member 3	-2.50834	2.72782e-06
15237656	100152011	AADAT	aminoadipate aminotransferase	-1.8093	2.74789e-06
15284304	NA	NA	NA	-2.06102	2.75306e-06
15229123	NA	NA	NA	2.19406	2.75634e-06
15206878	100522911	CXXC1	CXXC finger protein 1	-1.91412	2.75634e-06
15207959	492313	THBS1	thrombospondin 1	1.95561	2.75634e-06
15239749	NA	NA	NA	-1.81887	2.76786e-06
15222246	100524339	COPRS	coordinator of PRMT5, differentiation stimulator	-1.97437	2.78061e-06
15258251	100621695	LOC100621695	uncharacterized LOC100621695	-1.70187	2.78305e-06
15328289	100153702	TMEM202	transmembrane protein 202	-2.56079	2.78326e-06
15317350	503700	PIK3C3	phosphatidylinositol 3-kinase, catalytic subunit type 3	-1.89562	2.78326e-06
15251442	100155996	CCDC93	coiled-coil domain containing 93	2.08348	2.78754e-06
15288101	100240744	TPRKB	TP53RK binding protein	-1.79505	2.79741e-06
15266179	100513843	LOC100513843	olfactory receptor 482-like	-2.05065	2.802e-06
15201968	NA	NA	NA	-2.00248	2.81015e-06
15284510	100519087	LOC100519087	neurexin-1-like	-1.9425	2.82632e-06
15282867	100515432	LOC100515432	zinc finger protein 169-like	-2.50866	2.84724e-06
15222423	NA	NA	NA	-1.88076	2.84955e-06
15224685	100515165	HDAC5	histone deacetylase 5	-2.49809	2.84955e-06
15228795	NA	NA	NA	-1.91068	2.85013e-06
15331282	NA	NA	NA	-2.21963	2.86586e-06
15276635	100524669	GADD45GIP1	growth arrest and DNA-damage-inducible, gamma interacting protein 1	-2.18817	2.86586e-06
15277212	NA	NA	NA	2.05616	2.86586e-06
15233150	100153739	CCDC13	coiled-coil domain containing 13	1.55877	2.8687e-06
15218095	100153860	MRPS31	mitochondrial ribosomal protein S31	-2.31653	2.86886e-06
15284617	100037272	EPAS1	endothelial PAS domain protein 1	-1.89569	2.8833e-06
15286533	100517273	RABEP2	rabaptin, RAB GTPase binding effector protein 2	-1.78256	2.88885e-06
15189702	NA	NA	NA	-2.01262	2.8929e-06
15313861	100624499	LOC100624499	protein FAM65A-like	-1.88623	2.89547e-06
15193213	NA	NA	NA	-1.89935	2.90026e-06
15271902	NA	NA	NA	-2.2411	2.91808e-06
15278455	100624840	LOC100624840	spermatogenic leucine zipper protein 1-like	-2.42049	2.92175e-06
15323534	100144486	FOS	FBJ murine osteosarcoma viral oncogene homolog	-2.14563	2.92175e-06
15214703	100525121	NAV1	neuron navigator 1	3.41097	2.94085e-06
15220878	100512626	LOC100512626	ORM1-like protein 3-like	-1.90064	2.94085e-06
15196569	397435	ESR1	estrogen receptor 1	-2.10208	2.94085e-06
15297610	100520242	MLLT11	myeloid/lymphoid or mixed-lineage leukemia (trithorax homolog, Drosophila); translocated to, 11	2.04948	2.94124e-06
15307349	100302698	SLC25A3	solute carrier family 25 (mitochondrial carrier; phosphate carrier), member 3	-1.6339	2.94446e-06
15257547	100512378	PRND	prion protein 2 (dublet)	2.04826	2.94706e-06
15276927	100738259	LOC100738259	olfactory receptor-like protein OLF4-like	-2.23758	2.94847e-06
15257037	NA	NA	NA	1.78471	2.94847e-06
15265826	NA	NA	NA	2.23446	2.95353e-06
15202643	100739563	LOC100739563	olfactory receptor 13D1-like	-1.99444	2.96058e-06
15187375	NA	NA	NA	-2.03264	2.97528e-06
15262889	NA	NA	NA	-2.15503	2.98618e-06
15256612	100511602	ERBB2IP	erbb2 interacting protein	-2.6797	3.01818e-06
15265733	397205	PHI-1	ubiquitous PKC-potentiated PP1 inhibitor	-1.79107	3.03909e-06
15197492	100154391	KCNQ5	potassium voltage-gated channel, KQT-like subfamily, member 5	2.6236	3.0451e-06
15320910	100513550	CENPQ	centromere protein Q	3.15892	3.06863e-06
15279208	NA	NA	NA	-2.212	3.06913e-06
15311450	100738064	PLA2G2A	phospholipase A2, group IIA (platelets, synovial fluid)	2.75282	3.08092e-06
15317285	NA	NA	NA	2.75282	3.08092e-06
15313850	NA	NA	NA	2.15444	3.08092e-06
15316967	100144585	HPCAL4	hippocalcin like 4	-1.5356	3.08711e-06
15323389	100523451	PAPLN	papilin, proteoglycan-like sulfated glycoprotein	-2.451	3.08711e-06
15313769	NA	NA	NA	2.38278	3.1123e-06
15332210	100513365	MGST2	microsomal glutathione S-transferase 2	1.63193	3.12393e-06
15313787	100286856	CYB5B	cytochrome b5 type B (outer mitochondrial membrane)	-2.09634	3.12432e-06
15293731	100514767	AMIGO1	adhesion molecule with Ig-like domain 1	1.89013	3.13213e-06
15185449	NA	NA	NA	-2.19601	3.13213e-06
15283105	NA	NA	NA	-2.06312	3.15696e-06
15326552	654299	LOC654299	transcription enhancer factor 5	-2.86284	3.16138e-06
15329795	100155276	KCNK10	potassium channel, subfamily K, member 10	-1.77124	3.16138e-06
15199006	100156724	LOC100156724	histidine decarboxylase-like	4.42635	3.1747e-06
15288097	NA	NA	NA	-1.94593	3.19071e-06
15194905	NA	NA	NA	-2.02917	3.19071e-06
15213207	100511276	NOL6	nucleolar protein 6 (RNA-associated)	-1.95554	3.19071e-06
15329843	NA	NA	NA	-2.41592	3.20523e-06
15213837	NA	NA	NA	1.76884	3.20655e-06
15198642	NA	NA	NA	-1.8747	3.22378e-06
15277109	100514037	EPS15L1	epidermal growth factor receptor pathway substrate 15-like 1	-2.79489	3.23668e-06
15268376	100521772	LOC100521772	olfactory receptor 7E24-like	-1.96625	3.23696e-06
15241694	NA	NA	NA	-1.90892	3.24949e-06
15304358	100154333	AAAS	achalasia, adrenocortical insufficiency, alacrimia	2.41438	3.30786e-06
15185046	NA	NA	NA	-1.88606	3.30786e-06
15188389	NA	NA	NA	-1.88557	3.32023e-06
15271131	100303615	SMAD5	SMAD family member 5	-2.2711	3.33116e-06
15285628	100624745	LOC100624745	equilibrative nucleoside transporter 4-like	-1.84524	3.35158e-06
15204414	NA	NA	NA	-1.7378	3.3583e-06
15228485	100156011	LOC100156011	glutaredoxin-1-like	-2.89004	3.3583e-06
15229848	NA	NA	NA	-3.05122	3.36857e-06
15236246	100511412	ARHGAP31	Rho GTPase activating protein 31	-2.79728	3.38185e-06
15191885	NA	NA	NA	1.87757	3.38262e-06
15320794	NA	NA	NA	-1.75558	3.38836e-06
15321265	100151986	UNC45A	unc-45 homolog A (C. elegans)	-2.12518	3.3965e-06
15234374	NA	NA	NA	-2.0574	3.40147e-06
15194409	NA	NA	NA	-1.83747	3.40147e-06
15332195	100738980	ELMOD2	ELMO/CED-12 domain containing 2	-2.13712	3.40147e-06
15246233	NA	NA	NA	1.88162	3.41587e-06
15318996	100154533	LOC100154533	putative olfactory receptor 2B8-like	-1.77508	3.43983e-06
15211181	NA	NA	NA	2.00637	3.43983e-06
15313175	100519374	C6H1orf210	chromosome 6 open reading frame, human C1orf210	-2.32432	3.45293e-06
15310156	100627842	JOSD2	Josephin domain containing 2	-2.22796	3.46485e-06
15200238	NA	NA	NA	-2.10876	3.47057e-06
15321259	100154397	MAN2A2	mannosidase, alpha, class 2A, member 2	-1.5479	3.47125e-06
15296493	100158101	ARHGAP30	Rho GTPase activating protein 30	-2.52804	3.47257e-06
15323352	100155352	DCAF4	DDB1 and CUL4 associated factor 4	-1.74534	3.47631e-06
15220447	100125957	ACLY	ATP citrate lyase	-2.37709	3.50193e-06
15191807	NA	NA	NA	-2.22355	3.5073e-06
15191603	NA	NA	NA	-1.83971	3.51386e-06
15282802	100514572	PHF2	PHD finger protein 2	-3.21197	3.53547e-06
15281238	100519083	2014-09-01	septin 14	1.9551	3.53613e-06
15287643	100513532	FHL2	four and a half LIM domains 2	-2.58862	3.54215e-06
15322644	100155519	LOC100155519	olfactory receptor 4F6-like	-1.75993	3.54215e-06
15201212	100152877	IZUMO3	IZUMO family member 3	-2.14198	3.54215e-06
15307279	595113	ARL1	ADP-ribosylation factor-like 1	-2.09384	3.54796e-06
15281030	100525688	WBSCR22	Williams Beuren syndrome chromosome region 22	-1.78488	3.56571e-06
15238894	100158095	SLC35E4	solute carrier family 35, member E4	-1.99098	3.60119e-06
15195892	NA	NA	NA	1.68476	3.62311e-06
15208531	NA	NA	NA	3.15924	3.62865e-06
15329807	100152076	PTPN21	protein tyrosine phosphatase, non-receptor type 21	-2.41555	3.62908e-06
15262193	100626356	LOC100626356	ubiquitin-conjugating enzyme E2 H-like	-2.03669	3.64013e-06
15329736	NA	NA	NA	-2.56208	3.64518e-06
15280156	100515195	LOC100515195	olfactory receptor 2M3-like	-1.81195	3.65521e-06
15220537	100513946	KRT31	keratin 31	-2.70474	3.68144e-06
15244715	768099	STIP	septin and tuftelin-interacting protein	-1.73355	3.68144e-06
15307835	NA	NA	NA	-2.03975	3.69684e-06
15188225	NA	NA	NA	-1.56223	3.70238e-06
15208719	NA	NA	NA	1.73696	3.71435e-06
15311926	NA	NA	NA	-1.99353	3.71435e-06
15203956	100512264	NTNG2	netrin G2	-1.95423	3.71567e-06
15232511	100513179	DOPEY2	dopey family member 2	-2.62501	3.72438e-06
15206791	100520225	LOXHD1	lipoxygenase homology domains 1	-1.61154	3.76666e-06
15286684	100522426	HS3ST2	heparan sulfate (glucosamine) 3-O-sulfotransferase 2	-1.80895	3.76666e-06
15264937	100621897	LOC100621897	serine/threonine-protein kinase 17A-like	2.04723	3.77632e-06
15303952	100521450	RFX4	regulatory factor X, 4 (influences HLA class II expression)	1.79908	3.79116e-06
15288500	100522546	LOC100522546	uncharacterized LOC100522546	1.75297	3.81047e-06
15294005	100514836	LPPR5	lipid phosphate phosphatase-related protein type 5	-1.91038	3.81047e-06
15313557	NA	NA	NA	-1.76726	3.82403e-06
15301839	100144622	KLRC1	killer cell lectin-like receptor subfamily C, member 1	-1.73843	3.829e-06
15248960	397492	DPP4	dipeptidyl-peptidase 4	-1.82258	3.84497e-06
15230850	NA	NA	NA	-2.12562	3.85704e-06
15224859	100524041	HSPB9	heat shock protein, alpha-crystallin-related, B9	1.67598	3.86119e-06
15327661	100621968	LOC100621968	aurora kinase A-like	-2.11774	3.90071e-06
15333368	100625942	BST1	bone marrow stromal cell antigen 1	-2.36789	3.91683e-06
15254443	NA	NA	NA	2.66509	3.91765e-06
15318812	100157763	LOC100157763	histone H2A type 1-like	-1.75851	3.93649e-06
15237371	NA	NA	NA	-1.70959	3.94014e-06
15284494	100518009	ASB3	ankyrin repeat and SOCS box containing 3	-3.01047	3.95745e-06
15294720	448810	MYC	v-myc myelocytomatosis viral oncogene homolog (avian)	-1.60349	3.97798e-06
15252853	397532	COL5A2	collagen, type V, alpha 2	-2.09146	3.99006e-06
15312293	100522367	KAT8	K(lysine) acetyltransferase 8	-2.1937	3.99233e-06
15295331	100157979	PGCP	plasma glutamate carboxypeptidase	-2.01214	4.00315e-06
15332515	100513485	TIFA	TRAF-interacting protein with forkhead-associated domain	-1.91081	4.02255e-06
15233233	100621189	ZDHHC3	zinc finger, DHHC-type containing 3	-1.93312	4.03319e-06
15266914	100518646	LGR4	leucine-rich repeat containing G protein-coupled receptor 4	-1.52978	4.03813e-06
15235827	NA	NA	NA	-1.91442	4.05071e-06
15238751	100152041	CRYBA4	crystallin, beta A4	-2.16598	4.07145e-06
15209356	100739402	LOC100739402	kelch-like protein 9-like	-2.11153	4.09441e-06
15224726	100512433	PYY	peptide YY	-1.59319	4.11922e-06
15206054	100152458	USP45	ubiquitin specific peptidase 45	-1.90828	4.11957e-06
15300317	100626135	LOC100626135	tensin-like C1 domain-containing phosphatase-like	-2.02321	4.12617e-06
15278539	574052	CETN3	centrin, EF-hand protein, 3	-2.40315	4.13053e-06
15189970	NA	NA	NA	-2.00228	4.13431e-06
15192527	NA	NA	NA	1.93206	4.143e-06
15249635	100512258	LOC100512258	solute carrier family 40 member 1-like	1.7573	4.143e-06
15244773	100158098	RHBDD3	rhomboid domain containing 3	-2.30636	4.143e-06
15300839	100517399	BLOC1S1	biogenesis of lysosomal organelles complex-1, subunit 1	-1.86427	4.143e-06
15207578	NA	NA	NA	-2.16668	4.15181e-06
15325870	NA	NA	NA	-2.19775	4.16582e-06
15294284	100125346	BCL10	B-cell CLL/lymphoma 10	-2.00564	4.17884e-06
15252159	NA	NA	NA	1.59397	4.18952e-06
15259060	100155196	R3HDML	R3H domain containing-like	-1.88461	4.19119e-06
15324454	100523805	LOC100523805	olfactory receptor 11G2-like	-1.75029	4.2093e-06
15294860	100049688	TNFRSF11B	tumor necrosis factor receptor superfamily, member 11b	-1.6625	4.21529e-06
15214545	100513811	AKT3	v-akt murine thymoma viral oncogene homolog 3 (protein kinase B, gamma)	-2.07558	4.23176e-06
15243414	NA	NA	NA	3.2531	4.24251e-06
15245492	100515801	MAP10	microtubule-associated protein 10	-1.64519	4.2439e-06
15298513	100517893	RPAP2	RNA polymerase II associated protein 2	-2.76915	4.25201e-06
15259348	100738769	LOC100738769	thyrotropin-releasing hormone receptor-like	-2.05681	4.25201e-06
15239895	NA	NA	NA	-1.61821	4.25201e-06
15320251	100153789	RAB44	RAB44, member RAS oncogene family	-2.34303	4.25327e-06
15226762	NA	NA	NA	-1.78064	4.25327e-06
15197039	100153998	LOC100153998	trace amine-associated receptor 4-like	-2.06746	4.25347e-06
15265836	397022	EEF1G	eukaryotic translation elongation factor 1 gamma	-2.1793	4.264e-06
15220800	396917	TOPOII	topoisomersae II	-1.99167	4.264e-06
15323071	100157071	C7H14orf50	uncharacterized protein C14orf50 homolog	-2.55222	4.27032e-06
15259845	100519877	IDO1	indoleamine 2,3-dioxygenase 1	1.86061	4.29727e-06
15324744	NA	NA	NA	-2.10743	4.29727e-06
15244847	NA	NA	NA	-2.3621	4.3043e-06
15288766	NA	NA	NA	-2.19204	4.31758e-06
15277963	NA	NA	NA	-2.10084	4.31758e-06
15204808	397435	ESR1	estrogen receptor 1	-1.73031	4.32065e-06
15297201	399522	IL6R	interleukin 6 receptor	1.66779	4.3276e-06
15274260	100523167	LOC100523167	olfactory receptor 4X2-like	2.08887	4.33051e-06
15198797	100521534	BNIP2	BCL2/adenovirus E1B 19kDa interacting protein 2	2.12277	4.33429e-06
15211893	100513393	DDX31	DEAD (Asp-Glu-Ala-Asp) box polypeptide 31	-1.84898	4.34471e-06
15287218	100521616	IL9R	interleukin 9 receptor	1.68252	4.35498e-06
15198973	100155516	DMXL2	Dmx-like 2	-1.79391	4.35498e-06
15299824	NA	NA	NA	1.61741	4.3927e-06
15226010	NA	NA	NA	-1.71282	4.41214e-06
15198810	NA	NA	NA	-1.80144	4.41797e-06
15307370	100512350	TMPO	thymopoietin	-1.78444	4.42687e-06
15191809	NA	NA	NA	-2.33955	4.43602e-06
15186099	NA	NA	NA	-1.85204	4.44924e-06
15244711	100049674	HPS4	Hermansky-Pudlak syndrome 4	-2.90163	4.44924e-06
15284250	100622141	WDPCP	WD repeat containing planar cell polarity effector	-1.5806	4.44924e-06
15321926	100233184	GZMB	granzyme B (granzyme 2, cytotoxic T-lymphocyte-associated serine esterase 1)	-2.51462	4.46276e-06
15243184	100154488	NPM2	nucleophosmin/nucleoplasmin 2	-1.74238	4.47084e-06
15230505	100519623	ZIC4	Zic family member 4	-1.96556	4.48453e-06
15232560	NA	NA	NA	-1.815	4.5353e-06
15313102	NA	NA	NA	-2.03282	4.54167e-06
15200766	NA	NA	NA	-2.11778	4.54167e-06
15202562	NA	NA	NA	-1.69754	4.55984e-06
15220193	100511099	RUNDC3A	RUN domain containing 3A	2.29686	4.56855e-06
15241418	100152243	MINPP1	multiple inositol-polyphosphate phosphatase 1	1.7863	4.56855e-06
15203711	100516660	DOLPP1	dolichyldiphosphatase 1	-2.4177	4.56874e-06
15201135	100155474	RHOJ	ras homolog family member J	1.74705	4.56874e-06
15311395	NA	NA	NA	-2.08114	4.57977e-06
15272119	100526041	LOC100526041	olfactory receptor 8J1-like	2.09395	4.57977e-06
15283316	NA	NA	NA	-2.0294	4.57977e-06
15284880	NA	NA	NA	-1.69636	4.60475e-06
15218698	100526069	LOC100526069	testis-expressed sequence 30 protein-like	-1.99154	4.64643e-06
15205107	100622156	TNFAIP3	tumor necrosis factor, alpha-induced protein 3	-2.20044	4.667e-06
15195513	NA	NA	NA	-2.32038	4.6741e-06
15287651	100127134	IL1RL1	interleukin 1 receptor-like 1	-1.78311	4.69178e-06
15243145	100157850	GFRA2	GDNF family receptor alpha 2	-1.74362	4.69178e-06
15237149	NA	NA	NA	-2.34969	4.69178e-06
15243037	100152598	SEMA4D	sema domain, immunoglobulin domain (Ig), transmembrane domain (TM) and short cytoplasmic domain, (semaphorin) 4D	-1.67252	4.69178e-06
15257905	NA	NA	NA	-1.5889	4.71001e-06
15302350	100515028	LOC100515028	putative ATP-dependent RNA helicase DDX11-like protein 8-like	1.91511	4.71811e-06
15216884	397432	HTR2A	5-hydroxytryptamine (serotonin) receptor 2A, G protein-coupled	-2.13927	4.72439e-06
15321165	100152820	C7H15orf40	chromosome 7 open reading frame, human C15orf40	-1.66408	4.73283e-06
15223647	100737146	SGSH	N-sulfoglucosamine sulfohydrolase	-1.79863	4.73283e-06
15322383	NA	NA	NA	-2.66557	4.75028e-06
15305506	100517092	LOC100517092	uncharacterized LOC100517092	2.67875	4.75028e-06
15302359	100515547	IQSEC3	IQ motif and Sec7 domain 3	-3.00108	4.75028e-06
15325823	100153563	CCHCR1	coiled-coil alpha-helical rod protein 1	-2.15441	4.75028e-06
15331438	100515785	ETFDH	electron-transferring-flavoprotein dehydrogenase	-1.91922	4.75387e-06
15246783	100157208	TCTN3	tectonic family member 3	-1.57336	4.76466e-06
15192082	NA	NA	NA	-2.30753	4.77677e-06
15288867	100049694	LOC100049694	ubiquitin-conjugating BIR-domain enzyme	-2.27628	4.78432e-06
15281723	100511500	GPR139	G protein-coupled receptor 139	-1.58378	4.7963e-06
15330171	100511700	CLMN	calmin (calponin-like, transmembrane)	-2.43223	4.7963e-06
15322219	NA	NA	NA	1.6322	4.82295e-06
15245522	100153049	TRIM67	tripartite motif containing 67	-2.0334	4.83179e-06
15225572	100516335	DLX3	distal-less homeobox 3	-2.06657	4.84212e-06
15280651	100626975	LOC100626975	basic proline-rich protein-like	-1.72991	4.84212e-06
15285514	100048964	YWHAQ	tyrosine 3-monooxygenase/tryptophan 5-monooxygenase activation protein, theta polypeptide	-1.72991	4.84212e-06
15245538	100151849	ARV1	ARV1 homolog (S. cerevisiae)	-1.96662	4.84587e-06
15247809	100156286	C14H10orf90	chromosome 14 open reading frame, human C10orf90	2.11732	4.89183e-06
15276900	100521605	LOC100521605	olfactory receptor 7A17-like	-1.98334	4.89199e-06
15240525	100153539	ADAMTS14	ADAM metallopeptidase with thrombospondin type 1 motif, 14	-1.72121	4.89866e-06
15305195	100738939	LOC100738939	transmembrane protein 194A-like	1.68992	4.90204e-06
15250330	NA	NA	NA	-2.21431	4.90204e-06
15251440	NA	NA	NA	2.0295	4.90204e-06
15253296	100521692	PIKFYVE	phosphoinositide kinase, FYVE finger containing	2.0295	4.90204e-06
15187605	NA	NA	NA	-1.81407	4.9168e-06
15190363	NA	NA	NA	-2.42954	4.9168e-06
15204790	100500718	VIP	vasoactive intestinal peptide	-2.22362	4.92421e-06
15197310	100519693	LOC100519693	DNA helicase MCM9-like	-2.22426	4.92421e-06
15289880	NA	NA	NA	-1.87142	4.94607e-06
15293627	100621421	LOC100621421	acidic mammalian chitinase-like	2.0899	4.94699e-06
15271641	NA	NA	NA	-1.96061	4.94783e-06
15327448	100170135	BD114	beta-defensin 114	-1.91389	4.98155e-06
15293676	100512346	SLC16A4	solute carrier family 16, member 4	-2.81291	4.98672e-06
15235244	100522573	WWTR1	WW domain containing transcription regulator 1	-2.26361	4.98908e-06
15250176	100522220	LOC100522220	gamma-crystallin F-like	-1.91139	4.9957e-06
15281710	100525983	DCUN1D3	DCN1, defective in cullin neddylation 1, domain containing 3	-1.73431	4.9957e-06
15295307	100155607	MATN2	matrilin 2	-2.37439	4.9957e-06
15232567	NA	NA	NA	-1.93761	5.00664e-06
15238014	100152887	LOC100152887	leucine-rich repeat-containing protein 43-like	-1.92749	5.00793e-06
15203737	100153472	TOR1B	torsin family 1, member B (torsin B)	-2.09132	5.03939e-06
15288839	NA	NA	NA	-1.73092	5.03939e-06
15218042	100157635	TRPC4	transient receptor potential cation channel, subfamily C, member 4	-1.84961	5.04256e-06
15273607	NA	NA	NA	-2.94611	5.0662e-06
15332487	NA	NA	NA	-1.74453	5.07802e-06
15309302	100737582	LOC100737582	zinc finger protein 226-like	2.08136	5.07802e-06
15193378	NA	NA	NA	-1.89054	5.10359e-06
15283858	100519249	DCTN1	dynactin 1	-2.53881	5.14125e-06
15222668	NA	NA	NA	-1.76031	5.14436e-06
15283378	100522606	AFF3	AF4/FMR2 family, member 3	-1.96126	5.17573e-06
15324173	NA	NA	NA	-2.38899	5.17703e-06
15289098	100511810	DPYSL5	dihydropyrimidinase-like 5	-1.83075	5.17784e-06
15299917	100520380	CRY1	cryptochrome 1 (photolyase-like)	-1.99006	5.17784e-06
15276592	100522981	HOOK2	hook microtubule-tethering protein 2	1.82179	5.18366e-06
15184507	NA	NA	NA	-2.06044	5.1841e-06
15325750	NA	NA	NA	-2.11159	5.1974e-06
15258320	100525721	LOC100525721	dual specificity protein phosphatase 15-like	1.5282	5.24917e-06
15249098	100519223	LOC100519223	dehydrogenase/reductase SDR family member 9-like	-2.85045	5.26687e-06
15276874	100518239	LOC100518239	olfactory receptor 7A17-like	-2.12372	5.27257e-06
15239883	100157879	BMS1	BMS1 ribosome biogenesis factor	-1.93845	5.27259e-06
15198098	100155801	WISP3	WNT1 inducible signaling pathway protein 3	-2.12988	5.30832e-06
15195831	NA	NA	NA	-1.68633	5.3084e-06
15286742	NA	NA	NA	-2.24778	5.31449e-06
15205610	100155319	COL9A1	collagen, type IX, alpha 1	-2.13371	5.31526e-06
15281811	100518656	LOC100518656	thioredoxin domain-containing protein 11-like	-1.84644	5.31646e-06
15331898	NA	NA	NA	-1.98594	5.31646e-06
15235058	NA	NA	NA	-2.29462	5.31792e-06
15280710	NA	NA	NA	-2.01081	5.31986e-06
15247556	100154143	PRDX3	peroxiredoxin 3	-2.05081	5.32528e-06
15332328	396868	IL2	interleukin 2	-2.024	5.33537e-06
15208224	100155619	SOCS6	suppressor of cytokine signaling 6	-1.7439	5.33537e-06
15238001	NA	NA	NA	-1.76062	5.34197e-06
15256037	606748	SLC45A2	solute carrier family 45, member 2	1.6702	5.34846e-06
15207119	406192	ANXA2	annexin A2	-1.85236	5.35243e-06
15196284	NA	NA	NA	-1.95755	5.37391e-06
15229275	100156039	SLC38A3	solute carrier family 38, member 3	1.9233	5.38667e-06
15276354	100517700	LOC100517700	olfactory receptor 7D4-like	-1.90339	5.40149e-06
15278263	100518180	GCNT4	glucosaminyl (N-acetyl) transferase 4, core 2	-2.15514	5.40149e-06
15195362	NA	NA	NA	-2.14873	5.46887e-06
15214747	NA	NA	NA	-1.76841	5.46887e-06
15246704	397124	RBP4	retinol binding protein 4, plasma	-2.14942	5.48255e-06
15249075	100518154	ABCB11	ATP-binding cassette, sub-family B (MDR/TAP), member 11	-2.14942	5.48255e-06
15293187	NA	NA	NA	-1.54763	5.49099e-06
15255944	100523408	CDH12	cadherin 12, type 2 (N-cadherin 2)	3.81708	5.49798e-06
15195023	NA	NA	NA	-1.58941	5.49798e-06
15324204	100037291	DYNC1H1	dynein, cytoplasmic 1, heavy chain 1	-2.19612	5.49798e-06
15286999	NA	NA	NA	2.08152	5.49922e-06
15185577	NA	NA	NA	-2.15712	5.50096e-06
15334322	100524881	ABCE1	ATP-binding cassette, sub-family E (OABP), member 1	-1.84637	5.50096e-06
15216093	NA	NA	NA	-2.59424	5.50096e-06
15310937	100525927	KIF1B	kinesin family member 1B	-1.67577	5.52171e-06
15307801	NA	NA	NA	-1.75938	5.52171e-06
15249290	100286871	PDK1	pyruvate dehydrogenase kinase, isozyme 1	-1.58295	5.52171e-06
15198654	100154353	C1H18orf54	chromosome 1 open reading frame, human C18orf54	-1.7969	5.54041e-06
15226142	NA	NA	NA	-1.96528	5.5489e-06
15325876	NA	NA	NA	-2.12791	5.56142e-06
15226015	NA	NA	NA	2.00161	5.56564e-06
15305422	100514645	IRAK3	interleukin-1 receptor-associated kinase 3	1.62068	5.57332e-06
15184402	NA	NA	NA	-2.36289	5.58883e-06
15208369	100153830	MALT1	mucosa associated lymphoid tissue lymphoma translocation gene 1	3.47522	5.60297e-06
15241290	NA	NA	NA	-1.92135	5.62076e-06
15311426	100511136	MRTO4	mRNA turnover 4 homolog (S. cerevisiae)	-1.7112	5.66132e-06
15337675	397071	OPTC	opticin	2.18376	5.67099e-06
15307975	NA	NA	NA	1.98697	5.67639e-06
15314301	100517472	FFAR2-L	free fatty acid receptor 2-like	1.98697	5.67639e-06
15286831	NA	NA	NA	-1.69204	5.67639e-06
15277506	100519299	LOC100519299	olfactory receptor 6M1-like	1.8875	5.68188e-06
15276042	100127167	LASS4	ceramide synthase 4	-2.83645	5.76471e-06
15336120	100627094	TMEM126A	transmembrane protein 126A	-2.06179	5.76583e-06
15296197	NA	NA	NA	1.70182	5.76583e-06
15207391	100157546	USP8	ubiquitin specific peptidase 8	1.64868	5.77874e-06
15207415	100155122	EID1	EP300 interacting inhibitor of differentiation 1	1.64868	5.77874e-06
15287496	NA	NA	NA	1.92355	5.77874e-06
15310065	100520080	FUZ	fuzzy planar cell polarity protein	-1.58802	5.77874e-06
15204221	100153732	LOC100153732	olfactory receptor 1052-like	-2.06099	5.78734e-06
15273595	100512087	RTN3	reticulon 3	-1.73463	5.79653e-06
15253363	100510935	IKZF2	IKAROS family zinc finger 2 (Helios)	-1.6008	5.83544e-06
15183114	NA	NA	NA	1.60506	5.85925e-06
15193369	NA	NA	NA	-1.64554	5.86313e-06
15296249	100153962	DUSP27	dual specificity phosphatase 27 (putative)	1.69841	5.86313e-06
15283721	100524250	LOC100524250	dynein heavy chain 6, axonemal-like	-1.62808	5.87074e-06
15294073	100155583	ABCA4	ATP-binding cassette, sub-family A (ABC1), member 4	-2.22159	5.91182e-06
15192250	NA	NA	NA	-1.66052	5.91724e-06
15230875	NA	NA	NA	-1.56696	5.93321e-06
15211856	100525446	PPAPDC3	phosphatidic acid phosphatase type 2 domain containing 3	-1.73521	5.93321e-06
15267792	397628	ANGPTL4	angiopoietin-like 4	1.59377	5.93615e-06
15308802	403149	CYP2A19	cytochrome P450 2A19	-1.94011	5.96332e-06
15311377	100523612	CROCC	ciliary rootlet coiled-coil, rootletin	-1.84098	5.97899e-06
15302307	100152116	FGF6	fibroblast growth factor 6	-1.83062	6.01718e-06
15201283	100154938	IFN-ALPHA-17	interferon-alpha-17	1.67374	6.0221e-06
15276290	NA	NA	NA	-1.95418	6.0221e-06
15279019	100521955	LOC100521955	uncharacterized LOC100521955	2.78338	6.04266e-06
15271465	NA	NA	NA	-1.82954	6.04885e-06
15283116	NA	NA	NA	-1.69836	6.06778e-06
15283628	396869	NKL	NK-lysin	-1.80878	6.07314e-06
15198267	NA	NA	NA	-2.4514	6.11449e-06
15310151	100512353	SHANK1	SH3 and multiple ankyrin repeat domains 1	-1.86953	6.15281e-06
15223967	100511219	CDR2L	cerebellar degeneration-related protein 2-like	-1.86297	6.15759e-06
15334962	397087	SPP1	secreted phosphoprotein 1	-2.88377	6.1634e-06
15195906	NA	NA	NA	-2.48918	6.16395e-06
15234900	NA	NA	NA	1.65027	6.19229e-06
15216492	NA	NA	NA	1.67613	6.21846e-06
15276332	100512827	PIN1	peptidylprolyl cis/trans isomerase, NIMA-interacting 1	-2.06462	6.23612e-06
15303118	397509	KITLG	KIT ligand	-1.63601	6.24041e-06
15332996	NA	NA	NA	3.02532	6.24041e-06
15331607	NA	NA	NA	-1.8421	6.2459e-06
15191391	NA	NA	NA	1.87359	6.2459e-06
15291698	NA	NA	NA	-1.83094	6.24747e-06
15258151	100518279	RSPO4	R-spondin 4	-2.71915	6.28168e-06
15229060	NA	NA	NA	-1.72162	6.28168e-06
15188278	NA	NA	NA	-1.69845	6.2949e-06
15240548	100153166	SLC29A3	solute carrier family 29 (equilibrative nucleoside transporter), member 3	-1.96788	6.35269e-06
15229312	100517372	LOC100517372	cytochrome b561 domain-containing protein 2-like	-2.2172	6.36178e-06
15323701	100156917	GALC	galactosylceramidase	-1.88309	6.3637e-06
15222718	NA	NA	NA	-2.38811	6.3637e-06
15251827	100525542	ADAM32	ADAM metallopeptidase domain 32	-1.67424	6.3637e-06
15291762	100157296	COPA	coatomer protein complex, subunit alpha	-1.97049	6.3637e-06
15188179	NA	NA	NA	-1.70849	6.36795e-06
15287688	NA	NA	NA	-2.14313	6.37981e-06
15279835	100626192	LOC100626192	sodium-dependent proline transporter-like	-2.04357	6.39503e-06
15328187	NA	NA	NA	1.59482	6.41173e-06
15237722	NA	NA	NA	-1.82056	6.4628e-06
15204688	100157533	WTAP	Wilms tumor 1 associated protein	-2.13482	6.4628e-06
15334893	NA	NA	NA	-1.78303	6.4628e-06
15201569	100153161	MPDZ	multiple PDZ domain protein	-2.27481	6.48326e-06
15239955	NA	NA	NA	-1.75796	6.49386e-06
15255779	100518939	LOC100518939	uncharacterized LOC100518939	-1.54504	6.50033e-06
15319008	100152127	LOC100152127	putative olfactory receptor 2B8-like	-2.03758	6.53326e-06
15297602	NA	NA	NA	1.57156	6.59508e-06
15244563	595119	OASL	2'-5'-oligoadenylate synthetase-like	-1.85054	6.62145e-06
15262890	100499568	HOXA5	homeobox A5	-2.32925	6.62145e-06
15244849	100739143	RNF215	ring finger protein 215	-1.8924	6.64168e-06
15237089	100518276	RIPK4	receptor-interacting serine-threonine kinase 4	-2.1958	6.64883e-06
15288064	100513590	WDR54	WD repeat domain 54	-1.94577	6.66002e-06
15267831	NA	NA	NA	1.80105	6.67805e-06
15197074	100152802	TAAR5	trace amine associated receptor 5	-1.88808	6.6901e-06
15298509	NA	NA	NA	1.83039	6.75512e-06
15242883	NA	NA	NA	-2.09608	6.75846e-06
15236169	100522408	LOC100522408	uncharacterized LOC100522408	1.6423	6.79868e-06
15295862	100151841	CLVS1	clavesin 1	-2.03012	6.81933e-06
15305666	100158038	SYT10	synaptotagmin X	-2.47671	6.84954e-06
15184581	NA	NA	NA	-2.69294	6.84954e-06
15289765	100622516	ZFAT	zinc finger and AT hook domain containing	-1.97877	6.86093e-06
15282213	NA	NA	NA	-1.69068	6.86257e-06
15210987	100152475	LOC100152475	olfactory receptor 1L1-like	-1.68712	6.90156e-06
15304944	NA	NA	NA	-1.65288	6.90156e-06
15304988	396807	MYL6	myosin, light chain 6, alkali, smooth muscle and non-muscle	-2.04853	6.90392e-06
15273619	100737875	LOC100737875	solute carrier family 22 member 10-like	3.00815	6.94918e-06
15273621	100623111	SCGB1A1	secretoglobin, family 1A, member 1 (uteroglobin)	3.00815	6.94918e-06
15271225	NA	NA	NA	-1.76976	6.99856e-06
15222156	100517306	PEX12	peroxisomal biogenesis factor 12	-1.57146	6.99856e-06
15245719	100157328	JMJD1C	jumonji domain containing 1C	-2.32352	6.99856e-06
15318708	100152131	LOC100152131	olfactory receptor 2M2-like	-1.89804	7.00203e-06
15258697	100154394	ROMO1	reactive oxygen species modulator 1	-2.88857	7.00203e-06
15290192	100155672	SLC30A8	solute carrier family 30 (zinc transporter), member 8	-2.6483	7.03159e-06
15293077	NA	NA	NA	-4.35495	7.03352e-06
15322082	100516275	LOC100516275	uncharacterized LOC100516275	1.86713	7.07083e-06
15220345	397550	STAT5A	signal transducer and activator of transcription 5A	-1.86436	7.08167e-06
15189432	NA	NA	NA	-1.62779	7.14578e-06
15208373	NA	NA	NA	2.04415	7.14578e-06
15324360	497066	DLK1	delta-like 1 homolog (Drosophila)	-1.83391	7.15042e-06
15283018	NA	NA	NA	-2.15939	7.15094e-06
15318018	100520314	EXOC2	exocyst complex component 2	-2.26497	7.18232e-06
15277226	100627038	UNC13A	unc-13 homolog A (C. elegans)	1.78215	7.22367e-06
15211294	100156063	LHX2	LIM homeobox 2	1.68468	7.22601e-06
15319134	NA	NA	NA	1.63959	7.24364e-06
15188075	NA	NA	NA	-2.43249	7.24725e-06
15332348	100521283	BBS7	Bardet-Biedl syndrome 7	-1.96141	7.27373e-06
15307045	100517652	LOC100517652	olfactory receptor 8S1-like	1.90524	7.28842e-06
15189777	NA	NA	NA	-1.7825	7.34184e-06
15228611	100512986	ARPP21	cAMP-regulated phosphoprotein, 21kDa	-2.23796	7.34184e-06
15213075	NA	NA	NA	-1.73512	7.34763e-06
15327931	397603	IDH2	isocitrate dehydrogenase 2 (NADP+), mitochondrial	-2.97414	7.36189e-06
15201875	100048933	ZFAND5	zinc finger, AN1-type domain 5	-1.96442	7.36442e-06
15193096	NA	NA	NA	-1.69169	7.39425e-06
15226646	NA	NA	NA	-1.56747	7.40738e-06
15196328	NA	NA	NA	-1.68355	7.41265e-06
15316533	NA	NA	NA	-1.70796	7.41265e-06
15223653	NA	NA	NA	-2.54508	7.45111e-06
15297040	100156749	LAMTOR2	late endosomal/lysosomal adaptor, MAPK and MTOR activator 2	1.65397	7.46055e-06
15199354	100513254	VPS39	vacuolar protein sorting 39 homolog (S. cerevisiae)	-2.08249	7.47036e-06
15208779	NA	NA	NA	-1.85879	7.50448e-06
15250841	NA	NA	NA	-2.10901	7.52976e-06
15228969	100738172	KIF15	kinesin family member 15	-1.87992	7.54944e-06
15322017	100520440	MDP1	magnesium-dependent phosphatase 1	-1.50655	7.5593e-06
15222546	NA	NA	NA	-1.8423	7.5593e-06
15334227	NA	NA	NA	-1.97063	7.5593e-06
15229390	100520931	LOC100520931	twinfilin-2-like	2.05184	7.60824e-06
15274084	NA	NA	NA	-2.12383	7.61793e-06
15271357	396994	NST	nucleotide sugar transporter-like	-2.17198	7.63522e-06
15285832	100523431	LOC100523431	olfactory receptor 2AE1-like	-1.95913	7.63522e-06
15316431	100511202	C6H1orf172	chromosome 6 open reading frame, human C1orf172	1.71337	7.67838e-06
15338183	NA	NA	NA	-1.70769	7.69827e-06
15242575	100144587	INPP5F	inositol polyphosphate-5-phosphatase F	-1.61968	7.71485e-06
15214530	100622421	PLD5	phospholipase D family, member 5	2.07509	7.71766e-06
15234114	NA	NA	NA	-2.54953	7.73011e-06
15236993	100511902	RCAN1	regulator of calcineurin 1	-1.6501	7.73669e-06
15296733	100155266	LOC100155266	olfactory receptor 6K6-like	1.5874	7.7619e-06
15288677	NA	NA	NA	-1.75084	7.77052e-06
15303777	NA	NA	NA	-2.22537	7.77548e-06
15320160	397297	PPARD	peroxisome proliferator-activated receptor delta	2.40556	7.79403e-06
15312470	396811	PTGER3	prostaglandin E receptor 3 (subtype EP3)	-1.66787	7.79403e-06
15330164	NA	NA	NA	-1.90084	7.80765e-06
15189830	NA	NA	NA	-1.92026	7.81177e-06
15271179	100518182	BRD8	bromodomain containing 8	-1.62227	7.81177e-06
15312542	100518613	SERBP1	SERPINE1 mRNA binding protein 1	-2.48094	7.81992e-06
15218952	100622219	LOC100622219	potassium-transporting ATPase alpha chain 2-like	-1.77666	7.82306e-06
15234730	100512370	LOC100512370	cullin-associated NEDD8-dissociated protein 2-like	-1.97177	7.85559e-06
15290248	397009	ANGPT1	angiopoietin 1	-2.45123	7.88115e-06
15189331	NA	NA	NA	1.93597	7.94263e-06
15314718	NA	NA	NA	3.02266	7.95737e-06
15208386	100152985	PDCD7	programmed cell death 7	1.56493	7.95737e-06
15308183	100516614	PLLP	plasmolipin	1.56493	7.95737e-06
15314484	100738168	B3GNT8	UDP-GlcNAc:betaGal beta-1,3-N-acetylglucosaminyltransferase 8	1.56493	7.95737e-06
15265332	100524845	TBX10	T-box 10	1.76579	7.95737e-06
15204747	100511606	LOC100511606	NADPH oxidase 3-like	1.59045	7.98341e-06
15212401	100525203	LOC100525203	olfactory receptor 1L6-like	2.06504	7.99053e-06
15255679	100515934	ANXA6	annexin A6	-2.0915	8.07368e-06
15311094	100523793	PTCHD2	patched domain containing 2	-2.10718	8.13761e-06
15273835	100510947	PTGDR2	prostaglandin D2 receptor 2	1.973	8.13761e-06
15202780	100157184	PTPN3	protein tyrosine phosphatase, non-receptor type 3	-1.67071	8.13761e-06
15324310	NA	NA	NA	-1.77346	8.13761e-06
15306442	NA	NA	NA	-1.82303	8.15353e-06
15186393	NA	NA	NA	-1.97152	8.15353e-06
15248848	NA	NA	NA	-1.60438	8.17066e-06
15335868	100514911	C2CD3	C2 calcium-dependent domain containing 3	2.52579	8.20169e-06
15221829	NA	NA	NA	-2.05362	8.22421e-06
15197856	NA	NA	NA	-1.91357	8.2443e-06
15228774	397657	CTNNB1	catenin (cadherin-associated protein), beta 1, 88kDa	-2.22589	8.25181e-06
15316979	100620967	RLF	rearranged L-myc fusion	1.51356	8.25204e-06
15221280	NA	NA	NA	1.61515	8.25848e-06
15191574	NA	NA	NA	-1.80392	8.2942e-06
15195266	NA	NA	NA	1.7158	8.304e-06
15253122	100141471	CLK1	CDC-like kinase 1	-2.43085	8.35355e-06
15323436	100156930	PTGR2	prostaglandin reductase 2	-1.73012	8.38229e-06
15276692	100513269	PODNL1	podocan-like 1	1.67635	8.38229e-06
15187629	NA	NA	NA	-1.60167	8.39493e-06
15208744	100155917	FANCM	Fanconi anemia, complementation group M	-1.8563	8.39735e-06
15321977	100153263	RIPK3	receptor-interacting serine-threonine kinase 3	-2.15799	8.39735e-06
15226212	NA	NA	NA	-1.5605	8.59445e-06
15235665	NA	NA	NA	-1.98772	8.63161e-06
15265699	100524236	NRXN2	neurexin 2	-1.94646	8.63995e-06
15183597	NA	NA	NA	-1.64005	8.66243e-06
15220715	100520150	KRT12	keratin 12	-1.60591	8.66243e-06
15242520	100155371	FAM45A	family with sequence similarity 45, member A	-1.7343	8.68461e-06
15242695	NA	NA	NA	-1.81118	8.68461e-06
15188005	NA	NA	NA	-1.69173	8.69675e-06
15196243	100154378	PDE10A	phosphodiesterase 10A	-1.69173	8.69675e-06
15318399	NA	NA	NA	-2.0386	8.75459e-06
15338020	100525179	TAC1	tachykinin, precursor 1	-1.76692	8.77117e-06
15338785	NA	NA	NA	-1.706	8.82544e-06
15284706	100514283	HAAO	3-hydroxyanthranilate 3,4-dioxygenase	-1.87838	8.87268e-06
15244779	100157709	AP1B1	adaptor-related protein complex 1, beta 1 subunit	-1.76533	8.88149e-06
15320661	100736626	LRRC73	leucine rich repeat containing 73	-1.95058	8.90429e-06
15311239	100625127	LOC100625127	melanoma antigen preferentially expressed in tumors-like	-1.95838	9.01351e-06
15328096	100154551	MPI	mannose phosphate isomerase	-1.96217	9.01351e-06
15200224	NA	NA	NA	-1.96236	9.13491e-06
15193391	NA	NA	NA	-2.15978	9.13585e-06
15311872	100512611	GPR3	G protein-coupled receptor 3	-2.01986	9.1421e-06
15288932	NA	NA	NA	-2.00363	9.17052e-06
15327086	100126291	MEA1	male-enhanced antigen 1	-1.73113	9.26424e-06
15185131	NA	NA	NA	-1.67161	9.33601e-06
15185143	NA	NA	NA	-1.67161	9.33601e-06
15296705	100156073	LOC100156073	interferon-activable protein 204-like	2.51238	9.34471e-06
15246131	100155430	DUPD1	dual specificity phosphatase and pro isomerase domain containing 1	1.73313	9.39299e-06
15240680	NA	NA	NA	-2.01102	9.39299e-06
15294518	100156081	MFSD3	major facilitator superfamily domain containing 3	-1.61698	9.39299e-06
15318544	397621	OATV1	organic anion transporter OATv1	-1.51785	9.41141e-06
15324206	NA	NA	NA	-1.91011	9.41141e-06
15188193	NA	NA	NA	-1.58977	9.41141e-06
15293200	NA	NA	NA	1.60848	9.41141e-06
15333542	404277	TEC	tec protein tyrosine kinase	-2.84647	9.44919e-06
15189207	NA	NA	NA	-1.96557	9.46038e-06
15215013	100525603	UBAP2	ubiquitin associated protein 2	-2.5597	9.52048e-06
15325485	100144450	PPP1R10	protein phosphatase 1, regulatory subunit 10	-3.15955	9.53904e-06
15234616	NA	NA	NA	-2.45671	9.56457e-06
15322381	NA	NA	NA	1.60729	9.56457e-06
15334156	100514171	PLRG1	pleiotropic regulator 1	-2.22807	9.56457e-06
15185713	NA	NA	NA	-2.00648	9.58471e-06
15289367	NA	NA	NA	-3.42607	9.58631e-06
15276850	NA	NA	NA	-1.55053	9.5977e-06
15256602	NA	NA	NA	-2.73997	9.6152e-06
15337937	NA	NA	NA	1.93316	9.63075e-06
15326695	100156900	BTBD9	BTB (POZ) domain containing 9	-1.53169	9.71297e-06
15216233	NA	NA	NA	-2.42746	9.71511e-06
15270449	100512269	SLCO6A1	solute carrier organic anion transporter family, member 6A1	-2.73074	9.80824e-06
15234944	NA	NA	NA	4.55439	9.81648e-06
15208103	100525727	FAN1	FANCD2/FANCI-associated nuclease 1	1.57305	9.82755e-06
15274644	100498751	MIR129A	microRNA mir-129a	1.91189	9.82834e-06
15273515	100520885	TRMT112	tRNA methyltransferase 11-2 homolog (S. cerevisiae)	-1.63866	9.84943e-06
15224175	NA	NA	NA	-3.22111	9.84943e-06
15314358	NA	NA	NA	1.96563	9.84943e-06
15306739	100157721	MICAL3	microtubule associated monoxygenase, calponin and LIM domain containing 3	-1.88436	9.8835e-06
15193322	NA	NA	NA	-1.94001	9.88974e-06
15188667	NA	NA	NA	1.79805	9.89418e-06
15220823	100525252	WIPF2	WAS/WASL interacting protein family, member 2	-2.24058	9.92582e-06
15314524	NA	NA	NA	1.65004	9.92582e-06
15220396	100523862	RAB5C	RAB5C, member RAS oncogene family	-1.91149	9.92893e-06
15243050	NA	NA	NA	-2.40002	9.94696e-06
15259732	NA	NA	NA	-1.77567	9.96831e-06
15222836	NA	NA	NA	-2.62319	1.00824e-05
15338494	NA	NA	NA	2.04245	1.00841e-05
15190119	NA	NA	NA	-1.82206	1.01226e-05
15282742	NA	NA	NA	-1.7774	1.01226e-05
15295589	494016	CA3	carbonic anhydrase III, muscle specific	1.8578	1.01226e-05
15267430	NA	NA	NA	1.58175	1.01647e-05
15243004	NA	NA	NA	2.63871	1.01703e-05
15303034	100519842	UBE2N	ubiquitin-conjugating enzyme E2N	-1.73875	1.01861e-05
15326841	100154756	TREML1	triggering receptor expressed on myeloid cells-like 1	-2.17856	1.02112e-05
15319025	100156143	LOC100156143	putative olfactory receptor 2B8-like	-1.73898	1.02235e-05
15321715	100515265	SLC25A21	solute carrier family 25 (mitochondrial oxoadipate carrier), member 21	-3.31833	1.02756e-05
15185906	NA	NA	NA	-2.17558	1.02979e-05
15269144	NA	NA	NA	-1.66213	1.03207e-05
15184917	NA	NA	NA	-1.91825	1.03589e-05
15336969	NA	NA	NA	-1.70183	1.0359e-05
15304748	100512534	LOC100512534	olfactory receptor 6C2-like	1.69799	1.0359e-05
15229102	NA	NA	NA	1.75655	1.03798e-05
15206167	NA	NA	NA	1.74314	1.03798e-05
15204076	100152283	BRD3	bromodomain containing 3	-1.75829	1.04233e-05
15324207	NA	NA	NA	-3.80676	1.04356e-05
15303831	NA	NA	NA	-1.7943	1.04504e-05
15265509	100517698	SCYL1	SCY1-like 1 (S. cerevisiae)	-3.13751	1.04819e-05
15252393	100517614	STK39	serine threonine kinase 39	-1.75897	1.06106e-05
15209587	NA	NA	NA	-2.38664	1.06154e-05
15230441	100738777	ARMC8	armadillo repeat containing 8	-2.06779	1.06154e-05
15335758	100525596	RNF121	ring finger protein 121	2.09126	1.0631e-05
15190948	NA	NA	NA	-1.68332	1.06653e-05
15274634	100521486	ACCSL	1-aminocyclopropane-1-carboxylate synthase homolog (Arabidopsis)(non-functional)-like	1.62496	1.07125e-05
15336870	100048954	SDHD	succinate dehydrogenase complex, subunit D, integral membrane protein	2.00373	1.07125e-05
15281446	NA	NA	NA	-2.3276	1.07338e-05
15327159	100154285	CRIP3	cysteine-rich protein 3	-2.35418	1.07466e-05
15324624	NA	NA	NA	-2.02722	1.07565e-05
15336315	NA	NA	NA	-2.30804	1.07565e-05
15328758	100156740	LOC100156740	olfactory receptor 49-like	-1.92457	1.07804e-05
15184164	NA	NA	NA	-2.08171	1.07812e-05
15323573	100151940	ESRRB	estrogen-related receptor beta	-2.03693	1.08025e-05
15324739	100157111	SLC35B3	solute carrier family 35 (adenosine 3'-phospho 5'-phosphosulfate transporter), member B3	-2.17774	1.08859e-05
15324205	NA	NA	NA	-1.55231	1.08958e-05
15232751	100518218	HACL1	2-hydroxyacyl-CoA lyase 1	-1.61198	1.09257e-05
15275318	NA	NA	NA	-1.65453	1.09408e-05
15203882	100739496	LOC100739496	laminin subunit gamma-3-like	-1.80314	1.09523e-05
15262153	100512750	TSGA13	testis specific, 13	-1.57135	1.10292e-05
15256278	NA	NA	NA	4.45298	1.10398e-05
15245181	100154312	CCDC116	coiled-coil domain containing 116	-1.82479	1.10642e-05
15282192	100739783	TIGD7	tigger transposable element derived 7	-1.65357	1.10642e-05
15226467	NA	NA	NA	-2.11033	1.1098e-05
15198991	100169932	TRPM7	transient receptor potential cation channel, subfamily M, member 7	1.5207	1.11301e-05
15190460	NA	NA	NA	1.84141	1.11416e-05
15219177	100515275	USP36	ubiquitin specific peptidase 36	-1.96347	1.11444e-05
15259261	397527	PLTP	phospholipid transfer protein	-2.51142	1.11576e-05
15264090	100516122	LOC100516122	carboxypeptidase A4-like	-1.85478	1.11767e-05
15337403	NA	NA	NA	3.99658	1.11871e-05
15327597	397613	DNAJA4	DnaJ (Hsp40) homolog, subfamily A, member 4	-2.05798	1.1201e-05
15332259	100037985	NDUFC1	NADH dehydrogenase (ubiquinone) 1, subcomplex unknown, 1, 6kDa	1.8474	1.12133e-05
15260426	100519451	ZCCHC3	zinc finger, CCHC domain containing 3	3.30794	1.12249e-05
15325231	NA	NA	NA	-2.77155	1.12304e-05
15320057	100155444	RPS10	ribosomal protein S10	-1.70575	1.12416e-05
15290179	NA	NA	NA	-1.53536	1.12429e-05
15317703	NA	NA	NA	-1.77277	1.1247e-05
15249258	100523029	DLX2	distal-less homeobox 2	-1.65878	1.12606e-05
15302241	397067	CD9	CD9 molecule	-1.72212	1.12606e-05
15220480	NA	NA	NA	-1.91831	1.12821e-05
15220515	NA	NA	NA	-1.91831	1.12821e-05
15290691	100154336	CHMP4C	charged multivesicular body protein 4C	-2.21724	1.12966e-05
15299429	100517032	IFT27	intraflagellar transport 27 homolog (Chlamydomonas)	-1.52128	1.13392e-05
15246137	100154205	DUSP13	dual specificity phosphatase 13	1.69272	1.13505e-05
15271450	NA	NA	NA	-1.74246	1.13786e-05
15314261	NA	NA	NA	2.11515	1.1416e-05
15311478	NA	NA	NA	-1.77707	1.14171e-05
15290689	NA	NA	NA	1.50366	1.14302e-05
15290704	100151890	PMP2	peripheral myelin protein 2	1.50366	1.14302e-05
15286643	NA	NA	NA	-2.04125	1.15832e-05
15225804	100517493	MTMR4	myotubularin related protein 4	1.69225	1.15832e-05
15239611	100152399	ARID4B	AT rich interactive domain 4B (RBP1-like)	-2.42661	1.15832e-05
15185981	NA	NA	NA	-1.80827	1.16229e-05
15274239	NA	NA	NA	-1.72984	1.16908e-05
15298066	100523736	LOC100523736	protein pitchfork-like	1.6715	1.16992e-05
15314702	100302504	FGF21	fibroblast growth factor 21	3.64025	1.16992e-05
15256608	100512505	PPWD1	peptidylprolyl isomerase domain and WD repeat containing 1	-1.68527	1.17289e-05
15311940	NA	NA	NA	-1.71599	1.17448e-05
15187782	NA	NA	NA	-2.43335	1.17705e-05
15328878	NA	NA	NA	-2.09944	1.17772e-05
15321699	NA	NA	NA	-1.65365	1.17827e-05
15334271	NA	NA	NA	-2.53623	1.18585e-05
15237387	NA	NA	NA	-1.87958	1.18656e-05
15304316	NA	NA	NA	-2.08208	1.18979e-05
15196196	100514019	KIF25	kinesin family member 25	1.70091	1.19388e-05
15200744	397589	CDKN3	cyclin-dependent kinase inhibitor 3	-1.95207	1.19461e-05
15324303	NA	NA	NA	-1.90503	1.20016e-05
15251709	100152203	AGA	aspartylglucosaminidase	-1.70692	1.20904e-05
15229125	100622195	CELSR3	cadherin, EGF LAG seven-pass G-type receptor 3	-1.88221	1.22008e-05
15307136	100514768	HCFC2	host cell factor C2	1.82566	1.22436e-05
15195732	NA	NA	NA	-2.62165	1.22783e-05
15286916	100627046	LOC100627046	uncharacterized LOC100627046	-1.75543	1.22787e-05
15261734	NA	NA	NA	-2.2863	1.23056e-05
15268778	NA	NA	NA	-1.81064	1.23205e-05
15263794	100517620	TMEM213	transmembrane protein 213	-1.96713	1.23401e-05
15198596	100524659	ME2	malic enzyme 2, NAD(+)-dependent, mitochondrial	-1.58392	1.23536e-05
15205716	100519991	LOC100519991	akirin-2-like	1.5293	1.23683e-05
15185185	NA	NA	NA	-1.72541	1.23708e-05
15253261	397449	CREB1	cAMP responsive element binding protein 1	-1.59497	1.23952e-05
15309730	NA	NA	NA	-1.77117	1.25234e-05
15315891	397496	NPPA	natriuretic peptide A	-1.77117	1.25234e-05
15329252	404692	NFS	NFS protein	1.92124	1.25297e-05
15273922	NA	NA	NA	-1.82195	1.25393e-05
15281342	NA	NA	NA	2.15759	1.25497e-05
15311265	100514055	LRRC38	leucine rich repeat containing 38	-1.85899	1.25773e-05
15285858	NA	NA	NA	2.62778	1.25942e-05
15230464	100337656	ZBTB38	zinc finger and BTB domain containing 38	-2.24227	1.26511e-05
15206456	NA	NA	NA	1.81233	1.26549e-05
15332412	397616	PDE5	phosphodiesterase isozyme 5	-1.75175	1.26745e-05
15281068	NA	NA	NA	-1.583	1.26855e-05
15214872	NA	NA	NA	-2.00793	1.26855e-05
15313714	100739840	LOC100739840	uncharacterized LOC100739840	1.51576	1.26855e-05
15197201	NA	NA	NA	-1.68339	1.26855e-05
15267335	NA	NA	NA	-1.86539	1.26855e-05
15263311	NA	NA	NA	1.82166	1.28048e-05
15266725	100151744	RAG2	recombination activating gene 2	1.65575	1.28147e-05
15331603	NA	NA	NA	-1.60476	1.2882e-05
15192302	NA	NA	NA	-1.57392	1.29269e-05
15215912	NA	NA	NA	-2.09315	1.29713e-05
15193271	NA	NA	NA	-2.05862	1.30133e-05
15264941	100737343	HECW1	HECT, C2 and WW domain containing E3 ubiquitin protein ligase 1	-1.63942	1.32117e-05
15234657	100156687	PRRT3	proline-rich transmembrane protein 3	-2.37536	1.32267e-05
15258988	100519117	EMILIN3	elastin microfibril interfacer 3	-2.46892	1.32904e-05
15284831	397588	PKR	double stranded RNA-dependent protein kinase	-2.10519	1.3297e-05
15302591	NA	NA	NA	-2.42074	1.3309e-05
15305859	100151839	RASSF8	Ras association (RalGDS/AF-6) domain family (N-terminal) member 8	-1.73416	1.3322e-05
15213202	100522820	KIF24	kinesin family member 24	-2.15055	1.33615e-05
15327270	NA	NA	NA	1.53411	1.33729e-05
15331440	NA	NA	NA	1.53411	1.33729e-05
15280657	NA	NA	NA	-2.20936	1.33949e-05
15285523	NA	NA	NA	-2.20936	1.33949e-05
15283128	NA	NA	NA	2.89978	1.34044e-05
15218357	NA	NA	NA	-2.10199	1.35351e-05
15204005	100626559	LOC100626559	adenylate kinase 8-like	1.67942	1.36036e-05
15204007	100154726	TSC1	tuberous sclerosis 1	1.67942	1.36036e-05
15293069	100156173	RBM8A	RNA binding motif protein 8A	-1.62619	1.36036e-05
15278216	100515474	UTP15	UTP15, U3 small nucleolar ribonucleoprotein, homolog (S. cerevisiae)	-2.28645	1.36036e-05
15216634	100624456	LOC100624456	uncharacterized LOC100624456	-2.0284	1.36287e-05
15267444	100511862	LOC100511862	PWWP domain-containing protein MUM1-like	1.59748	1.36287e-05
15193187	NA	NA	NA	-1.88028	1.3743e-05
15298723	100737274	LOC100737274	zinc finger CCCH domain-containing protein 3-like	2.15546	1.37782e-05
15334517	NA	NA	NA	2.26272	1.37782e-05
15265519	NA	NA	NA	-1.61505	1.37886e-05
15296479	100158075	LOC100158075	thiosulfate sulfurtransferase/rhodanese-like domain-containing protein 1-like	-1.57733	1.37972e-05
15287241	NA	NA	NA	1.56387	1.38315e-05
15262467	100511668	FAM3C	family with sequence similarity 3, member C	-1.69615	1.39296e-05
15260900	100157760	MYL9	myosin, light chain 9, regulatory	1.6432	1.40391e-05
15262237	NA	NA	NA	1.89914	1.40541e-05
15296134	100157189	SFT2D2	SFT2 domain containing 2	-2.01788	1.40741e-05
15239505	397111	ZP4	zona pellucida glycoprotein 4	-1.65096	1.40741e-05
15225374	100522341	HOXB4	homeobox B4	-1.6229	1.41346e-05
15328050	100156508	SCAMP5	secretory carrier membrane protein 5	-2.08361	1.42389e-05
15287644	100515134	TMEM182	transmembrane protein 182	-3.52799	1.42615e-05
15290210	NA	NA	NA	-2.17111	1.42876e-05
15209584	NA	NA	NA	-1.63232	1.42876e-05
15310163	100498799	MIRLET7E	microRNA let-7e	-1.81027	1.42957e-05
15301229	NA	NA	NA	1.57451	1.43077e-05
15286444	NA	NA	NA	2.2112	1.43077e-05
15199455	100158174	MAPKBP1	mitogen-activated protein kinase binding protein 1	1.72701	1.43077e-05
15262552	100516477	LOC100516477	ankyrin repeat, SAM and basic leucine zipper domain-containing protein 1-like	-2.30894	1.43077e-05
15193106	NA	NA	NA	-2.24173	1.43353e-05
15281866	NA	NA	NA	-1.81011	1.43574e-05
15266058	100523589	LOC100523589	olfactory receptor 5AN1-like	-1.89242	1.43582e-05
15187848	NA	NA	NA	-2.09988	1.44057e-05
15215419	NA	NA	NA	-1.79621	1.44268e-05
15277884	NA	NA	NA	-1.63025	1.44471e-05
15266322	100515647	LOC100515647	olfactory receptor 1009-like	-1.99356	1.44523e-05
15233138	100522642	LYZL4	lysozyme-like 4	-1.74578	1.45258e-05
15337306	100519326	LOC100519326	olfactory receptor 958-like	-1.67585	1.45303e-05
15276503	NA	NA	NA	1.92056	1.45929e-05
[truncated: 1,257 more rows]
